# Supplementary material for: Will the California Current lose its nesting Tufted Puffins?
Source: PeerJ. 2018 Mar 22;6:e4519. doi: 10.7717/peerj.4519 (PMC5866916; doi:10.7717/peerj.4519)
Supplement: Supplemental Information 1 [file peerj-06-4519-s001.csv]

Location	YEAR	DATE	LATITUDE	LONGITUDE	QUAL	WHATCOUNT	SURVTYPE	ESTTYPE	Survey Notes	Surveyor	Article/Database	Species Name	Common Name	Species Abundance	Site Use	Data Quality	Region	Sub Region	Side ID	Breeding Individuals	Total Individuals	Count Conversions	Status Record Comments	Technique			Total Count
"Blast Rock"	2008	6/24/08	44.136111	-124.128333	3	B	B	W												0	0						0
"Brown Rock"	2008	6/20/08	45.345556	-123.990556	3	B	B	W												0	0						0
"Colony Rock"	2008	6/17/08	44.677778	-124.080278	3	B	B	W												0	0						0
"Cox Rock Mainland"	2008	8/19/08	44.111389	-124.125278	3	B	M	W												0	0						0
"Elephant Rock"	2008	7/17/08	43.112778	-124.438056	3	B	B, M	W												0	0						0
"Grave Point Rock"	2008	7/10/08	43.104722	-124.436389	3	B	B, M	W												0	0						0
"Heceta Head South"	2008	6/24/08	44.136389	-124.128056	3	B	B	W												10	10						1
"Middle Coquille Point Rock"	2008	7/17/08	43.114444	-124.438889	3	B	B, M	W												0	0						0
"North Coquille Point Rock"	2008	7/17/08	43.115556	-124.441111	3	B	B, M	W												0	0						0
"North Crook Point Rock"	2008	7/16/08	42.256667	-124.413611	3	B	B	W												0	0						0
"Parrot Rock"	2008	8/19/08	44.135278	-124.128611	3	B	M	W												0	0						0
"Sea Lion Caves Headlands"	2008	8/19/08	44.123611	-124.1275	3	B	M	W												0	0						0
"Unnamed Colony"	2008	6/17/08	44.676667	-124.08	3	B	B	W												0	0						0
"Unnamed Colony"	2008	6/17/08	44.677222	-124.074167	3	B	B, M	W												0	0						0
"Unnamed Colony"	2008	6/17/08	45.061389	-124.017222	3	B	B	W												0	0						0
"Unnamed Colony"	2008	6/20/08	45.348056	-123.981778	3	B	B	W												0	0						0
"Unnamed Colony"	2008	6/20/08	45.340278	-123.9815	3	B	B	W												0	0						0
"Unnamed Colony"	2008	6/20/08	45.346667	-123.982222	3	B	B	W												0	0						0
"Unnamed Colony"	2008	6/20/08	45.467778	-123.976667	3	B	B	W												0	0						0
"Unnamed Colony"	2008	6/20/08	45.488333	-123.975833	3	B	B, M	W												0	0						0
"Unnamed Colony"	2008	6/20/08	45.490278	-123.976667	3	B	B	W												0	0						0
"Unnamed Colony"	2008	6/20/08	45.491111	-123.974722	3	B	B	W												0	0						0
"Unnamed Colony"	2008	6/20/08	45.485833	-123.978333	3	B	B, M	W												0	0						0
"Unnamed Colony"	2008	7/22/08	42.669444	-124.4775	3	B	B	W												0	0						0
"Unnamed Colony"	2008	8/13/08	45.3375	-123.992778	3	B	M	W												1	1						1
"Whaleshead Cove" (East Rock)	2008	7/15/08	42.139722	-124.361111	3	B	B	W												7	7						1
"Whaleshead Cove" (West Rock)	2008	7/15/08	42.138611	-124.362778	3	B	B	W												2	2						1
Best Rock	2008	7/22/08	42.790833	-124.525833	3	B	B	W												2	2						1
Bird Rocks (Eastern)	2008	6/19/08	45.908611	-123.970833	3	B	B	W												0	0						0
Chiefs Island	2008	6/24/08	43.342778	-124.376111	3	B	B	W												0	0						0
Conical Rock	2008	7/1/08	44.138056	-124.129444	3	B	M	W												5	5						1
Devils Elbow	2008	8/19/08	44.1325	-124.125	3	B	M	W												0	0						0
Double Rock	2008	7/17/08	42.449444	-124.490278	3	B	B	W												0	0						0
Face Rock	2008	7/10/08	43.105556	-124.441944	3	B	M	W												5	5						1
Goat Island	2008	7/15/08	42.065833	-124.3225	3	B	B	W												12	12						1
Gull Rock	2008	6/17/08	44.751944	-124.075	3	B	B	W												0	0						0
Gull Rock	2008	7/22/08	42.850556	-124.5575	3	B	B	W												0	0						0
Haystack Rock	2008	6/20/08	45.211667	-123.986944	3	B	B	W												0	0						0
Haystack Rock	2008	7/2/08	45.884444	-123.968333	3	B	M	W												51	51						1
Haystack Rock	2008	7/17/08	43.086111	-124.439167	3	B	B	W												0	0						0
Heceta Head	2008	6/24/08	44.139167	-124.1275	3	B	B	W												0	0						0
Hunters Island	2008	7/16/08	42.313889	-124.425833	3	B	B	W												1	1						1
Island Rock	2008	7/22/08	42.666944	-124.476111	3	B	B	W												15	15						1
Jockey Cap	2008	6/19/08	45.854444	-123.967222	3	B	B	W												0	0						0
Mack Arch	2008	7/16/08	42.228056	-124.409167	3	B	B	W												0	0						0
Needle Rock	2008	7/17/08	42.448333	-124.483889	3	B	B	W												2	2						1
Otter Crest Headland	2008	6/17/08	44.762778	-124.066389	3	B	B	W												0	0						0
Pillar Rock	2008	6/20/08	45.489444	-123.980278	3	B	B, M	W												0	0						0
Pyramid Rock	2008	6/20/08	45.495833	-123.984722	1	B	B, M	W												0	0						0
Redfish Rocks (East Central)	2008	7/22/08	42.698889	-124.473333	3	B	B	W												0	0						0
Redfish Rocks (Northern)	2008	7/22/08	42.702222	-124.474444	3	B	B	W												0	0						0
Redfish Rocks (Northwestern)	2008	7/22/08	42.701111	-124.478889	3	B	B	W												0	0						0
Redfish Rocks (Southern)	1988	6/28/88	42.694444	-124.474444	3	B	B	W												5	5						1
Saddle Rock	2008	7/16/08	42.250278	-124.415278	3	B	B	W												0	0						0
Table Rock	2008	6/14/08	43.118056	-124.4375	3	B	M	W												2	1						1
The Needles (Southwest)	2008	6/19/08	45.881944	-123.970556	3	B	B	W												0	0						0
Three Arch Rocks (Finley Rock)	2008	6/20/08	45.464444	-123.985278	3	B	B	W												16	16						1
Three Arch Rocks (Middle Rock)	2008	6/20/08	45.463889	-123.988056	3	B	B	W												0	0						0
Three Arch Rocks (Shag Rock)	2008	6/20/08	45.461667	-123.990278	3	B	B	W												3	3						1
West Conical Rock	2008	7/22/08	42.7775	-124.521111	3	B	B	W												0	0						0
CastleRock	2004		41.761944	-124.248889																	8						1
SE Farallon Island	2000		37.698403	-122.498491																0	78						1
Alexander Island	2010	7/20/10	47.798066	-124.506946	5	B	B	WU												0	63						1
Bare Island	2008	6/26/08	48.729554	-123.014387	5	B	B	WU												0	0						0
Bird Rocks	2009	7/20/09	48.486127	-122.762288		O	B	X												0	0						0
Bodelteh Island, East	2008	6/12/08	48.170875	-124.731583	5	B	B	WU												0	0						0
Bodelteh Island, Middle	2008	6/12/08	48.170946	-124.731238	5	B	B	WU												0	28						1
Cake Rock	2009	6/11/09	47.931929	-124.684984	5	B	B	WU												0	60						1
Cakesosta	2009	7/28/09	47.88368	-124.636784	5	B	B	WU												0	2						1
Carroll Island	2009	6/11/09	48.004778	-124.723922	5	B	B	WU												0	136						1
Castle Island	2007	7/18/07	48.42132	-122.822387	5	B	B	WU												0	0						0
Colville Island	2008	6/26/08	48.425322	-122.82228	5	B	B	WU												0	0						0
Destruction Island	2007	6/27/07	47.675264	-124.484231	5	B	B	WU												0	92						1
Dhuoyautzachtahl	2009	7/28/09	47.883567	-124.638015	5	B	B	WU												0	4						1
Erin's Bride	1978	6/25/78	47.299331	-124.269035	3	I	C	Y												0	16						1
Flattop Island	2008	6/26/08	48.647065	-123.082875	5	B	B	WU												0	0						0
Grenville Arch	2009	6/18/09	47.295797	-124.284319	5	B	B	WU												0	0						0
Grenville Pillar	2009	6/18/09	47.303695	-124.280891	5	B	B	WU												0	0						0
Half Round Rock	2009	7/28/09	47.815373	-124.511249	5	B	B	WU												0	0						0
Hall Island	2009	7/20/09	48.43494	-122.911784	4	O	B													0	0						0
Jagged Island	2009	6/11/09	47.997224	-124.695735	5	B	B	WU												0	117						1
James Island	1975	7/1/75	47.90589	-124.647224	4	O		X												0	0						0
James Island	2007	6/27/07	48.512504	-122.775247	5	B	B	WU												0	30						1
Kohchaa (uh)	2009	6/4/09	47.909994	-124.650776	5	B	B	WU												0	1						1
Matia Island	2009	7/21/09	48.746735	-122.837715		O	B	X												0	0						0
Ozette Island	2007	6/26/07	48.157634	-124.749959	5	B	B	WU												0	0						0
Point Grenville	1980	5/11/80	47.301711	-124.278379	4	O	M	X												0	0						0
Protection Island	2008	7/16/08	48.127717	-122.928632	5	B	B	WU												0	23						1
Puffin Island	2008	6/26/08	48.744783	-122.821361	5	B	B	WU												0	0						0
Puffin Rock	2010	7/21/10	47.299948	-124.267886	5	B	B	WU												0	25						1
Quillayute Needle	2007	7/13/07	47.880143	-124.635075	5	B	B	WU												0	63						1
Rounded Island	2009	6/22/09	47.830375	-124.555002	5	B	B	WU												0	45						1
Seal Rock	2008	5/8/08	48.362684	-124.548143	5	B	B	WU												0	0						0
Silver Sides	1978	6/27/78	48.252764	-124.70971	4	U	B	Y												0	200						1
Smith Island	2008	6/26/08	48.318907	-122.701893	5	B	B	WU												0	25						1
Split Rock	2009	6/18/09	47.40696	-124.333051	5	B	B	WU												0	0						0
Table Rock	2009	7/28/09	47.881753	-124.635566	5	B	B	WU												0	0						0
Tatoosh Island	2008	7/14/08	48.392471	-124.736543	5	B	B	WU												0	45						1
Viti Rocks	1975	6/13/75	48.632063	-122.621276	3	C	C	W												0	0						0
Whale Rocks	2007	6/21/07	48.447439	-122.942011	5	B	B	WU												0	0						0
White Rock	2009	7/2/09	48.667878	-123.071744	5	B	B	WU												0	1						1
Williamson Rocks	2008	6/26/08	48.44971	-122.706678	5	B	B	WU												0	0						0
Willoughby Rock	2010	7/21/10	47.410795	-124.331032	5	B	B	WU												0	7						1
Matushka Island	1986	7/7/86	59.60969	-149.62831					Survey subunit # 906.	Mike Nishimoto, Bud Rice	Nishimoto, M., and B. Rice. 1987. A re-survey of seabirds and marine mammals along the south coast of the Kenai Peninsula, Alaska during the summer of 1986	Fratercula cirrhata	Tufted Puffin	Present	Breeding	Fair					1061	Literal (equal to census data value)					1
Kiliktagik Island	1981	??-??-1981	56.0769	-156.65498						Martha Hatch, Scott Hatch	Hatch, S.A. and M.A. Hatch. 1983. Populations and habitat use of marine birds in the Semidi Islands, Alaska	Fratercula cirrhata	Tufted Puffin	Unspecified	Breeding and Roosting	Fair					3000	Literal (equal to census data value)					1
S. Marble Island	1973	??-??-1973	58.6509	-135.9428						Linda Patten, Samuel Patten	U.S. Fish & Wildlife Service. 2002. Beringian Seabird Colony Catalog -- Computer Database and Colony Status Record files	Fratercula cirrhata	Tufted Puffin	Unspecified	Breeding and Roosting	Fair				40		2x census data value					1
Island Bay Islets	2002	7/1/02	57.9619	-152.4072						Dennis Zwiefelhofer	Stephensen, S.W., D.C. Zwiefelhofer, and L. Slater. 2003. Seabird colony survey of north and west Kodiak Island, Alaska, June 2002	Fratercula cirrhata	Tufted Puffin	Present	Breeding	Fair					473	Literal (equal to census data value)	Count of birds on water, land, and flying.				1
Lone Rock	1976	6/1/76	59.57529	-149.62171						Edgar Bailey	Bailey, E.P.. 1977. Distribution and abundance of marine birds and mammals along the south side of the Kenai Peninsula, Alaska, U.S. Fish & Wildlife Service. 2002. Beringian Seabird Colony Catalog -- Computer Database and Colony Status Record files	Fratercula cirrhata	Tufted Puffin	Unspecified	Breeding	Fair				80		2x census data value					1
Martin Islands	1974	7/30/74	60.1703	-144.59442						Larry Haddock, M. Isleib	U.S. Fish & Wildlife Service. 2002. Beringian Seabird Colony Catalog -- Computer Database and Colony Status Record files	Fratercula cirrhata	Tufted Puffin	Unspecified	Breeding	Fair				2200		2x census data value	Estimate, not actual count.				1
N.E. Shuyak (1)	1976	7/31/76	58.6259	-152.33791						Matthew Dick, Jay Nelson	U.S. Fish & Wildlife Service. 2002. Beringian Seabird Colony Catalog -- Computer Database and Colony Status Record files	Fratercula cirrhata	Tufted Puffin	Unspecified	Breeding	Fair					400	Literal (equal to census data value)	196 singles, 12 pair counted. Observer adjusted estimate.				1
North Twin	1977	6/19/77	58.59878	-160.30561						Paul Arneson, David Mcdonald	Arneson, P.D.. 1977. Identification, documentation and delineation of coastal migratory bird habitat in Alaska	Fratercula cirrhata	Tufted Puffin	Unspecified	Breeding	Fair				1500		2x census data value	counted small portion of colony burrows & estimated pop				1
Round Island	1980	5/25/80	53.77	-166.38079						Jeffery Kogan, David Nysewander	U.S. Fish & Wildlife Service. 2002. Beringian Seabird Colony Catalog -- Computer Database and Colony Status Record files	Fratercula cirrhata	Tufted Puffin	Unspecified	Breeding	Fair				11504		Literal (equal to census data value)	Assumed 65% burrow occupancy.				1
Yukon Harbor	1976	??-??-1976	55.05859	-159.51029						Robert Day, R. Moe, Ted Shad	Moe, R.A. and R.H. Day. 1977. Populations and ecology of seabirds of the Koniuji Group, Shumagin Islands, Alaska	Fratercula cirrhata	Tufted Puffin	Unspecified	Breeding	Fair					80	Literal (equal to census data value)					1
Round Island	1999	5/1/99	58.60609	-159.97051					Censused replicated 3-4x between May 1 through July 31 1999.	Mary Cody	U.S. Fish & Wildlife Service. 2002. Beringian Seabird Colony Catalog -- Computer Database and Colony Status Record files	Fratercula cirrhata	Tufted Puffin	Present	Breeding	Fair					100	Literal (equal to census data value)					1
Midarm Island	1976	7/2/76	58.18499	-152.3283						Matthew Dick, Jay Nelson	U.S. Fish & Wildlife Service. 2002. Beringian Seabird Colony Catalog -- Computer Database and Colony Status Record files	Fratercula cirrhata	Tufted Puffin	Unspecified	Breeding and Roosting	Fair					300	Literal (equal to census data value)					1
Unnamed Is. East Of Lagoon Pt.	1976	05-??-1976	56.00462	-161.11527					Surveys conducted May-Oct 1976, 1977, 1979.	Robert Gill	Gill, R.E. Jr., M.R. Petersen, and P.D. Jorgensen. 1981. Birds of the Northcentral Alaska Peninsula, 1976-1980, U.S. Fish & Wildlife Service. 2002. Beringian Seabird Colony Catalog -- Computer Database and Colony Status Record files	Fratercula cirrhata	Tufted Puffin	Unspecified	Breeding	Fair				30		2x census data value	14-22 pair 1976-1979.				1
Hall Island	1976	??-??-1976	55.08279	-159.48388						Robert Day, R. Moe	U.S. Fish & Wildlife Service. 2002. Beringian Seabird Colony Catalog -- Computer Database and Colony Status Record files	Fratercula cirrhata	Tufted Puffin	Unspecified	Breeding	Fair					2600	Literal (equal to census data value)					1
Cheval Island	1976	06-??-1976	59.77579	-149.50671						Edgar Bailey	Bailey, E.P.. 1977. Distribution and abundance of marine birds and mammals along the south side of the Kenai Peninsula, Alaska, U.S. Fish & Wildlife Service. 2002. Beringian Seabird Colony Catalog -- Computer Database and Colony Status Record files	Fratercula cirrhata	Tufted Puffin	Unspecified	Breeding	Fair				140		2x census data value					1
Kiukpalik Island Area	1994	6/26/94	58.60325	-153.56538					Estimated mean from 3 obs. Counts within 5-10%.	Buddy Goatcher, Richard Potts, Dennis Zwiefelhofer	U.S. Fish & Wildlife Service. 2002. Beringian Seabird Colony Catalog -- Computer Database and Colony Status Record files	Fratercula cirrhata	Tufted Puffin	Present	Breeding	Fair					80	Literal (equal to census data value)	Burrows on S & E shores.				1
Puffin Island	1981	08-??-1981	66.2632	-161.86148						Jay Nelson, Arthur Sowls	Nelson, J.W. and A.L. Sowls. 1985. Breeding seabird survey of Chamisso Island and southern Kotzebue Sound, 8-20 August 1981	Fratercula cirrhata	Tufted Puffin	Unspecified	Breeding	Fair				10		2x census data value	Counted 5 birds, estimated nest number.				1
Passage Island: Port Graham	1976	5/3/76	59.36964421	-151.8856018						David Erikson	Erikson, David. 1977. Distribution, abundance, migration and breeding locations of marine birds, lower Cook Inlet, Alaska, 1976	Fratercula cirrhata	Tufted Puffin	Unspecified	Breeding	Excellent				26		2x census data value	Total count of active and inactive burrows was conducted.				1
Kanaga I.(Except Deceit Pt.)	1977	7/6/77	51.74999	-177.24999						Robert Day, Tom Early, Eric Knudtson	Day, R.H., T.J. Early, and E.P. Knudtson. 1978. A bird and mammal survey of the west-central Aleutians, summer, 1977	Fratercula cirrhata	Tufted Puffin	Unspecified	Breeding	Fair				14500		2x census data value	Pair # = (indiv x 5) _ 2.				1
Yakobi Island	1982	8/2/82	58.0864	-136.56471						William Lehnhausen, Jay Nelson	Nelson, J.W. and W.A. Lehnhausen. 1983. Marine bird and mammal survey of the outer coast of southeast Alaska, summer 1982	Fratercula cirrhata	Tufted Puffin	Unspecified	Breeding	Poor					2	2x census data value	Flying by island, minimum count.				1
Urey Rocks	1993	7/18/93	57.82779	-136.41631					Species counts by 2 or 3 individuals, final estimate was the mean of the most similiar counts	Edward Grossman, John Lindell, Deborah Rudis	Rudis, D.D.. 1993. Seabird colony surveys Cape Spencer to Sitka	Fratercula cirrhata	Tufted Puffin	Present	Breeding and Roosting	Fair					26	Literal (equal to census data value)					1
Peter Island	1981	6/19/81	53.69579	-166.83969						Patricia Baird, Douglas Forsell, Donald Shields, Gregory Weiler	U.S. Fish & Wildlife Service. 2002. Beringian Seabird Colony Catalog -- Computer Database and Colony Status Record files	Fratercula cirrhata	Tufted Puffin	Unspecified	Breeding	Fair				2879		Literal (equal to census data value)	Tufted puffin estimate based on 65% assumed occupied.				1
Sealion Islands	1993	7/21/93	57.28419	-135.87221					Species counts by 2 or 3 individuals, final estimate was the mean of the most similiar counts.	Edward Grossman, John Lindell, Deborah Rudis	Rudis, D.D.. 1993. Seabird colony surveys Cape Spencer to Sitka	Fratercula cirrhata	Tufted Puffin	Present	Breeding and Roosting	Fair					160	Literal (equal to census data value)					1
Cape Douglas	1993	6/27/93	58.85585	-153.2543					Census period 27 June - 2 July 1993.	Paul Gibson, Richard Potts, Dick Sellers	Potts, R.R.. 1993. 1993 coastal seabird and sea mammal monitoring report, Katmai National Park and Preserve, Alaska	Fratercula cirrhata	Tufted Puffin	Unspecified	Breeding	Poor					30	Literal (equal to census data value)					1
Small Island, Amook Pass	1997	8/15/97	57.4685	-153.81717						Gary Johnson, Dennis Zwiefelhofer	U.S. Fish & Wildlife Service. 2002. Beringian Seabird Colony Catalog -- Computer Database and Colony Status Record files	Fratercula cirrhata	Tufted Puffin	Present	Breeding and Roosting	Fair					7	Literal (equal to census data value)					1
Umak Island	1980	6/25/80	51.88329	-176.04998						Tom Early, Kent Hall, Bev Minn	Early, T.. 1981. Results of a bird and mammal survey in the central Aleutian Islands, summer 1980	Fratercula cirrhata	Tufted Puffin	Unspecified	Breeding	Fair				190		2x census data value	Pair = (indiv x 5) _ 2.				1
Kateekuk Island	1981	??-??-1981	56.07809	-156.72829						Scott Hatch, Martha Hatch	Hatch, S.A. and M.A. Hatch. 1983. Populations and habitat use of marine birds in the Semidi Islands, Alaska	Fratercula cirrhata	Tufted Puffin	Unspecified	Breeding and Roosting	Fair				25000		2x census data value	Counted burrows on two 10x10 meter plots and extrapolated.				1
Klek Benchmark	1999	7/22/99	57.65809	-155.61234						Robert Blush, Susan Savage <susan_savage@fws.gov>, Melanie Spies	U.S. Fish & Wildlife Service. 2002. Beringian Seabird Colony Catalog -- Computer Database and Colony Status Record files	Fratercula cirrhata	Tufted Puffin	Present	Breeding	Fair					2	Literal (equal to census data value)					1
Kaghkusalik Point	1996	7/6/96	63.59882	-170.82768					Censused from 17ft inflatable 20-30 meters offshore. Cliffs divided into sections for easier counting.	Edgar Bailey, Caleb Pungowiyi, Duane Seppilu, Shawn Stephensen	Stephensen, S.W., C. Pungowiyi, and V.M. Mendenhall. 1998. A seabird survey of Saint Lawrence Island, Alaska 1996-1997, U.S. Fish & Wildlife Service. 2002. Beringian Seabird Colony Catalog -- Computer Database and Colony Status Record files	Fratercula cirrhata	Tufted Puffin	Present	Breeding	Fair					5	Observer's data were "Greater than N" or "At least N". Catalog data are N.	Minimum count.				1
Cape Uganik	2002	6/22/02	57.96513	-153.50151						Leslie Slater, Shawn Stephensen, Dennis Zwiefelhofer	Stephensen, S.W., D.C. Zwiefelhofer, and L. Slater. 2003. Seabird colony survey of north and west Kodiak Island, Alaska, June 2002	Fratercula cirrhata	Tufted Puffin	Present	Unspecified	Fair					2	Literal (equal to census data value)					1
Sugarloaf Island	1976	??-??-1976	58.88329	-152.03331					Four year study on the Barren Islands. See report for detailed information on each species. #'s are minimum estimates based on direct counts and extrapolation.	Dee Boersma, Theodore Simons, Douglas Woodby	Manuwal, D.A.. 1980. Breeding biology of seabirds on the Barren Islands, Alaska	Fratercula cirrhata	Tufted Puffin	Unspecified	Breeding	Fair				6000		2x census data value					1
Unnamed Colony	2002	6/20/02	57.2706	-154.64999						Leslie Slater, Shawn Stephensen, Dennis Zwiefelhofer	Stephensen, S.W., D.C. Zwiefelhofer, and L. Slater. 2003. Seabird colony survey of north and west Kodiak Island, Alaska, June 2002	Fratercula cirrhata	Tufted Puffin	Present	Unspecified	Fair					12	Literal (equal to census data value)					1
Yunaska Island	1982	??-??-1982	52.63169	-170.68889						Edgar Bailey, John Trapp	Bailey, E.P. and J.L. Trapp. 1986. A reconnaissance of breeding marine birds and mammals in the east-central Aleutian Islands--Kasatochi to the Islands of Four Mountains--summer 1982, with notes on other species	Fratercula cirrhata	Tufted Puffin	Unspecified	Breeding	Fair					60	Literal (equal to census data value)					1
Treeless Island	2002	6/23/02	57.9767	-152.7056						Leslie Slater, Shawn Stephensen, Dennis Zwiefelhofer	Stephensen, S.W., D.C. Zwiefelhofer, and L. Slater. 2003. Seabird colony survey of north and west Kodiak Island, Alaska, June 2002	Fratercula cirrhata	Tufted Puffin	Present	Breeding	Fair					14	Literal (equal to census data value)	Count of birds flying and on land.				1
Bass Harbor - W. Naked I.	1984	6/8/84	60.62109	-147.4489						Michonna Brooks, David Irons <david_irons@fws.gov>, Kenton Wohl	U.S. Fish & Wildlife Service. 2002. Beringian Seabird Colony Catalog -- Computer Database and Colony Status Record files	Fratercula cirrhata	Tufted Puffin	Unspecified	Breeding and Roosting	Fair					233	Observer's data were "Greater than N" or "At least N". Catalog data are N.					1
St. Lazaria Island	1981	6/18/81	57.0077	-135.7064						Jay Nelson, David Nysewander, Arthur Sowls, John Trapp	Sowls, A.L., D.R. Nysewander, J.L. Trapp, and J.W. Nelson. 1982. Marine bird and mammal survey of the outer coast of southeast Alaska, summer 1981	Fratercula cirrhata	Tufted Puffin	Unspecified	Breeding and Roosting	Fair					11000						1
Clover Rock	2002	6/19/02	57.64999	-153.8239						Leslie Slater, Shawn Stephensen, Dennis Zwiefelhofer	Stephensen, S.W., D.C. Zwiefelhofer, and L. Slater. 2003. Seabird colony survey of north and west Kodiak Island, Alaska, June 2002	Fratercula cirrhata	Tufted Puffin	Present	Unspecified	Fair					53	Literal (equal to census data value)					1
Little Bear Island	2002	6/20/02	57.27059	-154.73389						Leslie Slater, Shawn Stephensen, Dennis Zwiefelhofer	Stephensen, S.W., D.C. Zwiefelhofer, and L. Slater. 2003. Seabird colony survey of north and west Kodiak Island, Alaska, June 2002	Fratercula cirrhata	Tufted Puffin	Present	Breeding	Fair					11	Literal (equal to census data value)					1
Gannet Rocks	1993	??-??-1993	51.87317	-176.61861						Joseph Meehan, Lisa Scharf, Jeffrey Williams <Jeff_Williams@fws.gov>	Scharf, L., J.P. Meehan, and J.C. Williams. 1996. Status of tufted puffins on the Adak Naval Reservation, Alaska, 1993 - 1995. Department of Defense Legacy Project Numbers 400 and 1658	Fratercula cirrhata	Tufted Puffin	Present	Breeding	Fair					102	Literal (equal to census data value)	Monitoring site.				1
Rock Island	1973	6/24/73	54.61219	-163.62969						G Byrd <vernon_byrd@fws.gov>	Byrd, G.V.. 1973. Expedition to Bogoslof and Amak Islands with notes on other eastern Aleutian Islands: June 24- July 8, 1973	Fratercula cirrhata	Tufted Puffin	Unspecified	Unspecified	Fair					50	Literal (equal to census data value)					1
Mary Island	1991	8/23/91	57.70689	-152.53531						Richard MacIntosh	MacIntosh, R.R.. 1991. Survey of seabird colonies in Chiniak Bay, Kodiak Island, Alaska, June - August, 1991	Fratercula cirrhata	Tufted Puffin	Unspecified	Breeding	Fair					30	3x census data value	Observed 10's of birds.				1
Iniskin Island	1978	??-??-1978	59.62559	-153.4236						Paul Arneson, James Butcher	U.S. Fish & Wildlife Service. 2002. Beringian Seabird Colony Catalog -- Computer Database and Colony Status Record files	Fratercula cirrhata	Tufted Puffin	Present	Breeding	Fair				942		2x census data value					1
Althrope Rock	1994	6/16/94	58.1383	-136.42061						Laurie Fairchild, Steve Kendall, Marc Romano	Seiser, P.E., and S.J. Kendall. 1994. Southeast Alaska marine bird and mammal survey, 1994 summer colony reports	Fratercula cirrhata	Tufted Puffin	Unspecified	Breeding	Fair					30	Literal (equal to census data value)	Estimate, not exact count.				1
Thunder Point	1995	??-??-1995	51.85506	-176.46178						Joseph Meehan, Lisa Scharf, Jeffrey Williams <Jeff_Williams@fws.gov>	Scharf, L., J.P. Meehan, and J.C. Williams. 1996. Status of tufted puffins on the Adak Naval Reservation, Alaska, 1993 - 1995. Department of Defense Legacy Project Numbers 400 and 1658	Fratercula cirrhata	Tufted Puffin	Present	Breeding	Fair					12	Literal (equal to census data value)	Colony 200 m west of point.				1
Tangik Island	2001	6/20/01	54.1444	-165.48529					Sunny, NW wind @ 25 knot	G Byrd <vernon_byrd@fws.gov>, Arthur Kettle <arthur_kettle@fws.gov>, Dave Roseneau <dave_roseneau@fws.gov>, Jeffrey Williams <Jeff_Williams@fws.gov>, Kevin Winker	Byrd, V.. June 2001. Wildlife Observations at Sites in the Krenitzin Islands on June 20, 2001 (Unpublished Report)	Fratercula cirrhata	Tufted Puffin	Abundant	Unspecified	Fair					3000	Literal (equal to approximatecensus data value)					1
Monashka Seastack	2002	7/1/02	57.85072	-152.39894						Dennis Zwiefelhofer	Stephensen, S.W., D.C. Zwiefelhofer, and L. Slater. 2003. Seabird colony survey of north and west Kodiak Island, Alaska, June 2002	Fratercula cirrhata	Tufted Puffin	Present	Breeding	Fair					81	Literal (equal to census data value)	Count of birds on land, water, and flying.				1
Perenosa Bay Islets	1976	7/17/76	58.40999	-152.47					Census conducted on 7/17, 7/22, 7/23 1976. Combined data of Islets.	Matthew Dick, Jay Nelson	U.S. Fish & Wildlife Service. 2002. Beringian Seabird Colony Catalog -- Computer Database and Colony Status Record files	Fratercula cirrhata	Tufted Puffin	Unspecified	Breeding	Fair					2782	Literal (equal to census data value)	Estimate, not actual count.				1
Ugidak Island	1977	7/31/77	51.5973	-178.57869						Robert Day, Tom Early, Eric Knudtson	Day, R.H., T.J. Early, and E.P. Knudtson. 1978. A bird and mammal survey of the west-central Aleutians, summer, 1977	Fratercula cirrhata	Tufted Puffin	Unspecified	Breeding	Good				20		2x census data value					1
Timbered Island	1982	6/16/82	55.7358	-133.64311						William Lehnhausen, Jay Nelson	Nelson, J.W. and W.A. Lehnhausen. 1983. Marine bird and mammal survey of the outer coast of southeast Alaska, summer 1982	Fratercula cirrhata	Tufted Puffin	Unspecified	Breeding and Roosting	Fair					120						1
Seal Bay(4)	1976	7/23/76	58.39999	-152.25001						Matthew Dick, Jay Nelson	U.S. Fish & Wildlife Service. 2002. Beringian Seabird Colony Catalog -- Computer Database and Colony Status Record files	Fratercula cirrhata	Tufted Puffin	Unspecified	Breeding	Unknown					170						1
Summit Island	1977	7/11/77	58.84125	-160.19036						Paul Arneson, David Mcdonald	Arneson, P.D.. 1977. Identification, documentation and delineation of coastal migratory bird habitat in Alaska	Fratercula cirrhata	Tufted Puffin	Present	Breeding and Roosting	Fair				8		2x census data value					1
Tanaskan Bay Islands	1981	6/20/81	53.72109	-166.47718						Patricia Baird, Douglas Forsell	U.S. Fish & Wildlife Service. 2002. Beringian Seabird Colony Catalog -- Computer Database and Colony Status Record files	Fratercula cirrhata	Tufted Puffin	Unspecified	Breeding	Fair				3106		Literal (equal to census data value)	Tufted puffin estimate based on 65% assumed occupied.				1
Hagemeister Island	1977	6/16/77	58.6813441	-160.999271					Inclement weather prevented making accurate counts on portions of the island's southern end.	Paul Arneson, David Mcdonald	Arneson, P.D.. 1977. Identificaiton, documentation and delineation of coastal migratory bird habitat in Alaska	Fratercula cirrhata	Tufted Puffin	Unspecified	Breeding	Good					40	Literal (equal to census data value)	No information provided on breeding stage.				1
Vantage Rock	1976	7/24/76	58.39499	-152.17672						Matthew Dick, Jay Nelson	U.S. Fish & Wildlife Service. 2002. Beringian Seabird Colony Catalog -- Computer Database and Colony Status Record files	Fratercula cirrhata	Tufted Puffin	Unspecified	Breeding	Fair					80	Literal (equal to census data value)	40 burrows estimated, not actual count.				1
Kagalaska Straits (Islets at SW entrance)	1993	??-??-1993	51.74567	-176.423						Joseph Meehan, Lisa Scharf, Jeffrey Williams <Jeff_Williams@fws.gov>	Scharf, L., J.P. Meehan, and J.C. Williams. 1996. Status of tufted puffins on the Adak Naval Reservation, Alaska, 1993 - 1995. Department of Defense Legacy Project Numbers 400 and 1658	Fratercula cirrhata	Tufted Puffin	Present	Breeding	Fair					115	Literal (equal to census data value)					1
West Kayak Island	1974	7/31/74	59.9119	-144.45016						Larry Haddock, M. Isleib	U.S. Fish & Wildlife Service. 2002. Beringian Seabird Colony Catalog -- Computer Database and Colony Status Record files	Fratercula cirrhata	Tufted Puffin	Unspecified	Breeding and Roosting	Fair				100		2x census data value	Estimate, not actual count.				1
Excelsior Island	1980	5/21/80	53.99309	-166.04749						Douglas Forsell, Jeffery Kogan, David Nysewander, Donald Shields	Nysewander, D.R., D.J. Forsell, P.A. Baird, D.J. Shields, G.J. Weiler, and J.H. Kogan. 1982. Marine bird and mammal survey of the eastern Aleutian Islands, summers of 1980-81	Fratercula cirrhata	Tufted Puffin	Unspecified	Breeding	Fair					40201	Literal (equal to census data value)	Tufted puffin estimate based on a assumed 65% burrows occupied.				1
Kaligagan Islets #1	1980	6/22/80	54.14329	-164.94168						Douglas Forsell, Jeffery Kogan, David Nysewander, Donald Shields	U.S. Fish & Wildlife Service. 2002. Beringian Seabird Colony Catalog -- Computer Database and Colony Status Record files	Fratercula cirrhata	Tufted Puffin	Unspecified	Breeding	Good				5508		2x census data value	Estimate based on 65% assumed burrow occupied.				1
Aux Triangle	2002	6/19/02	57.6947	-153.8561						Leslie Slater, Shawn Stephensen, Dennis Zwiefelhofer	Stephensen, S.W., D.C. Zwiefelhofer, and L. Slater. 2003. Seabird colony survey of north and west Kodiak Island, Alaska, June 2002	Fratercula cirrhata	Tufted Puffin	Present	Unspecified	Fair					25	Literal (equal to census data value)					1
Buyan Island	1978	??-??-1978	54.88609	-162.23829						Edgar Bailey, Nina Faust	Bailey, E.P. and N.H. Faust. 1980. Summer distribution and abundance of marine birds and mammals in the Sandman Reefs, Alaska	Fratercula cirrhata	Tufted Puffin	Unspecified	Breeding	Fair				1200		2x census data value					1
Point Elrington	1999	6/10/99	59.9358	-148.23903						Justin Harth, Shawn Stephensen, Kenton Wohl	U.S. Fish & Wildlife Service. 2002. Beringian Seabird Colony Catalog -- Computer Database and Colony Status Record files	Fratercula cirrhata	Tufted Puffin	Present	Breeding	Fair					20	Literal (equal to census data value)					1
Crooked Island	1977	7/14/77	58.68889	-160.28939						Paul Arneson, David Mcdonald	Arneson, P.D.. 1977. Identification, documentation and delineation of coastal migratory bird habitat in Alaska	Fratercula cirrhata	Tufted Puffin	Present	Breeding	Fair					37	Observer's data were "Greater than N" or "At least N". Catalog data are N.					1
Adak I.(Boot Bay)	1972	07-??-1972	51.71669	-176.49999						Palmer Sekora	Sekora, P.. 1973. Aleutian Islands National Wildlife Refuge wilderness study report	Fratercula cirrhata	Tufted Puffin	Unspecified	Breeding and Roosting	Unknown					1500	Literal (equal to census data value)					1
Fenimore Islets	1980	7/14/80	51.96619	-175.63438						Tom Early, Kent Hall, Bev Minn	Early, T.. 1981. Results of a bird and mammal survey in the central Aleutian Islands, summer 1980	Fratercula cirrhata	Tufted Puffin	Unspecified	Breeding and Roosting	Fair					1248						1
Pinnacle Rock	1974	7/31/74	59.78969	-144.60061						Larry Haddock, M. Isleib	U.S. Fish & Wildlife Service. 2002. Beringian Seabird Colony Catalog -- Computer Database and Colony Status Record files	Fratercula cirrhata	Tufted Puffin	Unspecified	Breeding and Roosting	Fair				6000		2x census data value	Estimate, not actual count.				1
North Punuk Island	1997	6/30/97	63.07983	-168.80542					Counted from 17 ft inflatable <50 meters offshore. Nesting on east side of island only.	Beverly Agler, Bert Oozevaseuk, Caleb Pungowiyi, Shawn Stephensen	Stephensen, S.W., C. Pungowiyi, and V.M. Mendenhall. 1998. A seabird survey of Saint Lawrence Island, Alaska 1996-1997, U.S. Fish & Wildlife Service. 2002. Beringian Seabird Colony Catalog -- Computer Database and Colony Status Record files	Fratercula cirrhata	Tufted Puffin	Present	Breeding	Fair					35	Literal (equal to census data value)					1
Hive Island	1976	06-??-1976	59.88394	-149.37302						Edgar Bailey	Bailey, E.P.. 1977. Distribution and abundance of marine birds and mammals along the south side of the Kenai Peninsula, Alaska, U.S. Fish & Wildlife Service. 2002. Beringian Seabird Colony Catalog -- Computer Database and Colony Status Record files	Fratercula cirrhata	Tufted Puffin	Unspecified	Breeding	Fair				270		2x census data value					1
Peninsula Island	1976	7/24/76	55.1792	-159.65689						Robert Day, R. Moe	U.S. Fish & Wildlife Service. 2002. Beringian Seabird Colony Catalog -- Computer Database and Colony Status Record files	Fratercula cirrhata	Tufted Puffin	Unspecified	Breeding	Fair					4000	Literal (equal to census data value)					1
Emerald Island	1981	6/27/81	53.28999	-167.85579					47 petrel & murrelet plots (25m_). 31 puffin plots (10m wide by length of habitat every 40 meters).	Patricia Baird, Douglas Forsell, Donald Shields, Gregory Weiler	U.S. Fish & Wildlife Service. 2002. Beringian Seabird Colony Catalog -- Computer Database and Colony Status Record files	Fratercula cirrhata	Tufted Puffin	Unspecified	Breeding	Fair					31863	Literal (equal to census data value)					1
Seguam Island	1982	06-??-1982	52.32918	-172.29927						Edgar Bailey, John Trapp	Bailey, E.P. and J.L. Trapp. 1986. A reconnaissance of breeding marine birds and mammals in the east-central Aleutian Islands--Kasatochi to the Islands of Four Mountains--summer 1982, with notes on other species	Fratercula cirrhata	Tufted Puffin	Unspecified	Breeding and Roosting	Fair					1160	Literal (equal to census data value)	Estimate derived from bird & burrow counts.				1
Channel Isle	1999	6/17/99	60.2392	-147.37612						James Hall, Stephani Holzwarth, Laura Minich, Rob Suryan	U.S. Fish & Wildlife Service. 2002. Beringian Seabird Colony Catalog -- Computer Database and Colony Status Record files	Fratercula cirrhata	Tufted Puffin	Present	Breeding	Good				6		2x census data value	Observed 77 birds 400m offshore.				1
East Storey Island	1999	6/29/99	60.73873	-147.38043						Angela Palmer, Mike Walgren	U.S. Fish & Wildlife Service. 2002. Beringian Seabird Colony Catalog -- Computer Database and Colony Status Record files	Fratercula cirrhata	Tufted Puffin	Present	Breeding	Fair					32	Literal (equal to census data value)					1
South Renard Island	1976	06-??-1976	59.89691	-149.34147						Edgar Bailey	Bailey, E.P.. 1977. Distribution and abundance of marine birds and mammals along the south side of the Kenai Peninsula, Alaska, U.S. Fish & Wildlife Service. 2002. Beringian Seabird Colony Catalog -- Computer Database and Colony Status Record files	Fratercula cirrhata	Tufted Puffin	Unspecified	Breeding	Fair				20		2x census data value					1
Patton Island	1978	??-??-1978	54.9039	-162.2364						Edgar Bailey, Nina Faust	Bailey, E.P. and N.H. Faust. 1980. Summer distribution and abundance of marine birds and mammals in the Sandman Reefs, Alaska	Fratercula cirrhata	Tufted Puffin	Unspecified	Breeding	Fair				500		2x census data value					1
Jute Island	1999	7/25/99	57.54939	-155.83737						Robert Blush, Susan Savage <susan_savage@fws.gov>, Melanie Spies	U.S. Fish & Wildlife Service. 2002. Beringian Seabird Colony Catalog -- Computer Database and Colony Status Record files	Fratercula cirrhata	Tufted Puffin	Present	Breeding	Fair					44	Literal (equal to census data value)					1
Ogangen Island	1981	7/14/81	53.44419	-166.87388					Plots 10 m wide every 400 m, 13 plots. Sampled 50-60% puffin habitat.	Patricia Baird, Douglas Forsell, Donald Shields, Gregory Weiler	Nysewander, D.R., D.J. Forsell, P.A. Baird, D.J. Shields, G.J. Weiler, and J.H. Kogan. 1982. Marine bird and mammal survey of the eastern Aleutian Islands, summers of 1980-81, U.S. Fish & Wildlife Service. 2002. Beringian Seabird Colony Catalog -- Computer Database and Colony Status Record files	Fratercula cirrhata	Tufted Puffin	Unspecified	Breeding	Fair				34450		Literal (equal to census data value)	Estimate based on 65% assumed burrow occupied.				1
Oil Creek	2002	7/27/02	57.6525	-155.65608					Counts were combined on 2 and 3 August into one replicate count due to inclement weather.		Kaler R.; Savage, S.; Leppold, A.. March 2003. Populations and Productivity of Seabirds on the Pacific Coast of Becharof National Wildlife Refuge, Alaska Peninsula, Alaska, June - September 2002	Fratercula cirrhata	Tufted Puffin	Unspecified	Breeding	Good					4	Literal (equal to census data value)					1
Egg Island	1978	??-??-1978	54.93469	-162.90749						Edgar Bailey, Nina Faust	Bailey, E.P. and N.H. Faust. 1980. Summer distribution and abundance of marine birds and mammals in the Sandman Reefs, Alaska	Fratercula cirrhata	Tufted Puffin	Unspecified	Breeding	Fair				800		2x census data value					1
Gull Island	1973	6/9/73	55.40919	-160.64139						Edgar Bailey, George Divoky, Leroy Sowl	U.S. Fish & Wildlife Service. 2002. Beringian Seabird Colony Catalog -- Computer Database and Colony Status Record files	Fratercula cirrhata	Tufted Puffin	Unspecified	Unspecified	Poor					300						1
North Left Cape	2001	6/23/01	57.2692	-152.9572						Rebecca Howard, Shawn Stephensen, Dennis Zwiefelhofer	Stephensen, S.W., D.C. Zwiefelhofer, R.J. Howard. 2002. Seabird colony survey of south and east Kodiak Island, Alaska, June 2001	Fratercula cirrhata	Tufted Puffin	Present	Breeding	Fair					2	2x census data value					1
West Colony	1977	7/13/77	60.43398	-172.86341						Tony DeGange <tdegange@usgs.gov>, Arthur Sowls	DeGange, A.R. and A.L. Sowls. 1978. A faunal reconnaissance of the Bering Sea National Wildlife Refuge, 26 June - 27 July, 1977	Fratercula cirrhata	Tufted Puffin	Unspecified	Breeding	Fair					50	Literal (equal to census data value)					1
Anagaksik I.	1980	7/2/80	51.85297	-175.89019						Tom Early, Kent Hall, Bev Minn	Early, T.. 1981. Results of a bird and mammal survey in the central Aleutian Islands, summer 1980	Fratercula cirrhata	Tufted Puffin	Unspecified	Breeding and Roosting	Fair					241						1
Gull Island	1990	7/10/90	59.5844	-151.32641						Mike Nishimoto, Cameron Thomas	Nishimoto, M., and C. Thomas. 1991. Breeding seabirds at Gull Island and Sixty-Foot Rock during 1990	Fratercula cirrhata	Tufted Puffin	Present	Breeding	Fair					28	Literal (equal to census data value)					1
Kigul Islet #5	1980	7/22/80	53.0358	-168.45748						Douglas Forsell, Jeffery Kogan, David Nysewander	Nysewander, D.R., D.J. Forsell, P.A. Baird, D.J. Shields, G.J. Weiler, and J.H. Kogan. 1982. Marine bird and mammal survey of the eastern Aleutian Islands, summers of 1980-81	Fratercula cirrhata	Tufted Puffin	Unspecified	Breeding	Fair				100		2x census data value	Maximum count.				1
Glory Of Russia Cape	1977	6/29/77	60.59969	-172.94058						Tony DeGange <tdegange@usgs.gov>, Arthur Sowls	DeGange, A.R. and A.L. Sowls. 1978. A faunal reconnaissance of the Bering Sea National Wildlife Refuge, 26 June - 27 July, 1977	Fratercula cirrhata	Tufted Puffin	Unspecified	Breeding	Fair					1200	Literal (equal to census data value)					1
Kigul Island	1980	7/21/80	53.04559	-168.44329						Douglas Forsell, Jeffery Kogan, David Nysewander	Nysewander, D.R., D.J. Forsell, P.A. Baird, D.J. Shields, G.J. Weiler, and J.H. Kogan. 1982. Marine bird and mammal survey of the eastern Aleutian Islands, summers of 1980-81, U.S. Fish & Wildlife Service. 2002. Beringian Seabird Colony Catalog -- Computer Database and Colony Status Record files	Fratercula cirrhata	Tufted Puffin	Unspecified	Breeding	Fair				800		2x census data value	Estimated burrows.				1
Agnes Triangle	1978	??-??-1978	60.61439	-147.38421						K. Kuletz, Karen Oakley	Oakley, K.L. and K.J. Kuletz. 1979. Summer distribution and abundance of marine birds and mammals in the vicinity of Naked Island, Prince William Sound, Alaska in 1978 and aspects of the reproductive ecology of the pigeon guillemot	Fratercula cirrhata	Tufted Puffin	Unspecified	Breeding	Fair				200		2x census data value					1
South Twin	1977	6/26/77	58.59211	-160.31222						Paul Arneson, David Mcdonald	Arneson, P.D.. 1977. Identification, documentation and delineation of coastal migratory bird habitat in Alaska	Fratercula cirrhata	Tufted Puffin	Unspecified	Unspecified	Fair					4	Literal (equal to census data value)	2 counted				1
Slice Island	1980	6/19/80	54.0717	-165.05609						Douglas Forsell, Jeffery Kogan, David Nysewander, Donald Shields	Nysewander, D.R., D.J. Forsell, P.A. Baird, D.J. Shields, G.J. Weiler, and J.H. Kogan. 1982. Marine bird and mammal survey of the eastern Aleutian Islands, summers of 1980-81	Fratercula cirrhata	Tufted Puffin	Unspecified	Breeding	Fair				260		2x census data value	Estimate based on 65% assumed burrow occupied.				1
Split Triangle	1976	7/15/76	58.32499	-152.0617						Matthew Dick, Jay Nelson	U.S. Fish & Wildlife Service. 2002. Beringian Seabird Colony Catalog -- Computer Database and Colony Status Record files	Fratercula cirrhata	Tufted Puffin	Unspecified	Breeding	Poor				210		2x census data value	105 burrows estimated, but only 12 tufted puffins seen.				1
Island Off Cape Ugat	2002	6/14/02	57.87354	-153.84604						Karen Brenneman	U.S. Fish & Wildlife Service. 2002. Beringian Seabird Colony Catalog -- Computer Database and Colony Status Record files	Fratercula cirrhata	Tufted Puffin	Present	Breeding	Fair					64	Literal (equal to census data value)	Minimum count, birds by burrow entrances.				1
Cape Yanaliuk	1978	7/19/78	53.53643	-166.59583					Estimates from this census include Udagak to Cape Yanaliuk (colonies not separated).	L. Mangan	Mangan, L.. 1978. Unalaska Trip 17 July 1978	Fratercula cirrhata	Tufted Puffin	Unspecified	Breeding and Roosting	Poor					320	Literal (equal to census data value)					1
300 Island	1976	06-??-1976	59.71939	-149.5058						Edgar Bailey	Bailey, E.P.. 1977. Distribution and abundance of marine birds and mammals along the south side of the Kenai Peninsula, Alaska, U.S. Fish & Wildlife Service. 2002. Beringian Seabird Colony Catalog -- Computer Database and Colony Status Record files	Fratercula cirrhata	Tufted Puffin	Unspecified	Breeding	Fair				500		2x census data value					1
Little Fox Island	2002	6/13/02	56.98083	-154.05783						Elizabeth Labunski	U.S. Fish & Wildlife Service. 2002. Beringian Seabird Colony Catalog -- Computer Database and Colony Status Record files	Fratercula cirrhata	Tufted Puffin	Present	Breeding	Fair				6		2x census data value	Birds standing at crevice entrance.				1
Bear Island	1992	6/24/92	58.4435	-152.68917					Special pigeon guillemot survey. Censused during peak colony attendance indicated by courtship displays and site-attachment behavior. 1992 field #36 & 40 combined. #36--south side, #40--east side of B	Janey Fadely, Brian Fadely, Bonnie Grey	U.S. Fish & Wildlife Service. 2002. Beringian Seabird Colony Catalog -- Computer Database and Colony Status Record files	Fratercula cirrhata	Tufted Puffin	Present	Breeding	Fair				10		2x census data value	Burrows observed.				1
Bogoslof Island	1994	7/20/94	53.9325	-168.03663					Census period: July 20-23 and Aug 5.	G Byrd <vernon_byrd@fws.gov>, Jeffrey Williams <Jeff_Williams@fws.gov>	Byrd, G.V. and J.C. Williams. 1994. Status and trends of seabirds and marine mammals at Bogoslof Island, Alaska, a National Natural Landmark	Fratercula cirrhata	Tufted Puffin	Unspecified	Breeding	Fair				10000		Manager adjusted observer's data another way. (See footnote.)	Burrow density doubled in fixed transects compared to 1973. Manager multiplied 1973 estimate by 2.				1
Inner Seal Rock	2002	6/20/02	57.28969	-154.80278						Leslie Slater, Shawn Stephensen, Dennis Zwiefelhofer	Stephensen, S.W., D.C. Zwiefelhofer, and L. Slater. 2003. Seabird colony survey of north and west Kodiak Island, Alaska, June 2002	Fratercula cirrhata	Tufted Puffin	Present	Unspecified	Fair					174	Literal (equal to census data value)	Counted 1 bird on land, 173 on water.				1
Amalik Point Islands	1995	6/20/95	58.0792	-154.42528						Alan Bennett, Buddy Goatcher, Bill Pierce, Bud Rice, Dennis Zwiefelhofer	U.S. Fish & Wildlife Service. 2002. Beringian Seabird Colony Catalog -- Computer Database and Colony Status Record files	Fratercula cirrhata	Tufted Puffin	Present	Breeding and Roosting	Good					5	Literal (equal to census data value)					1
Toadstools	1978	??-??-1978	59.6294	-153.50421						Paul Arneson	U.S. Fish & Wildlife Service. 2002. Beringian Seabird Colony Catalog -- Computer Database and Colony Status Record files	Fratercula cirrhata	Tufted Puffin	Unspecified	Breeding and Roosting	Fair					50	Literal (equal to census data value)	Counted 19 burrows. Observer adjusted for better estimate.				1
Amak Island	1973	07-??-1973	55.42707	-163.1665						G Byrd <vernon_byrd@fws.gov>, George Divoky	Byrd, G.V.. 1973. Expedition to Bogoslof and Amak Islands with notes on other eastern Aleutian Islands: June 24- July 8, 1973	Fratercula cirrhata	Tufted Puffin	Unspecified	Unspecified	Fair					3	Observer's data were "Greater than N" or "At least N". Catalog data are N.					1
Cape Igvak Islands	1999	7/26/99	57.4289	-156.08688						Robert Blush, Susan Savage <susan_savage@fws.gov>, Melanie Spies	U.S. Fish & Wildlife Service. 2002. Beringian Seabird Colony Catalog -- Computer Database and Colony Status Record files	Fratercula cirrhata	Tufted Puffin	Present	Unspecified	Poor					7	Literal (equal to census data value)					1
Island South of Akhiok	2002	6/13/02	56.9392	-154.1653						Elizabeth Labunski	U.S. Fish & Wildlife Service. 2002. Beringian Seabird Colony Catalog -- Computer Database and Colony Status Record files	Fratercula cirrhata	Tufted Puffin	Present	Breeding	Fair					63	Literal (equal to census data value)					1
Tanadak Island	1982	07-??-1982	52.07255	-173.04814						Edgar Bailey, John Trapp	Bailey, E.P. and J.L. Trapp. 1986. A reconnaissance of breeding marine birds and mammals in the east-central Aleutian Islands--Kasatochi to the Islands of Four Mountains--summer 1982, with notes on other species	Fratercula cirrhata	Tufted Puffin	Unspecified	Breeding and Roosting	Fair					1000	Literal (equal to census data value)	Estimate derived from burrow & bird counts.				1
Near Island	1977	07-??-1977	54.9408	-160.04573						Edgar Bailey, Nina Faust	Bailey, E.P.. 1978. Breeding seabird distribution and abundance in the Shumagin Islands, Alaska	Fratercula cirrhata	Tufted Puffin	Unspecified	Breeding	Fair				4000		2x census data value					1
Middle Cape	2002	6/20/02	57.36329	-154.77558						Leslie Slater, Shawn Stephensen, Dennis Zwiefelhofer	Stephensen, S.W., D.C. Zwiefelhofer, and L. Slater. 2003. Seabird colony survey of north and west Kodiak Island, Alaska, June 2002	Fratercula cirrhata	Tufted Puffin	Present	Unspecified	Fair					166	Literal (equal to census data value)					1
Seal Island	1984	8/8/84	60.42689	-147.40781						David Nysewander, Joseph Ondrejko	U.S. Fish & Wildlife Service. 2002. Beringian Seabird Colony Catalog -- Computer Database and Colony Status Record files	Fratercula cirrhata	Tufted Puffin	Unspecified	Breeding	Fair					6	Literal (equal to census data value)					1
Mciver Bight Island	1981	6/22/81	53.50079	-167.18608						Patricia Baird, Donald Shields	U.S. Fish & Wildlife Service. 2002. Beringian Seabird Colony Catalog -- Computer Database and Colony Status Record files	Fratercula cirrhata	Tufted Puffin	Unspecified	Breeding	Fair					40	Literal (equal to census data value)					1
Brown Mountain	1976	6/19/76	59.33499	-150.85941					Entire census conducted 19 June to 14 July 1976.	Edgar Bailey	Bailey, E.P.. 1976. Breeding seabird distribution and abundance along the south side of the Kenai Peninsula, Alaska	Fratercula cirrhata	Tufted Puffin	Unspecified	Breeding	Fair				20		2x census data value					1
Carlisle Island	1982	??-??-1982	52.89412	-170.0558						Edgar Bailey, John Trapp	Bailey, E.P. and J.L. Trapp. 1986. A reconnaissance of breeding marine birds and mammals in the east-central Aleutian Islands--Kasatochi to the Islands of Four Mountains--summer 1982, with notes on other species	Fratercula cirrhata	Tufted Puffin	Unspecified	Breeding	Fair					800	Literal (equal to census data value)					1
15 Ft. Island @ Atahgo Pt.	1985	6/10/85	59.97696	-165.54163						Tony Amos, Dean Cramer	U.S. Fish & Wildlife Service. 2002. Beringian Seabird Colony Catalog -- Computer Database and Colony Status Record files	Fratercula cirrhata	Tufted Puffin	Unspecified	Breeding	Fair					20						1
Gull Reef	1994	6/23/94	58.1942	-154.14828					Estimated mean from 3 observers, counts within 5-10%.	Buddy Goatcher, Richard Potts, Dennis Zwiefelhofer	U.S. Fish & Wildlife Service. 2002. Beringian Seabird Colony Catalog -- Computer Database and Colony Status Record files	Fratercula cirrhata	Tufted Puffin	Unspecified	Breeding	Fair					100	Literal (equal to census data value)	Counted 21 birds, obs adjusted est.				1
Shaiak Island	1976	??-??-1976	58.5594	-161.6667						Margaret Petersen, Marilyn Sigman	U.S. Fish & Wildlife Service. 2002. Beringian Seabird Colony Catalog -- Computer Database and Colony Status Record files	Fratercula cirrhata	Tufted Puffin	Unspecified	Breeding	Fair					80000						1
Noon Point	1990	5/28/90	55.71719	-159.39468					Aerial survey with helicopter.	Donna Dewherst <donna_dewherst@fws.gov>, Gregory Thomson <greg_thomson@fws.gov>	U.S. Fish & Wildlife Service. 2002. Beringian Seabird Colony Catalog -- Computer Database and Colony Status Record files	Fratercula cirrhata	Tufted Puffin	Unspecified	Breeding	Fair					1000	Observer's data were "Greater than N" or "At least N". Catalog data are N.	Minimum estimate flying and on water.				1
Cub Island	2001	6/22/01	57.21432	-153.20475						Rebecca Howard, Shawn Stephensen, Dennis Zwiefelhofer	Stephensen, S.W., D.C. Zwiefelhofer, R.J. Howard. 2002. Seabird colony survey of south and east Kodiak Island, Alaska, June 2001	Fratercula cirrhata	Tufted Puffin	Present	Breeding	Fair					115	Literal (equal to census data value)					1
Cape Resurrection	1976	06-??-1976	59.8719	-149.27641						Edgar Bailey	Bailey, E.P.. 1977. Distribution and abundance of marine birds and mammals along the south side of the Kenai Peninsula, Alaska, U.S. Fish & Wildlife Service. 2002. Beringian Seabird Colony Catalog -- Computer Database and Colony Status Record files	Fratercula cirrhata	Tufted Puffin	Unspecified	Breeding	Fair				40		2x census data value					1
Castle Rock	1976	8/9/76	55.27889	-159.49809						Robert Day, R. Moe	U.S. Fish & Wildlife Service. 2002. Beringian Seabird Colony Catalog -- Computer Database and Colony Status Record files	Fratercula cirrhata	Tufted Puffin	Unspecified	Breeding	Fair					80000	Literal (equal to census data value)					1
Egg Island	1973	6/14/73	55.22719	-161.3519						Edgar Bailey, George Divoky, Leroy Sowl	U.S. Fish & Wildlife Service. 2002. Beringian Seabird Colony Catalog -- Computer Database and Colony Status Record files	Fratercula cirrhata	Tufted Puffin	Unspecified	Unspecified	Poor					8000						1
Cape Dyer	1977	??-??-1977	68.6533	-166.22499						David Roseneau, Alan Springer	U.S. Fish & Wildlife Service. 2002. Beringian Seabird Colony Catalog -- Computer Database and Colony Status Record files	Fratercula cirrhata	Tufted Puffin	Unspecified	Breeding	Fair				4		2x census data value	1-2 pair.				1
Jeanie Point	1972	7/23/72	59.83487	-147.53428						M. Isleib, Leroy Sowl	U.S. Fish & Wildlife Service. 2002. Beringian Seabird Colony Catalog -- Computer Database and Colony Status Record files	Fratercula cirrhata	Tufted Puffin	Unspecified	Breeding	Poor				100		2x census data value					1
Round Island	1982	06-??-1982	52.14744	-173.87603						Edgar Bailey, John Trapp	Bailey, E.P. and J.L. Trapp. 1986. A reconnaissance of breeding marine birds and mammals in the east-central Aleutian Islands--Kasatochi to the Islands of Four Mountains--summer 1982, with notes on other species	Fratercula cirrhata	Tufted Puffin	Unspecified	Breeding and Roosting	Fair					6000	Literal (equal to census data value)	Estimate derived from burrow & bird counts.				1
Andronica Light	1973	6/10/73	55.344	-160.05497						Edgar Bailey, George Divoky, Leroy Sowl	U.S. Fish & Wildlife Service. 2002. Beringian Seabird Colony Catalog -- Computer Database and Colony Status Record files	Fratercula cirrhata	Tufted Puffin	Unspecified	Unspecified	Poor					6000						1
Stack, Marmot I.	1976	7/12/76	58.18512	-151.80651						Matthew Dick, Jay Nelson	U.S. Fish & Wildlife Service. 2002. Beringian Seabird Colony Catalog -- Computer Database and Colony Status Record files	Fratercula cirrhata	Tufted Puffin	Unspecified	Breeding and Roosting	Fair					50	Literal (equal to census data value)	Estimate, not actual count.				1
Fox Cape	1973	6/8/73	55.66579	-159.53029						Edgar Bailey, George Divoky, Leroy Sowl	U.S. Fish & Wildlife Service. 2002. Beringian Seabird Colony Catalog -- Computer Database and Colony Status Record files	Fratercula cirrhata	Tufted Puffin	Unspecified	Unspecified	Poor					4000						1
Procession Rocks	1999	6/11/99	60.00689	-148.2836						Justin Harth, Shawn Stephensen, Kenton Wohl	U.S. Fish & Wildlife Service. 2002. Beringian Seabird Colony Catalog -- Computer Database and Colony Status Record files	Fratercula cirrhata	Tufted Puffin	Present	Breeding	Fair					49	Literal (equal to census data value)					1
Small Island, NW of Duck Cape	1992	6/9/92	58.39417	-152.23883					Special pigeon guillemot survey. Censused during peak colony attendance indicated by courtship displays and site-attachment behavior. 1992 field #74.	Mary Cody, Janey Fadely, Dennis Zwiefelhofer	U.S. Fish & Wildlife Service. 2002. Beringian Seabird Colony Catalog -- Computer Database and Colony Status Record files	Fratercula cirrhata	Tufted Puffin	Present	Breeding	Fair					4	Literal (equal to census data value)					1
Mid Rock	1977	8/13/77	66.26555	-161.85855						Tony DeGange <tdegange@usgs.gov>, Arthur Sowls	DeGange, A.R. and A.L. Sowls. 1978. A survey of the Chamisso Island National Wildlife Refuge, 11-14 August, 1977	Fratercula cirrhata	Tufted Puffin	Unspecified	Breeding	Unknown					2						1
Beehive Island	1976	06-??-1976	59.6186	-149.60941						Edgar Bailey	Bailey, E.P.. 1977. Distribution and abundance of marine birds and mammals along the south side of the Kenai Peninsula, Alaska, U.S. Fish & Wildlife Service. 2002. Beringian Seabird Colony Catalog -- Computer Database and Colony Status Record files	Fratercula cirrhata	Tufted Puffin	Unspecified	Breeding	Fair				11000		2x census data value					1
Sadatnak Island	1972	05-??-1972	52.03286	-174.41728						Palmer Sekora	Sekora, P.. 1973. Aleutian Islands National Wildlife Refuge wilderness study report	Fratercula cirrhata	Tufted Puffin	Unspecified	Breeding and Roosting	Fair					500						1
Village Islands	2002	6/6/02	57.7858	-153.53781					Cliff divided into sections for ease of counting. Counts are the mean of 2 observers.	Karen Brenneman, Jacob LaCroix, Tamara Mills	U.S. Fish & Wildlife Service. 2002. Beringian Seabird Colony Catalog -- Computer Database and Colony Status Record files	Fratercula cirrhata	Tufted Puffin	Present	Breeding	Fair				6		2x census data value	Birds standing by burrow entrances.				1
Crone Island	1980	6/4/80	51.67313	-176.63352						Tom Early, Kent Hall, Bev Minn	Early, T.. 1981. Results of a bird and mammal survey in the central Aleutian Islands, summer 1980	Fratercula cirrhata	Tufted Puffin	Unspecified	Breeding and Roosting	Fair					1065	Literal (equal to census data value)					1
Nordyke Islands	1992	7/16/92	59.17719	-154.08719						Larry Aumiller	U.S. Fish & Wildlife Service. 2002. Beringian Seabird Colony Catalog -- Computer Database and Colony Status Record files	Fratercula cirrhata	Tufted Puffin	Present	Breeding	Fair					288	Literal (equal to census data value)	Approx 100 burrows observed.				1
Forrester Island	1994	6/18/94	54.8006	-133.52501						Leslie Slater	Slater, L.. 1997. Seabird monitoring at Lowrie, Forrester, and Petrel Islands, 1993-1995	Fratercula cirrhata	Tufted Puffin	Present	Breeding	Fair					3765	Literal (equal to census data value)					1
Island South Sharatin Bay	2002	6/23/02	57.8306	-152.7319						Leslie Slater, Shawn Stephensen, Dennis Zwiefelhofer	Stephensen, S.W., D.C. Zwiefelhofer, and L. Slater. 2003. Seabird colony survey of north and west Kodiak Island, Alaska, June 2002	Fratercula cirrhata	Tufted Puffin	Present	Breeding	Fair					14	Literal (equal to census data value)	Count of birds on land, water, and flying.				1
Unnamed Colony	1976	7/30/76	58.6167	-152.40831						Matthew Dick, Jay Nelson	U.S. Fish & Wildlife Service. 2002. Beringian Seabird Colony Catalog -- Computer Database and Colony Status Record files	Fratercula cirrhata	Tufted Puffin	Unspecified	Breeding	Fair					100	Literal (equal to census data value)	Estimate, not actual count.				1
Naugolka Point Island	2002	6/22/02	57.89808	-153.23307						Leslie Slater, Shawn Stephensen, Dennis Zwiefelhofer	Stephensen, S.W., D.C. Zwiefelhofer, and L. Slater. 2003. Seabird colony survey of north and west Kodiak Island, Alaska, June 2002	Fratercula cirrhata	Tufted Puffin	Present	Breeding	Fair					65	Literal (equal to census data value)	Count of birds on water and land.				1
King Island	1976	??-??-1976	64.96876	-168.06666						William Drury	U.S. Fish & Wildlife Service. 2002. Beringian Seabird Colony Catalog -- Computer Database and Colony Status Record files	Fratercula cirrhata	Tufted Puffin	Unspecified	Breeding	Fair					2300	Observer provided a range (e.g. "100 to 250"). Catalog data are midpoint of range.	700-4,000 birds.				1
Ogliuga I.	1977	7/30/77	51.60323	-178.64439						Robert Day, Tom Early, Eric Knudtson	Day, R.H., T.J. Early, and E.P. Knudtson. 1978. A bird and mammal survey of the west-central Aleutians, summer, 1977	Fratercula cirrhata	Tufted Puffin	Unspecified	Breeding	Fair				50		2x census data value	Pair # = (indiv x 5) _ 2.				1
Brothers Islands (Eastern)	1979	07-??-1979	55.92309	-158.82329						Edgar Bailey, Nina Faust	Bailey, E.P. and N.H. Faust. 1981. Summer distribution and abundance of marine birds and mammals between Mitrofania and Sutwik Islands south of the Alaska Peninsula	Fratercula cirrhata	Tufted Puffin	Unspecified	Breeding	Fair				6000		2x census data value					1
South Chuginadak Island	1972	??-??-1972	52.81974	-169.8361						Leroy Sowl	Sekora, P.. 1973. Aleutian Islands National Wildlife Refuge wilderness study report	Fratercula cirrhata	Tufted Puffin	Unspecified	Breeding	Unknown					300						1
60 Foot Rock	1990	6/19/90	59.5497	-151.46391						Mike Nishimoto, Cameron Thomas	Nishimoto, M., and C. Thomas. 1991. Breeding seabirds at Gull Island and Sixty-Foot Rock during 1990	Fratercula cirrhata	Tufted Puffin	Present	Breeding	Fair					2	2x census data value	multiplied observers est by 2				1
Square Rock	1976	??-??-1976	64.56439	-163.61529						William Drury	U.S. Fish & Wildlife Service. 2002. Beringian Seabird Colony Catalog -- Computer Database and Colony Status Record files	Fratercula cirrhata	Tufted Puffin	Unspecified	Unspecified	Fair					1	Literal (equal to census data value)					1
Biali Rocks	1981	6/29/81	56.72469	-135.29471						Jay Nelson, David Nysewander, Arthur Sowls, John Trapp	Sowls, A.L., D.R. Nysewander, J.L. Trapp, and J.W. Nelson. 1982. Marine bird and mammal survey of the outer coast of southeast Alaska, summer 1981	Fratercula cirrhata	Tufted Puffin	Unspecified	Breeding and Roosting	Fair				60		2x census data value	Minimum estimate.				1
Daylight Harbor	1976	8/7/76	58.48863	-152.56943						Matthew Dick, Jay Nelson	U.S. Fish & Wildlife Service. 2002. Beringian Seabird Colony Catalog -- Computer Database and Colony Status Record files	Fratercula cirrhata	Tufted Puffin	Unspecified	Breeding	Fair					40	Literal (equal to census data value)	Estimate, not actual count.				1
Castle Island	1977	7/6/77	51.66621	-177.65667						Robert Day, Tom Early, Eric Knudtson	Day, R.H., T.J. Early, and E.P. Knudtson. 1978. A bird and mammal survey of the west-central Aleutians, summer, 1977	Fratercula cirrhata	Tufted Puffin	Unspecified	Breeding	Fair				130		2x census data value	Pair # = (indiv x 5) _ 2.				1
S.E. Hinchinbrrok	1972	7/21/72	60.28884	-146.50452						M. Isleib, Leroy Sowl	U.S. Fish & Wildlife Service. 2002. Beringian Seabird Colony Catalog -- Computer Database and Colony Status Record files	Fratercula cirrhata	Tufted Puffin	Unspecified	Breeding	Poor				2000		2x census data value					1
Ball, Bass Island	1993	6/11/93	60.61717	-147.385					Special PIGU Survey. Censused during peak colony attendance indicated by courtship displays and site-attachment behavior. 1993 Field No 03030.	John Maniscalco, Kathleen Roush	U.S. Fish & Wildlife Service. 2002. Beringian Seabird Colony Catalog -- Computer Database and Colony Status Record files	Fratercula cirrhata	Tufted Puffin	Present	Breeding	Fair					7	Literal (equal to census data value)					1
Chowiet Island	1981	??-??-1981	56.0356	-156.70109						Martha Hatch, Scott Hatch	Hatch, S.A. and M.A. Hatch. 1983. Populations and habitat use of marine birds in the Semidi Islands, Alaska	Fratercula cirrhata	Tufted Puffin	Unspecified	Breeding and Roosting	Fair					5000	Literal (equal to census data value)					1
Barabara Cove	1975	8/14/75	57.81742	-152.90624						Matthew Dick	U.S. Fish & Wildlife Service. 2002. Beringian Seabird Colony Catalog -- Computer Database and Colony Status Record files	Fratercula cirrhata	Tufted Puffin	Unspecified	Breeding	Fair				20		2x census data value					1
High Island	1973	6/9/73	55.36169	-160.31749						Edgar Bailey, George Divoky, Leroy Sowl	U.S. Fish & Wildlife Service. 2002. Beringian Seabird Colony Catalog -- Computer Database and Colony Status Record files	Fratercula cirrhata	Tufted Puffin	Unspecified	Breeding	Poor					6000						1
Besboro Island	1984	7/16/84	64.1264	-161.30559						G Byrd <vernon_byrd@fws.gov>, Laura Hoffman, Gary Lyon, Mike Nishimoto	Byrd, G.V.. 1984. Observations of flora and fauna in the Bering Sea Unit, Alaska Maritime NWR in July 1984	Fratercula cirrhata	Tufted Puffin	Unspecified	Unspecified	Fair					20	Observer's data were "Greater than N" or "At least N". Catalog data are N.					1
Elizabeth Island	1976	6/19/76	59.15999	-151.8311					Entire census conducted 19 June to 14 July 1976.	Edgar Bailey	Bailey, E.P.. 1976. Breeding seabird distribution and abundance along the south side of the Kenai Peninsula, Alaska	Fratercula cirrhata	Tufted Puffin	Unspecified	Breeding	Fair				20		2x census data value					1
Shiekuk Creek	1996	7/5/96	63.62744	-170.74885					Censused from 17ft inflatable 20-30 meters offshore. Cliffs divided into sections for easier counting.	Edgar Bailey, Nina Faust, Benjamin Pungowiyi, Caleb Pungowiyi, Shawn Stephensen	Stephensen, S.W., C. Pungowiyi, and V.M. Mendenhall. 1998. A seabird survey of Saint Lawrence Island, Alaska 1996-1997, U.S. Fish & Wildlife Service. 2002. Beringian Seabird Colony Catalog -- Computer Database and Colony Status Record files	Fratercula cirrhata	Tufted Puffin	Present	Breeding	Fair					20	Observer's data were "Greater than N" or "At least N". Catalog data are N.	Minimum count.				1
Pinnacle Island	1985	7/11/85	60.2	-172.76						G Byrd <vernon_byrd@fws.gov>, Tom Early, Gary Lyon	Byrd, G.V.. 1985. Trip report: St. Matthew, Hall and Pinnacle Islands, July 1985	Fratercula cirrhata	Tufted Puffin	Unspecified	Breeding	Fair					50						1
Black Cape	1980	7/31/80	52.9481	-168.68029						Douglas Forsell, Jeffery Kogan, David Nysewander	Nysewander, D.R., D.J. Forsell, P.A. Baird, D.J. Shields, G.J. Weiler, and J.H. Kogan. 1982. Marine bird and mammal survey of the eastern Aleutian Islands, summers of 1980-81	Fratercula cirrhata	Tufted Puffin	Unspecified	Unspecified	Fair				13000		2x census data value					1
I. 1.6 Mi. N. Alexander I.	1976	6/29/76	58.05169	-152.66671						Matthew Dick, Jay Nelson	U.S. Fish & Wildlife Service. 2002. Beringian Seabird Colony Catalog -- Computer Database and Colony Status Record files	Fratercula cirrhata	Tufted Puffin	Unspecified	Breeding	Fair					100	Literal (equal to census data value)	42 on water, 20 in colony, estimated total #.				1
West Nunivak Island	1978	07-??-1978	60.21065	-167.45376						Bob Ritchie, Tim Smith	Ritchie, R.. 1978. Seabirds and their nesting habitats on western Nunivak Island, Alaska	Fratercula cirrhata	Tufted Puffin	Unspecified	Breeding	Fair					100	Observer's data were "Greater than N" or "At least N". Catalog data are N.					1
Chagulak Island	1982	??-??-1982	52.57219	-171.13668						Edgar Bailey, John Trapp	Bailey, E.P. and J.L. Trapp. 1986. A reconnaissance of breeding marine birds and mammals in the east-central Aleutian Islands--Kasatochi to the Islands of Four Mountains--summer 1982, with notes on other species	Fratercula cirrhata	Tufted Puffin	Unspecified	Breeding	Fair					50000	Literal (equal to census data value)					1
Porpoise Rocks	1977	??-??-1977	60.31939	-146.68891						Carl Benz, David Kurhajec, Mary Sangster	Sangster, M.E., C.T. Benz, and D.J. Kurhajec. 1978. Reproductive ecology of seabirds at Hinchinbrook Island and a census of seabirds at selected sites in Prince William Sound, 1977	Fratercula cirrhata	Tufted Puffin	Unspecified	Breeding	Fair				3000		2x census data value					1
Blow Triangle	2002	7/1/02	57.83159	-152.43795						Dennis Zwiefelhofer	Stephensen, S.W., D.C. Zwiefelhofer, and L. Slater. 2003. Seabird colony survey of north and west Kodiak Island, Alaska, June 2002	Fratercula cirrhata	Tufted Puffin	Present	Breeding	Fair					26	Literal (equal to census data value)	Count on water and land.				1
Oglodak Island	1980	7/13/80	51.98401	-175.44718						Tom Early, Kent Hall, Bev Minn	Early, T.. 1981. Results of a bird and mammal survey in the central Aleutian Islands, summer 1980	Fratercula cirrhata	Tufted Puffin	Unspecified	Breeding and Roosting	Fair					735						1
Erskine Bay	1981	7/18/81	53.7383	-166.5917						Patricia Baird, Douglas Forsell, Donald Shields, Gregory Weiler	U.S. Fish & Wildlife Service. 2002. Beringian Seabird Colony Catalog -- Computer Database and Colony Status Record files	Fratercula cirrhata	Tufted Puffin	Unspecified	Unspecified	Poor					100	Literal (equal to census data value)	Unsure of numbers.				1
Gibson Cove	1975	6/26/75	57.77529	-152.44978						Matthew Dick	U.S. Fish & Wildlife Service. 2002. Beringian Seabird Colony Catalog -- Computer Database and Colony Status Record files	Fratercula cirrhata	Tufted Puffin	Unspecified	Breeding	Good					4						1
Pinusuk Island	1990	5/28/90	55.86249	-159.07219					Aerial survey with helicopter.	Donna Dewherst <donna_dewherst@fws.gov>, Gregory Thomson <greg_thomson@fws.gov>	U.S. Fish & Wildlife Service. 2002. Beringian Seabird Colony Catalog -- Computer Database and Colony Status Record files	Fratercula cirrhata	Tufted Puffin	Unspecified	Breeding	Fair					600	Observer's data were "Greater than N" or "At least N". Catalog data are N.	Minimum estimate flying and on water.				1
Island Near Sharatin Bay	2002	6/23/02	57.86649	-152.70729						Leslie Slater, Shawn Stephensen, Dennis Zwiefelhofer	Stephensen, S.W., D.C. Zwiefelhofer, and L. Slater. 2003. Seabird colony survey of north and west Kodiak Island, Alaska, June 2002	Fratercula cirrhata	Tufted Puffin	Present	Breeding	Fair					30	Literal (equal to census data value)	Count of birds on land and water.				1
Cape Peirce	1976	??-??-1976	58.55857	-161.73292						Margaret Petersen, Marilyn Sigman	U.S. Fish & Wildlife Service. 2002. Beringian Seabird Colony Catalog -- Computer Database and Colony Status Record files	Fratercula cirrhata	Tufted Puffin	Unspecified	Breeding	Fair					100						1
Knoll Head	1978	??-??-1978	59.6381	-153.51861						Paul Arneson, James Butcher	U.S. Fish & Wildlife Service. 2002. Beringian Seabird Colony Catalog -- Computer Database and Colony Status Record files	Fratercula cirrhata	Tufted Puffin	Unspecified	Unspecified	Fair					15	Literal (equal to census data value)	Counted 5 burrows. Observer adjusted for better estimate.				1
Unnamed Chiswell A.	1986	7/7/86	59.59559	-149.58471					Survey subunit # 910.	Mike Nishimoto, Bud Rice	Nishimoto, M., and B. Rice. 1987. A re-survey of seabirds and marine mammals along the south coast of the Kenai Peninsula, Alaska during the summer of 1986	Fratercula cirrhata	Tufted Puffin	Present	Breeding	Fair					587	Literal (equal to census data value)					1
Gull Island (2)	1978	6/20/78	59.84109	-152.98831						Paul Arneson, James Butcher	U.S. Fish & Wildlife Service. 2002. Beringian Seabird Colony Catalog -- Computer Database and Colony Status Record files	Fratercula cirrhata	Tufted Puffin	Unspecified	Breeding and Roosting	Fair					900	Literal (equal to census data value)	Counted 337 burrows, observer adjusted bird estimate.				1
Dutch Group	1999	6/8/99	60.7681	-147.79831						Shawn Stephensen, Kenton Wohl	U.S. Fish & Wildlife Service. 2002. Beringian Seabird Colony Catalog -- Computer Database and Colony Status Record files	Fratercula cirrhata	Tufted Puffin	Present	Breeding	Fair					5	Literal (equal to census data value)					1
Fire Island	1973	7/1/73	53.94646	-168.04598						Edgar Bailey, G Byrd <vernon_byrd@fws.gov>, George Divoky	Byrd, G.V.. 1973. Expedition to Bogoslof and Amak Islands with notes on other eastern Aleutian Islands: June 24- July 8, 1973	Fratercula cirrhata	Tufted Puffin	Unspecified	Breeding	Fair					300	Observer's data were "Greater than N" or "At least N". Catalog data are N.					1
Outer West Side Usof Bay	1981	7/17/81	53.46249	-166.74601						Douglas Forsell, Gregory Weiler	U.S. Fish & Wildlife Service. 2002. Beringian Seabird Colony Catalog -- Computer Database and Colony Status Record files	Fratercula cirrhata	Tufted Puffin	Unspecified	Breeding	Fair				300		2x census data value	30 birds observed.				1
Jacob Island	1994	6/20/94	56.7875	-135.4956						Janey Fadely, Steve Kendall, Marc Romano	Seiser, P.E., and S.J. Kendall. 1994. Southeast Alaska marine bird and mammal survey, 1994 summer colony reports	Fratercula cirrhata	Tufted Puffin	Present	Breeding	Fair					2	Literal (equal to census data value)	On water next to rock.				1
Island S. Ditto Islands	2002	6/19/02	57.64439	-153.68332						Leslie Slater, Shawn Stephensen, Dennis Zwiefelhofer	Stephensen, S.W., D.C. Zwiefelhofer, and L. Slater. 2003. Seabird colony survey of north and west Kodiak Island, Alaska, June 2002	Fratercula cirrhata	Tufted Puffin	Present	Breeding	Fair					3	Literal (equal to census data value)	Counted 2 bird on water, 1 on land.				1
Black Rock	1977	6/18/77	58.70859	-160.19058						Paul Arneson, David Mcdonald	Arneson, P.D.. 1977. Identification, documentation and delineation of coastal migratory bird habitat in Alaska	Fratercula cirrhata	Tufted Puffin	Unspecified	Breeding and Roosting	Fair					10	Literal (equal to census data value)	3 counted on cliff				1
Little Fort I. & Islets	1976	8/1/76	58.5067	-152.38171						Matthew Dick, Jay Nelson	U.S. Fish & Wildlife Service. 2002. Beringian Seabird Colony Catalog -- Computer Database and Colony Status Record files	Fratercula cirrhata	Tufted Puffin	Unspecified	Breeding	Fair					170	Literal (equal to census data value)	96 birds counted, observer adjusted estimate.				1
S. Glacier Island	1999	6/9/99	60.85944	-147.1764						Shawn Stephensen, Kenton Wohl	U.S. Fish & Wildlife Service. 2002. Beringian Seabird Colony Catalog -- Computer Database and Colony Status Record files	Fratercula cirrhata	Tufted Puffin	Present	Breeding	Fair					3	Literal (equal to census data value)					1
Ivan Island	1991	7/17/91	55.51469	-161.65669						Donna Dewherst <donna_dewherst@fws.gov>, Jim McCarthy	U.S. Fish & Wildlife Service. 2002. Beringian Seabird Colony Catalog -- Computer Database and Colony Status Record files	Fratercula cirrhata	Tufted Puffin	Unspecified	Breeding	Fair					50	Observer's data were "Greater than N" or "At least N". Catalog data are N.	Minimum estimate flying and on water.				1
Akutan Point	1980	6/10/80	54.14641	-165.73112						Douglas Forsell, Jeffery Kogan, David Nysewander, Donald Shields	U.S. Fish & Wildlife Service. 2002. Beringian Seabird Colony Catalog -- Computer Database and Colony Status Record files	Fratercula cirrhata	Tufted Puffin	Unspecified	Breeding	Fair				2500		2x census data value	Estimate based on 65% assumed burrow occupied.				1
Southeast Tanner Head	2002	6/16/02	56.85783	-154.26583						Elizabeth Labunski	U.S. Fish & Wildlife Service. 2002. Beringian Seabird Colony Catalog -- Computer Database and Colony Status Record files	Fratercula cirrhata	Tufted Puffin	Unspecified	Breeding	Fair					30	Literal (equal to census data value)	Count by 10's.				1
Corwin Creek	1977	??-??-1977	68.8736	-165.11778						David Roseneau, Alan Springer		Fratercula cirrhata	Tufted Puffin	Unspecified	Unspecified	Fair					3	Literal (equal to census data value)					1
Akun Head	1980	7/6/80	54.29689	-165.62829						Douglas Forsell, Jeffery Kogan, David Nysewander, Donald Shields	U.S. Fish & Wildlife Service. 2002. Beringian Seabird Colony Catalog -- Computer Database and Colony Status Record files	Fratercula cirrhata	Tufted Puffin	Unspecified	Breeding	Fair				306		2x census data value	Estimate based on 65% assumed burrow occupied.				1
Danger Island	2000	7/15/00	59.92469	-148.07671					observed from boat 50-100 m offshore.	Larry Barnes, Molly Housman, Rebecca Howard	U.S. Fish & Wildlife Service. 2002. Beringian Seabird Colony Catalog -- Computer Database and Colony Status Record files	Fratercula cirrhata	Tufted Puffin	Present	Unspecified	Good					13	Literal (equal to census data value)					1
Sevuokuk Mountain	1997	7/6/97	63.76579	-171.65028					Censused colony from July 6 to July 19, 1997.	Beverly Agler, Vivian Mendenhall, Caleb Pungowiyi, Shawn Stephensen	Stephensen, S.W., C. Pungowiyi, and V.M. Mendenhall. 1998. A seabird survey of Saint Lawrence Island, Alaska 1996-1997, U.S. Fish & Wildlife Service. 2002. Beringian Seabird Colony Catalog -- Computer Database and Colony Status Record files	Fratercula cirrhata	Tufted Puffin	Present	Breeding	Fair					251	Literal (equal to census data value)					1
Dick 2	1976	6/19/76	59.20681	-151.19067					Entire census conducted 19 June to 14 July 1976.	Edgar Bailey	Bailey, E.P.. 1976. Breeding seabird distribution and abundance along the south side of the Kenai Peninsula, Alaska	Fratercula cirrhata	Tufted Puffin	Unspecified	Breeding	Fair				60		2x census data value					1
South Isanotski Island	1976	7/31/76	54.99109	-163.32189						Paul Arneson	U.S. Fish & Wildlife Service. 2002. Beringian Seabird Colony Catalog -- Computer Database and Colony Status Record files	Fratercula cirrhata	Tufted Puffin	Unspecified	Breeding	Fair				50		2x census data value	Minimum estimate, burrows counted on photograph.				1
Sealion Rock	2002	6/20/02	57.3489	-154.8122						Leslie Slater, Shawn Stephensen, Dennis Zwiefelhofer	Stephensen, S.W., D.C. Zwiefelhofer, and L. Slater. 2003. Seabird colony survey of north and west Kodiak Island, Alaska, June 2002	Fratercula cirrhata	Tufted Puffin	Present	Unspecified	Fair					2	Literal (equal to census data value)					1
Point Posibshi: Kenai Peninsula	1976	5/3/76	59.42445211	-151.8875313						David Erikson	Erikson, David. 1977. Distribution, abundance, migration and breeding locations of marine birds, lower Cook Inlet, Alaska, 1976	Fratercula cirrhata	Tufted Puffin	Unspecified	Breeding	Good				20		2x census data value	A total count of active and inactive burrows.				1
Ulak Island (East)	1998	7/22/98	52.03825	-175.96577					Surveys conducted July 22 and or Aug 5.	Don Dragoo <Don_Dragoo@fws.gov>, Becky Howard, Nora Rojek, Lisa Scharf, Mike Schroeder, Jeffrey Williams <Jeff_Williams@fws.gov>	Scharf, L.. 1998. Biological monitoring in the Central Aleutian Islands, Alaska in 1998: summary appendices	Fratercula cirrhata	Tufted Puffin	Unspecified	Breeding	Fair				102		2x census data value	Count of occupied burrows on index plots. Partial count of entire colony.				1
Katmai Bay	1989	6/26/89	58.02079	-154.85219					Census conducted from June 26 through August 26, 1989. Field # 02.	Heidi Herendeen, Christian Martin	Martin, C.J.. 1989. Inventory of coastal seabirds in Katmai National Park and Preserve during 1989	Fratercula cirrhata	Tufted Puffin	Present	Breeding	Fair				46		2x census data value	Minimum estimate.				1
Chuginadak Island	1982	??-??-1982	52.85059	-169.82809						Edgar Bailey, John Trapp	Bailey, E.P. and J.L. Trapp. 1986. A reconnaissance of breeding marine birds and mammals in the east-central Aleutian Islands--Kasatochi to the Islands of Four Mountains--summer 1982, with notes on other species	Fratercula cirrhata	Tufted Puffin	Unspecified	Breeding	Fair					1040	Literal (equal to census data value)	400+ burrows observed.				1
Long Island	2001	6/24/01	57.42939	-152.57081						Rebecca Howard, Shawn Stephensen, Dennis Zwiefelhofer	Stephensen, S.W., D.C. Zwiefelhofer, R.J. Howard. 2002. Seabird colony survey of south and east Kodiak Island, Alaska, June 2001	Fratercula cirrhata	Tufted Puffin	Present	Breeding	Fair					147	Literal (equal to census data value)					1
Cur Point	1992	6/6/92	58.403	-152.46783					Special pigeon guillemot survey. Censused during peak colony attendance indicated by courtship displays and site-attachment behavior. 1992 field #50.	Mary Cody, Janey Fadely, Dennis Zwiefelhofer	U.S. Fish & Wildlife Service. 2002. Beringian Seabird Colony Catalog -- Computer Database and Colony Status Record files	Fratercula cirrhata	Tufted Puffin	Present	Breeding	Fair					80	Observer provided a range (e.g. "100 to 250"). Catalog data are midpoint of range.	60-100 birds & 100-150 burrows estimated. 6/24/92: 41 birds.				1
Viesoki Island	1990	7/2/90	57.70359	-152.43471					Census period July 2-3, 1990.	Richard MacIntosh	MacIntosh, R.R.. 1990. Survey of seabird colonies in Chiniak Bay, Kodiak Island, Alaska June - August, 1990	Fratercula cirrhata	Tufted Puffin	Unspecified	Breeding	Fair					300	3x census data value	Observed 100's of birds.				1
Nut Triangle	2002	7/1/02	57.8806	-152.4569						Dennis Zwiefelhofer	Stephensen, S.W., D.C. Zwiefelhofer, and L. Slater. 2003. Seabird colony survey of north and west Kodiak Island, Alaska, June 2002	Fratercula cirrhata	Tufted Puffin	Present	Breeding	Fair					120	Literal (equal to census data value)	Count of birds on land, water, and flying.				1
Kanaga I.(Deceit Pt)	1977	7/6/77	51.69315	-177.32226						Robert Day, Tom Early, Eric Knudtson	Day, R.H., T.J. Early, and E.P. Knudtson. 1978. A bird and mammal survey of the west-central Aleutians, summer, 1977	Fratercula cirrhata	Tufted Puffin	Unspecified	Breeding	Fair				2300		2x census data value					1
Inner Right Cape Islets	2001	6/24/01	57.2735	-152.84671						Rebecca Howard, Shawn Stephensen, Dennis Zwiefelhofer	Stephensen, S.W., D.C. Zwiefelhofer, R.J. Howard. 2002. Seabird colony survey of south and east Kodiak Island, Alaska, June 2001	Fratercula cirrhata	Tufted Puffin	Present	Breeding	Fair					35	Literal (equal to census data value)					1
Lion Bight Pt.	1981	7/14/81	53.41499	-167.11112						Patricia Baird, Douglas Forsell, Donald Shields, Gregory Weiler	U.S. Fish & Wildlife Service. 2002. Beringian Seabird Colony Catalog -- Computer Database and Colony Status Record files	Fratercula cirrhata	Tufted Puffin	Unspecified	Breeding	Fair					150	Observer's data were "Greater than N" or "At least N". Catalog data are N.					1
Ladder Knob	1996	06-??-1996	51.8255	-178.76517					Census period early June to late July.	Edward Grossman, Thomas Paragi, Steve Runyan, Jon Spiegel	Paragi, T.F.. 1996. Eradication of arctic foxes in 1996 on Gareloi Island, Alaska	Fratercula cirrhata	Tufted Puffin	Unspecified	Breeding	Fair					300	Literal (equal to census data value)	Approximate estimate.				1
Kanatak Lagoon	1999	7/26/99	57.51939	-156.04389						Robert Blush, Susan Savage <susan_savage@fws.gov>, Melanie Spies	U.S. Fish & Wildlife Service. 2002. Beringian Seabird Colony Catalog -- Computer Database and Colony Status Record files	Fratercula cirrhata	Tufted Puffin	Present	Unspecified	Poor					2	Literal (equal to census data value)	Count of birds on water and flying.				1
Pustoi Island	1980	7/19/80	53.39719	-167.82359						Douglas Forsell, Jeffery Kogan, David Nysewander, Donald Shields	U.S. Fish & Wildlife Service. 2002. Beringian Seabird Colony Catalog -- Computer Database and Colony Status Record files	Fratercula cirrhata	Tufted Puffin	Unspecified	Breeding	Fair				14140		Literal (equal to census data value)	Tufted puffin estimate based on 65% assumed occupied.				1
Island G	1976	7/16/76	58.45833	-152.74					This site used to be included with site #93. Separated because of location.	Matthew Dick, Jay Nelson	U.S. Fish & Wildlife Service. 2002. Beringian Seabird Colony Catalog -- Computer Database and Colony Status Record files	Fratercula cirrhata	Tufted Puffin	Unspecified	Breeding	Fair				60		2x census data value	Estimate, not actual count.				1
Unganik Pass Islets	2002	6/22/02	57.80579	-153.2872						Leslie Slater, Shawn Stephensen, Dennis Zwiefelhofer	Stephensen, S.W., D.C. Zwiefelhofer, and L. Slater. 2003. Seabird colony survey of north and west Kodiak Island, Alaska, June 2002	Fratercula cirrhata	Tufted Puffin	Present	Breeding	Fair					129	Literal (equal to census data value)	Birds on land and water.				1
Cape Aklek	1999	7/22/99	57.66999	-155.58411						Robert Blush, Susan Savage <susan_savage@fws.gov>, Melanie Spies	U.S. Fish & Wildlife Service. 2002. Beringian Seabird Colony Catalog -- Computer Database and Colony Status Record files	Fratercula cirrhata	Tufted Puffin	Present	Breeding and Roosting	Fair					19	Literal (equal to census data value)	Count of birds on water and rocks.				1
Brother Islands	1973	6/7/73	55.92702	-158.83632						Edgar Bailey, George Divoky, Leroy Sowl	U.S. Fish & Wildlife Service. 2002. Beringian Seabird Colony Catalog -- Computer Database and Colony Status Record files	Fratercula cirrhata	Tufted Puffin	Unspecified	Unspecified	Poor					45000						1
N. Barabara Cove Point	2002	6/23/02	57.82293	-152.89582						Leslie Slater, Shawn Stephensen, Dennis Zwiefelhofer	Stephensen, S.W., D.C. Zwiefelhofer, and L. Slater. 2003. Seabird colony survey of north and west Kodiak Island, Alaska, June 2002	Fratercula cirrhata	Tufted Puffin	Present	Breeding	Fair					3	Literal (equal to census data value)					1
Taroka Arm	1976	6/19/76	59.60249	-150.12001					Entire census conducted 19 June to 14 July 1976.	Edgar Bailey	Bailey, E.P.. 1976. Breeding seabird distribution and abundance along the south side of the Kenai Peninsula, Alaska	Fratercula cirrhata	Tufted Puffin	Unspecified	Breeding	Fair				50		2x census data value					1
Flat Island	1973	6/16/73	55.3976	-161.69959						Edgar Bailey, George Divoky, Leroy Sowl	U.S. Fish & Wildlife Service. 2002. Beringian Seabird Colony Catalog -- Computer Database and Colony Status Record files	Fratercula cirrhata	Tufted Puffin	Unspecified	Unspecified	Poor					200						1
Bluff Point	1973	6/8/73	55.5729	-159.72294						Edgar Bailey, George Divoky, Leroy Sowl	U.S. Fish & Wildlife Service. 2002. Beringian Seabird Colony Catalog -- Computer Database and Colony Status Record files	Fratercula cirrhata	Tufted Puffin	Unspecified	Unspecified	Poor					3000						1
Island C, Malina Bay	1992	6/25/92	58.2	-153.005					1992 field #'s 9 & 13 combined.	Janey Fadely, Brian Fadely, Bonnie Grey	U.S. Fish & Wildlife Service. 2002. Beringian Seabird Colony Catalog -- Computer Database and Colony Status Record files	Fratercula cirrhata	Tufted Puffin	Present	Breeding	Fair					25	Literal (equal to census data value)	5/30/92: 7-30 birds.				1
Derbin Island	2001	6/20/01	54.0711	-165.1547					Sunny, wind NW @25 knots	G Byrd <vernon_byrd@fws.gov>, Arthur Kettle <arthur_kettle@fws.gov>, Dave Roseneau <dave_roseneau@fws.gov>, Jeffrey Williams <Jeff_Williams@fws.gov>, Kevin Winker	Byrd, V.. June 2001. Wildlife Observations at Sites in the Krenitzin Islands on June 20, 2001 (Unpublished Report)	Fratercula cirrhata	Tufted Puffin	Abundant	Unspecified	Fair					3000	Literal (equal to approximate census data value)					1
Unnamed Island (4)	1976	7/29/76	56.92079	-156.63748						Edgar Bailey, Patrick Gould, Ted Shad, Arthur Sowls	U.S. Fish & Wildlife Service. 2002. Beringian Seabird Colony Catalog -- Computer Database and Colony Status Record files	Fratercula cirrhata	Tufted Puffin	Unspecified	Unspecified	Fair					200	Literal (equal to census data value)					1
Usof Bay	2001	8/28/01	53.53634	-166.78188						Jeffrey Williams <Jeff_Williams@fws.gov>	U.S. Fish & Wildlife Service. 2002. Beringian Seabird Colony Catalog -- Computer Database and Colony Status Record files	Fratercula cirrhata	Tufted Puffin	Present	Breeding	Good				350		2x census data value	counted 150 -200 burrows.				1
Mushroom Islets	1978	??-??-1978	59.6433	-153.4381						Paul Arneson, James Butcher	U.S. Fish & Wildlife Service. 2002. Beringian Seabird Colony Catalog -- Computer Database and Colony Status Record files	Fratercula cirrhata	Tufted Puffin	Present	Breeding and Roosting	Fair				76		2x census data value	Burrow count.				1
Ugak Island	2001	6/25/01	57.3783	-152.2853						Rebecca Howard, Shawn Stephensen	Stephensen, S.W., D.C. Zwiefelhofer, R.J. Howard. 2002. Seabird colony survey of south and east Kodiak Island, Alaska, June 2001	Fratercula cirrhata	Tufted Puffin	Present	Breeding	Fair					15	Literal (equal to census data value)					1
Cape Karluk	2002	6/20/02	57.57499	-154.51419						Leslie Slater, Shawn Stephensen	Stephensen, S.W., D.C. Zwiefelhofer, and L. Slater. 2003. Seabird colony survey of north and west Kodiak Island, Alaska, June 2002	Fratercula cirrhata	Tufted Puffin	Present	Breeding and Roosting	Fair					211	Literal (equal to census data value)	Count includes 60 birds offshore.				1
Auklet Island	1980	6/5/80	53.99749	-166.08418						Douglas Forsell, Jeffery Kogan, David Nysewander, Donald Shields	Nysewander, D.R., D.J. Forsell, P.A. Baird, D.J. Shields, G.J. Weiler, and J.H. Kogan. 1982. Marine bird and mammal survey of the eastern Aleutian Islands, summers of 1980-81	Fratercula cirrhata	Tufted Puffin	Unspecified	Breeding	Fair				41696		Literal (equal to census data value)	Assumed 65% burrow occupancy.				1
Long Island	2001	6/16/01	57.76755	-152.2658						Rebecca Howard, Shawn Stephensen	Stephensen, S.W., D.C. Zwiefelhofer, R.J. Howard. 2002. Seabird colony survey of south and east Kodiak Island, Alaska, June 2001	Fratercula cirrhata	Tufted Puffin	Present	Breeding	Fair					2240	Literal (equal to census data value)					1
Cape Thompson	2001	7/15/01	55.22279	-159.50998						G Byrd <vernon_byrd@fws.gov>, Don Dragoo <Don_Dragoo@fws.gov>, Becky Howard, Rosa Meehan, Angela Ooroff	U.S. Fish & Wildlife Service. 2002. Beringian Seabird Colony Catalog -- Computer Database and Colony Status Record files	Fratercula cirrhata	Tufted Puffin	Unspecified	Breeding	Fair					15	Literal (equal to census data value)	ESTIMATE NOT EXACT COUNT				1
Wide Bay Islands	1999	7/27/99	57.33102	-156.32741					Partial survey, censused Slaughter and East Slaughter Islands only.	Robert Blush, Susan Savage <susan_savage@fws.gov>, Melanie Spies	U.S. Fish & Wildlife Service. 2002. Beringian Seabird Colony Catalog -- Computer Database and Colony Status Record files	Fratercula cirrhata	Tufted Puffin	Unspecified	Breeding	Fair					150	Observer's data were "Greater than N" or "At least N". Catalog data are N.	Estimated by eye as birds flew from cliff. Three birds roosting on E. Slaughter Is.				1
Nakchamik Island	1990	5/28/90	56.34219	-157.84559					Aerial survey with helicopter.	Donna Dewherst <donna_dewherst@fws.gov>, Gregory Thomson <greg_thomson@fws.gov>	U.S. Fish & Wildlife Service. 2002. Beringian Seabird Colony Catalog -- Computer Database and Colony Status Record files	Fratercula cirrhata	Tufted Puffin	Unspecified	Breeding	Fair					200	Observer's data were "Greater than N" or "At least N". Catalog data are N.	Minimum estimate flying and on water.				1
Chaichi Islands	1990	5/28/90	55.84969	-159.13609					Aerial survey with helicopter.	Donna Dewherst <donna_dewherst@fws.gov>, Gregory Thomson <greg_thomson@fws.gov>	U.S. Fish & Wildlife Service. 2002. Beringian Seabird Colony Catalog -- Computer Database and Colony Status Record files	Fratercula cirrhata	Tufted Puffin	Unspecified	Breeding	Fair					2000	Observer's data were "Greater than N" or "At least N". Catalog data are N.	Minimum estimate flying and on water.				1
Let Island	1978	??-??-1978	54.83749	-162.44358						Edgar Bailey, Nina Faust	Bailey, E.P. and N.H. Faust. 1980. Summer distribution and abundance of marine birds and mammals in the Sandman Reefs, Alaska	Fratercula cirrhata	Tufted Puffin	Unspecified	Breeding	Fair				600		2x census data value					1
Koriga Point	1981	6/16/81	53.9615	-167.01163						Patricia Baird, Douglas Forsell, Donald Shields, Gregory Weiler	U.S. Fish & Wildlife Service. 2002. Beringian Seabird Colony Catalog -- Computer Database and Colony Status Record files	Fratercula cirrhata	Tufted Puffin	Unspecified	Breeding	Fair				100		2x census data value					1
St. Paul Island	1976	??-??-1976	57.17829	-170.28249						Lance Craighead, Joseph Hickey	Hickey, J.J. and F.L. Craighead. 1977. A census of seabirds on the Pribilof Islands	Fratercula cirrhata	Tufted Puffin	Unspecified	Breeding	Fair					1000						1
Lump Island	1973	6/16/73	55.40719	-161.68819						Edgar Bailey, George Divoky, Leroy Sowl	U.S. Fish & Wildlife Service. 2002. Beringian Seabird Colony Catalog -- Computer Database and Colony Status Record files	Fratercula cirrhata	Tufted Puffin	Unspecified	Unspecified	Poor					250						1
Sweater Bay	1990	5/22/90	56.0389	-158.54988					Survey conducted with a helicopter.	Donna Dewherst <donna_dewherst@fws.gov>, Gregory Thomson <greg_thomson@fws.gov>	U.S. Fish & Wildlife Service. 2002. Beringian Seabird Colony Catalog -- Computer Database and Colony Status Record files	Fratercula cirrhata	Tufted Puffin	Unspecified	Breeding	Fair					20	Literal (equal to census data value)					1
Is. Nw Side Amook Bay	2002	6/18/02	57.52639	-153.8778						Leslie Slater, Shawn Stephensen, Dennis Zwiefelhofer	Stephensen, S.W., D.C. Zwiefelhofer, and L. Slater. 2003. Seabird colony survey of north and west Kodiak Island, Alaska, June 2002	Fratercula cirrhata	Tufted Puffin	Present	Breeding	Fair					2	Literal (equal to census data value)					1
Carl Island	1975	07-??-1975	58.88329	-152.31671						Edgar Bailey	Bailey, E.P.. 1976. Breeding bird distribution and abundance in the Barren Islands, Alaska	Fratercula cirrhata	Tufted Puffin	Unspecified	Breeding and Roosting	Fair				1000		2x census data value					1
Mitrofania Island	1990	5/28/90	55.87689	-158.80809					Aerial survey with helicopter.	Donna Dewherst <donna_dewherst@fws.gov>, Gregory Thomson <greg_thomson@fws.gov>	U.S. Fish & Wildlife Service. 2002. Beringian Seabird Colony Catalog -- Computer Database and Colony Status Record files	Fratercula cirrhata	Tufted Puffin	Unspecified	Breeding	Fair					200	Observer's data were "Greater than N" or "At least N". Catalog data are N.	Minimum estimate flying and on water.				1
East Cliff, Cape Udak	1980	7/31/80	52.9142	-168.75439						Douglas Forsell, Jeffery Kogan, David Nysewander	Nysewander, D.R., D.J. Forsell, P.A. Baird, D.J. Shields, G.J. Weiler, and J.H. Kogan. 1982. Marine bird and mammal survey of the eastern Aleutian Islands, summers of 1980-81	Fratercula cirrhata	Tufted Puffin	Unspecified	Unspecified	Fair					2000	Literal (equal to census data value)					1
S Section 16, Peak Island	2000	7/20/00	60.6925	-147.36367					surveyed from boat 50-100 m offshore.	Craig Collins, Molly Housman, Bill Ostrand	U.S. Fish & Wildlife Service. 2002. Beringian Seabird Colony Catalog -- Computer Database and Colony Status Record files	Fratercula cirrhata	Tufted Puffin	Present	Unspecified	Good					7	Literal (equal to census data value)					1
Atkulik Island	1990	5/28/90	56.27779	-157.73219					Aerial survey with helicopter.	Donna Dewherst <donna_dewherst@fws.gov>, Gregory Thomson <greg_thomson@fws.gov>	U.S. Fish & Wildlife Service. 2002. Beringian Seabird Colony Catalog -- Computer Database and Colony Status Record files	Fratercula cirrhata	Tufted Puffin	Unspecified	Breeding	Fair					8000	Observer's data were "Greater than N" or "At least N". Catalog data are N.	Minimum estimate flying and on water.				1
Poowooiliak	1997	7/5/97	63.34967	-171.3078					Censused from 17ft inflatable 20-30 meters offshore. Colony boundaries redefined in 1997.	Beverly Agler, Bert Oozevaseuk, Caleb Pungowiyi, Marilyn Pungowiyi, Shawn Stephensen	Stephensen, S.W., C. Pungowiyi, and V.M. Mendenhall. 1998. A seabird survey of Saint Lawrence Island, Alaska 1996-1997, U.S. Fish & Wildlife Service. 2002. Beringian Seabird Colony Catalog -- Computer Database and Colony Status Record files	Fratercula cirrhata	Tufted Puffin	Present	Breeding	Fair					58	Observer's data were "Greater than N" or "At least N". Catalog data are N.	Minimum count.				1
S of Elk Head Pt, Peak I	2000	7/10/00	60.71333	-147.359						Larry Barnes, John Barnum, Marian Snively, Shawn Stephensen	U.S. Fish & Wildlife Service. 2002. Beringian Seabird Colony Catalog -- Computer Database and Colony Status Record files	Fratercula cirrhata	Tufted Puffin	Present	Breeding	Good					10	Literal (equal to census data value)					1
Salt Island	1982	06-??-1982	52.17382	-174.63593						Edgar Bailey, John Trapp	Bailey, E.P. and J.L. Trapp. 1986. A reconnaissance of breeding marine birds and mammals in the east-central Aleutian Islands--Kasatochi to the Islands of Four Mountains--summer 1982, with notes on other species	Fratercula cirrhata	Tufted Puffin	Unspecified	Breeding and Roosting	Fair					3000	Literal (equal to census data value)	Estimates derived from bird & burrow counts.				1
Sugarloaf Mountain	1977	7/14/77	60.32314	-172.57124						Tony DeGange <tdegange@usgs.gov>, Arthur Sowls	DeGange, A.R. and A.L. Sowls. 1978. A faunal reconnaissance of the Bering Sea National Wildlife Refuge, 26 June - 27 July, 1977	Fratercula cirrhata	Tufted Puffin	Unspecified	Breeding	Fair					10	Literal (equal to census data value)					1
Left Triangle	1976	05-??-1976	55.88469	-160.38309					Surveys conducted May-Oct 1976, 1977, 1979.	Robert Gill	Gill, R.E. Jr., M.R. Petersen, and P.D. Jorgensen. 1981. Birds of the Northcentral Alaska Peninsula, 1976-1980, U.S. Fish & Wildlife Service. 2002. Beringian Seabird Colony Catalog -- Computer Database and Colony Status Record files	Fratercula cirrhata	Tufted Puffin	Unspecified	Breeding	Fair				100		2x census data value	5/12/77 approx 50 pair.				1
Egg Island	2002	6/16/02	56.89249	-154.21608						Elizabeth Labunski	U.S. Fish & Wildlife Service. 2002. Beringian Seabird Colony Catalog -- Computer Database and Colony Status Record files	Fratercula cirrhata	Tufted Puffin	Unspecified	Breeding	Fair					137	Literal (equal to census data value)	Estimate, count by 10's and 1's, mean of 2 counts.				1
Ogchul Island	1980	7/31/80	53.04961	-168.46958						Douglas Forsell, Jeffery Kogan, David Nysewander	Nysewander, D.R., D.J. Forsell, P.A. Baird, D.J. Shields, G.J. Weiler, and J.H. Kogan. 1982. Marine bird and mammal survey of the eastern Aleutian Islands, summers of 1980-81	Fratercula cirrhata	Tufted Puffin	Unspecified	Breeding	Fair				57970		Literal (equal to census data value)	Tufted puffin estimate based on 65% assumed burrow occupied.				1
Redfox Bay Islands	1992	6/24/92	58.47098	-152.5917					1992 field #43.	Brian Fadely, Janey Fadely, Bonnie Grey	U.S. Fish & Wildlife Service. 2002. Beringian Seabird Colony Catalog -- Computer Database and Colony Status Record files	Fratercula cirrhata	Tufted Puffin	Present	Breeding	Fair					29	Literal (equal to census data value)	6/4/92: 19 birds.				1
Island At Sedunka Point	1981	6/24/81	53.48439	-167.30749						Patricia Baird, Douglas Forsell, Donald Shields, Gregory Weiler	U.S. Fish & Wildlife Service. 2002. Beringian Seabird Colony Catalog -- Computer Database and Colony Status Record files	Fratercula cirrhata	Tufted Puffin	Unspecified	Breeding	Fair				459		Literal (equal to census data value)	Tufted puffin estimate based on 65% assumed occupied.				1
N.E. Shuyak (2)	1976	7/30/76	58.64329	-152.3333						Matthew Dick, Jay Nelson	U.S. Fish & Wildlife Service. 2002. Beringian Seabird Colony Catalog -- Computer Database and Colony Status Record files	Fratercula cirrhata	Tufted Puffin	Unspecified	Breeding	Fair					490	Literal (equal to census data value)	Estimate, not actual count.				1
N. Marble Island	1973	??-??-1973	58.67139	-136.06031						Samuel Patten, Linda Patten	U.S. Fish & Wildlife Service. 2002. Beringian Seabird Colony Catalog -- Computer Database and Colony Status Record files	Fratercula cirrhata	Tufted Puffin	Unspecified	Breeding and Roosting	Fair					60	Literal (equal to census data value)					1
Suklik Island	1981	??-??-1981	56.04969	-156.63748						Martha Hatch, Scott Hatch	Hatch, S.A. and M.A. Hatch. 1983. Populations and habitat use of marine birds in the Semidi Islands, Alaska	Fratercula cirrhata	Tufted Puffin	Unspecified	Breeding and Roosting	Fair				40000		2x census data value	Counted burrows on 10x20 meter strip.				1
Utesistoi Island	1994	6/6/94	57.6258	-152.3664						David Duffy, Toby Sanborn, Judy Sherburne	U.S. Fish & Wildlife Service. 2002. Beringian Seabird Colony Catalog -- Computer Database and Colony Status Record files	Fratercula cirrhata	Tufted Puffin	Unspecified	Breeding and Roosting	Fair					290	Literal (equal to census data value)	Estimate is total of birds on water & observed nesters.				1
Adokt Island	1980	5/18/80	53.98579	-166.05918						Douglas Forsell, Jeffery Kogan, David Nysewander, Donald Shields	Nysewander, D.R., D.J. Forsell, P.A. Baird, D.J. Shields, G.J. Weiler, and J.H. Kogan. 1982. Marine bird and mammal survey of the eastern Aleutian Islands, summers of 1980-81	Fratercula cirrhata	Tufted Puffin	Unspecified	Breeding	Fair				25492		Literal (equal to census data value)	Tufted puffin estimate based on a assumed 65% burrows occupied.				1
Pinnacle Rocks	1986	07-??-1986	60.44669	-146.04502						Pete Mickelson	U.S. Fish & Wildlife Service. 2002. Beringian Seabird Colony Catalog -- Computer Database and Colony Status Record files	Fratercula cirrhata	Tufted Puffin	Unspecified	Breeding	Fair					12	Manager adjusted observer's data another way. (See footnote.)	Max. number flying near colony on several days in 7/86, x 2.				1
Zaimka Island	1991	8/23/91	57.7297	-152.4647						Richard MacIntosh	MacIntosh, R.R.. 1991. Survey of seabird colonies in Chiniak Bay, Kodiak Island, Alaska, June - August, 1991	Fratercula cirrhata	Tufted Puffin	Unspecified	Breeding	Fair					300	3x census data value	Observed 100's of birds.				1
Neck Point	1972	7/23/72	59.79862	-147.68067						M. Isleib, Leroy Sowl	U.S. Fish & Wildlife Service. 2002. Beringian Seabird Colony Catalog -- Computer Database and Colony Status Record files	Fratercula cirrhata	Tufted Puffin	Unspecified	Breeding	Poor				100		2x census data value					1
Sunstrom Island	1975	5/28/75	56.68919	-154.14112						Scott Hatch	U.S. Fish & Wildlife Service. 2002. Beringian Seabird Colony Catalog -- Computer Database and Colony Status Record files	Fratercula cirrhata	Tufted Puffin	Unspecified	Breeding	Fair				800		2x census data value	Estimate, not actual count.				1
Islands #3, Seal Bay	1992	6/9/92	58.37183	-152.2285					Special pigeon guillemot survey. Censused during peak colony attendance indicated by courtship displays and site-attachment behavior. 1992 field #78.	Mary Cody, Janey Fadely, Dennis Zwiefelhofer	U.S. Fish & Wildlife Service. 2002. Beringian Seabird Colony Catalog -- Computer Database and Colony Status Record files	Fratercula cirrhata	Tufted Puffin	Present	Breeding	Fair					7	Literal (equal to census data value)					1
Herendeen Island	1976	7/2/76	55.06883	-159.40932						Robert Day, R. Moe, Ted Shad	U.S. Fish & Wildlife Service. 2002. Beringian Seabird Colony Catalog -- Computer Database and Colony Status Record files	Fratercula cirrhata	Tufted Puffin	Unspecified	Breeding	Fair					3000	Literal (equal to census data value)					1
S. Shore Spiridon Bay Islands	1976	8/11/76	57.63938	-153.65155						Matthew Dick, Jay Nelson	U.S. Fish & Wildlife Service. 2002. Beringian Seabird Colony Catalog -- Computer Database and Colony Status Record files	Fratercula cirrhata	Tufted Puffin	Unspecified	Breeding	Fair					8	Literal (equal to census data value)					1
Aghik Island	1981	??-??-1981	56.19581	-156.75466						Martha Hatch, Scott Hatch	Hatch, S.A. and M.A. Hatch. 1983. Populations and habitat use of marine birds in the Semidi Islands, Alaska	Fratercula cirrhata	Tufted Puffin	Unspecified	Breeding and Roosting	Fair					12000	Literal (equal to census data value)					1
Bird Island	1989	8/13/89	57.78389	-152.36891						Richard MacIntosh	MacIntosh, R.. 1989. Survey of seabird colonies in inner Chiniak Bay, August, 1989	Fratercula cirrhata	Tufted Puffin	Unspecified	Breeding	Fair					40	Literal (equal to census data value)	Estimate, not exact count.				1
W. Perevalnie	1976	7/30/76	58.63329	-152.37501						Matthew Dick, Jay Nelson	U.S. Fish & Wildlife Service. 2002. Beringian Seabird Colony Catalog -- Computer Database and Colony Status Record files	Fratercula cirrhata	Tufted Puffin	Unspecified	Breeding	Fair					40	Literal (equal to census data value)	Estimate, not actual count.				1
Bruin Bay Islands	1978	??-??-1978	59.36109	-154.00079						Paul Arneson, James Butcher	U.S. Fish & Wildlife Service. 2002. Beringian Seabird Colony Catalog -- Computer Database and Colony Status Record files	Fratercula cirrhata	Tufted Puffin	Unspecified	Breeding and Roosting	Fair					25	Literal (equal to census data value)	Counted 6 burrows. Observer adjusted for better estimate.				1
Skat-Yak Triangle	1976	7/31/76	58.58462	-152.33969						Matthew Dick, Jay Nelson	U.S. Fish & Wildlife Service. 2002. Beringian Seabird Colony Catalog -- Computer Database and Colony Status Record files	Fratercula cirrhata	Tufted Puffin	Unspecified	Breeding	Fair					60	Literal (equal to census data value)	26 birds counted. Observer adjusted estimate.				1
Gull Island	1973	6/16/73	55.4933	-161.69289						Edgar Bailey, George Divoky, Leroy Sowl	U.S. Fish & Wildlife Service. 2002. Beringian Seabird Colony Catalog -- Computer Database and Colony Status Record files	Fratercula cirrhata	Tufted Puffin	Unspecified	Unspecified	Poor					100						1
28 Section	1976	6/19/76	59.44859	-150.29691					Entire census conducted 19 June to 14 July 1976.	Edgar Bailey	Bailey, E.P.. 1976. Breeding seabird distribution and abundance along the south side of the Kenai Peninsula, Alaska	Fratercula cirrhata	Tufted Puffin	Unspecified	Breeding and Roosting	Fair				150		2x census data value					1
Smith Island	1999	6/17/99	60.5225	-147.3647						James Hall, Stephani Holzwarth, Laura Minich, Rob Suryan	U.S. Fish & Wildlife Service. 2002. Beringian Seabird Colony Catalog -- Computer Database and Colony Status Record files	Fratercula cirrhata	Tufted Puffin	Present	Unspecified	Fair					28	Literal (equal to census data value)					1
Puffin Island	2001	6/21/01	57.00579	-153.35671						Rebecca Howard, Shawn Stephensen, Dennis Zwiefelhofer	Stephensen, S.W., D.C. Zwiefelhofer, R.J. Howard. 2002. Seabird colony survey of south and east Kodiak Island, Alaska, June 2001	Fratercula cirrhata	Tufted Puffin	Present	Breeding	Fair					230	Literal (equal to census data value)					1
Pete Triangle & Islets	1997	8/27/97	58.43829	-152.8467						Gary Johnson, Dennis Zwiefelhofer	U.S. Fish & Wildlife Service. 2002. Beringian Seabird Colony Catalog -- Computer Database and Colony Status Record files	Fratercula cirrhata	Tufted Puffin	Present	Breeding and Roosting	Fair					8	Literal (equal to census data value)					1
Amee Island	2001	6/22/01	57.20219	-153.1878						Rebecca Howard, Shawn Stephensen, Dennis Zwiefelhofer	Stephensen, S.W., D.C. Zwiefelhofer, R.J. Howard. 2002. Seabird colony survey of south and east Kodiak Island, Alaska, June 2001	Fratercula cirrhata	Tufted Puffin	Present	Breeding	Fair					16	Literal (equal to census data value)					1
N of Quest, Storey Island	1993	6/12/93	60.73333	-147.38167					Special PIGU Survey. Censused during peak colony attendance indicated by courtship displays and site-attachment behavior. 1993 Field No 03044.	Mary Cody, Elizabeth Tichenor	U.S. Fish & Wildlife Service. 2002. Beringian Seabird Colony Catalog -- Computer Database and Colony Status Record files	Fratercula cirrhata	Tufted Puffin	Present	Breeding	Fair					114	Literal (equal to census data value)					1
Akutan Harbor Islets	1980	6/10/80	54.1161	-165.74059						Douglas Forsell, Jeffery Kogan	U.S. Fish & Wildlife Service. 2002. Beringian Seabird Colony Catalog -- Computer Database and Colony Status Record files	Fratercula cirrhata	Tufted Puffin	Unspecified	Breeding	Fair					40	Observer's data were "Greater than N" or "At least N". Catalog data are N.	Notes confusing, maybe 200+ tufted puffins.				1
Hall Island	1977	7/9/77	60.6564	-173.07808						Tony DeGange <tdegange@usgs.gov>, Arthur Sowls	DeGange, A.R. and A.L. Sowls. 1978. A faunal reconnaissance of the Bering Sea National Wildlife Refuge, 26 June - 27 July, 1977	Fratercula cirrhata	Tufted Puffin	Unspecified	Breeding	Fair					20	Literal (equal to census data value)					1
Pomeroy Island	1978	6/30/78	59.6172	-153.37331						Paul Arneson, James Butcher	U.S. Fish & Wildlife Service. 2002. Beringian Seabird Colony Catalog -- Computer Database and Colony Status Record files	Fratercula cirrhata	Tufted Puffin	Unspecified	Breeding and Roosting	Fair					500	Literal (equal to census data value)	Counted 224 birds. Observer adjusted for better estimate.				1
Tanginak Island	2001	6/20/01	54.19579	-165.38658					Sunny, NW wind @ 25 knot	G Byrd <vernon_byrd@fws.gov>, Arthur Kettle <arthur_kettle@fws.gov>, Dave Roseneau <dave_roseneau@fws.gov>, Jeffrey Williams <Jeff_Williams@fws.gov>, Kevin Winker	Byrd, V.. June 2001. Wildlife Observations at Sites in the Krenitzin Islands on June 20, 2001 (Unpublished Report)	Fratercula cirrhata	Tufted Puffin	Present	Unspecified	Fair					300	Literal (equal to approximate census data value)	For Population Status, the author used the term "common".				1
Largest Island, S. Icon Bay	2002	7/1/02	57.89145	-152.34759						Dennis Zwiefelhofer	Stephensen, S.W., D.C. Zwiefelhofer, and L. Slater. 2003. Seabird colony survey of north and west Kodiak Island, Alaska, June 2002	Fratercula cirrhata	Tufted Puffin	Present	Breeding	Fair					222	Literal (equal to census data value)	Count of birds on land, water, and flying.				1
Uganik Bay - 2 Islets	2002	6/21/02	57.73311	-153.54565						Leslie Slater, Shawn Stephensen, Dennis Zwiefelhofer	Stephensen, S.W., D.C. Zwiefelhofer, and L. Slater. 2003. Seabird colony survey of north and west Kodiak Island, Alaska, June 2002	Fratercula cirrhata	Tufted Puffin	Present	Breeding	Fair					45	Literal (equal to census data value)	Count of birds on land and water.				1
Kittiwake Island	1999	7/29/99	56.9469	-156.76151						Robert Blush, Susan Savage <susan_savage@fws.gov>, Melanie Spies	U.S. Fish & Wildlife Service. 2002. Beringian Seabird Colony Catalog -- Computer Database and Colony Status Record files	Fratercula cirrhata	Tufted Puffin	Present	Breeding	Fair					6	Literal (equal to census data value)					1
Igitkin Island	1980	6/29/80	51.98048	-175.88797						Tom Early, Kent Hall, Bev Minn	Early, T.. 1981. Results of a bird and mammal survey in the central Aleutian Islands, summer 1980	Fratercula cirrhata	Tufted Puffin	Unspecified	Breeding and Roosting	Fair					61						1
Cape Providence	1999	7/28/99	56.97992	-156.56303						Robert Blush, Susan Savage <susan_savage@fws.gov>, Melanie Spies	U.S. Fish & Wildlife Service. 2002. Beringian Seabird Colony Catalog -- Computer Database and Colony Status Record files	Fratercula cirrhata	Tufted Puffin	Present	Breeding	Fair					5	Observer's data were "Greater than N" or "At least N". Catalog data are N.					1
Neketa Bay	1976	7/27/76	58.52499	-152.66501						Matthew Dick, Jay Nelson	U.S. Fish & Wildlife Service. 2002. Beringian Seabird Colony Catalog -- Computer Database and Colony Status Record files	Fratercula cirrhata	Tufted Puffin	Unspecified	Breeding	Fair					390	Literal (equal to census data value)	161 birds counted. Observer adjusted estimate.				1
Islet At N. Sedanka Is.	1981	7/19/81	53.86001	-166.12274						Patricia Baird, Douglas Forsell, Donald Shields, Gregory Weiler	U.S. Fish & Wildlife Service. 2002. Beringian Seabird Colony Catalog -- Computer Database and Colony Status Record files	Fratercula cirrhata	Tufted Puffin	Unspecified	Breeding	Fair				130		Literal (equal to census data value)	Tufted puffin estimate based on 65% assumed occupied.				1
Three Island Bay Islands	1981	7/17/81	53.5917	-166.65829						Patricia Baird, Donald Shields	U.S. Fish & Wildlife Service. 2002. Beringian Seabird Colony Catalog -- Computer Database and Colony Status Record files	Fratercula cirrhata	Tufted Puffin	Unspecified	Breeding	Fair				1000		2x census data value					1
Kavalga Island	1977	7/29/77	51.55288	-178.81149						Robert Day, Tom Early, Eric Knudtson	Day, R.H., T.J. Early, and E.P. Knudtson. 1978. A bird and mammal survey of the west-central Aleutians, summer, 1977	Fratercula cirrhata	Tufted Puffin	Unspecified	Breeding	Fair				1200		2x census data value	Pair # = (indiv x 5) _ 2.				1
Bluff Triangle	1996	7/18/96	63.52029	-170.04778					Censused from 17ft inflatable 20-50 meters offshore. Divided cliffs into sections for easier counting.	Spring Chesley, Caleb Pungowiyi, Gladys Pungowiyi, Shawn Stephensen, Wells Stephensen	Stephensen, S.W., C. Pungowiyi, and V.M. Mendenhall. 1998. A seabird survey of Saint Lawrence Island, Alaska 1996-1997, U.S. Fish & Wildlife Service. 2002. Beringian Seabird Colony Catalog -- Computer Database and Colony Status Record files	Fratercula cirrhata	Tufted Puffin	Present	Breeding	Fair					210	Observer's data were "Greater than N" or "At least N". Catalog data are N.	Minimum count.				1
North Chuginadak Island	1972	??-??-1972	52.87936	-169.84033						Leroy Sowl	Sekora, P.. 1973. Aleutian Islands National Wildlife Refuge wilderness study report	Fratercula cirrhata	Tufted Puffin	Unspecified	Breeding	Unknown					500						1
Cape Lewis	1977	??-??-1977	68.70885	-166.19033						David Roseneau, Alan Springer	U.S. Fish & Wildlife Service. 2002. Beringian Seabird Colony Catalog -- Computer Database and Colony Status Record files	Fratercula cirrhata	Tufted Puffin	Unspecified	Breeding	Fair				4		2x census data value	1-2 pair.				1
Puale Bay	2002	7/26/02	57.75518	-155.61418						Susan Savage <susan_savage@fws.gov>, Corey Adler, S. Howard, B. Meixell	U.S. Fish & Wildlife Service. 2002. Beringian Seabird Colony Catalog -- Computer Database and Colony Status Record files	Fratercula cirrhata	Tufted Puffin	Present	Breeding	Good					12	Literal (equal to census data value)					1
Selezen Island	1976	6/30/76	58.11499	-152.4183						Matthew Dick, Jay Nelson	U.S. Fish & Wildlife Service. 2002. Beringian Seabird Colony Catalog -- Computer Database and Colony Status Record files	Fratercula cirrhata	Tufted Puffin	Unspecified	Breeding	Fair					1100	Literal (equal to census data value)					1
Popof Island	2001	6/16/01	57.76689	-152.40231						Rebecca Howard, Shawn Stephensen	Stephensen, S.W., D.C. Zwiefelhofer, R.J. Howard. 2002. Seabird colony survey of south and east Kodiak Island, Alaska, June 2001	Fratercula cirrhata	Tufted Puffin	Present	Breeding	Fair					146	Literal (equal to census data value)					1
Cape Morgan	1980	6/6/80	54.04593	-166.04234						Douglas Forsell, Jeffery Kogan, David Nysewander, Donald Shields	U.S. Fish & Wildlife Service. 2002. Beringian Seabird Colony Catalog -- Computer Database and Colony Status Record files	Fratercula cirrhata	Tufted Puffin	Unspecified	Unspecified	Poor				1000		2x census data value	Burrows estimated.				1
Holiday Island	1990	6/17/90	57.77887	-152.38239						Richard MacIntosh	MacIntosh, R.R.. 1990. Survey of seabird colonies in Chiniak Bay, Kodiak Island, Alaska June - August, 1990	Fratercula cirrhata	Tufted Puffin	Unspecified	Breeding	Fair					30	3x census data value	Observed 10's of birds.				1
Makushin Point Islets	1981	6/16/81	53.7556	-167.02999						Patricia Baird, Douglas Forsell	U.S. Fish & Wildlife Service. 2002. Beringian Seabird Colony Catalog -- Computer Database and Colony Status Record files	Fratercula cirrhata	Tufted Puffin	Unspecified	Breeding	Poor					140	Literal (equal to census data value)	Guesstimate in relation to habitat.				1
Gull Island Group	1976	7/29/76	58.59808	-152.62896						Matthew Dick, Jay Nelson	U.S. Fish & Wildlife Service. 2002. Beringian Seabird Colony Catalog -- Computer Database and Colony Status Record files	Fratercula cirrhata	Tufted Puffin	Unspecified	Breeding	Fair					280	Literal (equal to census data value)	176 counted, observer adjusted estimate.				1
Margerie Glacier	1994	6/15/94	59.03906	-137.05851						Laurie Fairchild, Steve Kendall, Marc Romano	Seiser, P.E., and S.J. Kendall. 1994. Southeast Alaska marine bird and mammal survey, 1994 summer colony reports	Fratercula cirrhata	Tufted Puffin	Unspecified	Breeding	Poor					10	Literal (equal to census data value)	Estimate, not exact count.				1
Bird Island	1973	6/24/73	54.66999	-163.28828						G Byrd <vernon_byrd@fws.gov>	Byrd, G.V.. 1973. Expedition to Bogoslof and Amak Islands with notes on other eastern Aleutian Islands: June 24- July 8, 1973	Fratercula cirrhata	Tufted Puffin	Unspecified	Unspecified	Fair					20	Observer's data were "Greater than N" or "At least N". Catalog data are N.					1
Unavikshak Island	1979	07-??-1979	56.49889	-157.71919						Edgar Bailey, Nina Faust	Bailey, E.P. and N.H. Faust. 1981. Summer distribution and abundance of marine birds and mammals between Mitrofania and Sutwik Islands south of the Alaska Peninsula	Fratercula cirrhata	Tufted Puffin	Unspecified	Breeding	Fair					300	Literal (equal to census data value)					1
Foul Bay (2)	1997	8/31/97	58.36499	-152.8417						Gary Johnson, Dennis Zwiefelhofer	U.S. Fish & Wildlife Service. 2002. Beringian Seabird Colony Catalog -- Computer Database and Colony Status Record files	Fratercula cirrhata	Tufted Puffin	Present	Breeding and Roosting	Fair					10	Literal (equal to census data value)					1
Teck Island	1996	8/24/96	58.46725	-152.71742						Gary Johnson, Dennis Zwiefelhofer	U.S. Fish & Wildlife Service. 2002. Beringian Seabird Colony Catalog -- Computer Database and Colony Status Record files	Fratercula cirrhata	Tufted Puffin	Present	Breeding and Roosting	Fair					6	Literal (equal to census data value)					1
Cape Horn Rock	1976	??-??-1976	54.8472	-133.55001						Tony DeGange <tdegange@usgs.gov>, Earl Possardt	U.S. Fish & Wildlife Service. 2002. Beringian Seabird Colony Catalog -- Computer Database and Colony Status Record files	Fratercula cirrhata	Tufted Puffin	Unspecified	Breeding and Roosting	Poor				300		2x census data value	100-200 pair estimated.				1
Unalga Island	1980	5/17/80	53.98059	-166.14639						Patricia Baird, Douglas Forsell, Richard Gordon, Jerry Hout, Donald Shields, Gregory Weiler	Nysewander, D.R., D.J. Forsell, P.A. Baird, D.J. Shields, G.J. Weiler, and J.H. Kogan. 1982. Marine bird and mammal survey of the eastern Aleutian Islands, summers of 1980-81, U.S. Fish & Wildlife Service. 2002. Beringian Seabird Colony Catalog -- Computer Database and Colony Status Record files	Fratercula cirrhata	Tufted Puffin	Unspecified	Breeding	Fair				35		Literal (equal to census data value)	Estimate based on 65% assumed burrow occupied.				1
Island E. Kazakof Bay	1976	6/29/76	58.1467	-152.56001						Matthew Dick, Jay Nelson	U.S. Fish & Wildlife Service. 2002. Beringian Seabird Colony Catalog -- Computer Database and Colony Status Record files	Fratercula cirrhata	Tufted Puffin	Unspecified	Breeding	Fair				260		2x census data value	Estimated burrow entrance #'s.				1
White Sisters	1993	7/19/93	57.63469	-136.22211					Species counts by 2 or 3 individuals, final estimate was the mean of the most similiar counts	Edward Grossman, John Lindell, Deborah Rudis	Rudis, D.D.. 1993. Seabird colony surveys Cape Spencer to Sitka	Fratercula cirrhata	Tufted Puffin	Present	Breeding	Fair					15	Literal (equal to census data value)					1
Cape Romanzof	1996	08-??-1996	61.80984	-166.08765					Multiple counts per day made on multiple days throughout August.	C. Harwood, Brian McCaffery	U.S. Fish & Wildlife Service. 2002. Beringian Seabird Colony Catalog -- Computer Database and Colony Status Record files	Fratercula cirrhata	Tufted Puffin	Present	Breeding	Fair					16	Literal (equal to census data value)	Minimum count. One bird carrying fish.				1
The Triplets	1985	06-??-1985	57.98457	-152.47616						Catherine Berger, William Butler, Tony DeGange <tdegange@usgs.gov>, Douglas Forsell	Berg, C.M., D.J. Forsell, and K.R. Emmel. 1985. Census of seabirds nesting on the Triplets Islands, June 1985	Fratercula cirrhata	Tufted Puffin	Unspecified	Breeding	Fair					67464						1
Rocky Cove	1978	??-??-1978	59.46969	-153.7036						Paul Arneson	U.S. Fish & Wildlife Service. 2002. Beringian Seabird Colony Catalog -- Computer Database and Colony Status Record files	Fratercula cirrhata	Tufted Puffin	Unspecified	Breeding and Roosting	Fair					6	Literal (equal to census data value)	Counted 3 birds. Observer adjusted for better estimate.				1
Bluff	1980	7/22/80	64.57012	-163.72858						A.D. McGuire, Edward Murphy, M. Springer	U.S. Fish & Wildlife Service. 2002. Beringian Seabird Colony Catalog -- Computer Database and Colony Status Record files	Fratercula cirrhata	Tufted Puffin	Present	Breeding	Good					98	Literal (equal to census data value)					1
Cape Kiavak	2001	6/21/01	56.99308	-153.53809						Rebecca Howard, Shawn Stephensen, Dennis Zwiefelhofer	Stephensen, S.W., D.C. Zwiefelhofer, R.J. Howard. 2002. Seabird colony survey of south and east Kodiak Island, Alaska, June 2001	Fratercula cirrhata	Tufted Puffin	Present	Breeding	Fair					71	Literal (equal to census data value)					1
SE of Delphin Point	1992	6/7/92	58.369	-152.43167					1992 field #55.	Janey Fadely, Bonnie Grey, Dennis Zwiefelhofer	U.S. Fish & Wildlife Service. 2002. Beringian Seabird Colony Catalog -- Computer Database and Colony Status Record files	Fratercula cirrhata	Tufted Puffin	Present	Breeding	Fair					4	Literal (equal to census data value)					1
Agripina Bay	1999	7/27/99	57.12139	-156.4106						Robert Blush, Susan Savage <susan_savage@fws.gov>, Melanie Spies	U.S. Fish & Wildlife Service. 2002. Beringian Seabird Colony Catalog -- Computer Database and Colony Status Record files	Fratercula cirrhata	Tufted Puffin	Present	Breeding	Fair					2	Literal (equal to census data value)					1
Near Steep Cape	1992	6/25/92	58.205	-153.2					1992 field #'s 4 & 5 combined.	Janey Fadely, Brian Fadely, Bonnie Grey	U.S. Fish & Wildlife Service. 2002. Beringian Seabird Colony Catalog -- Computer Database and Colony Status Record files	Fratercula cirrhata	Tufted Puffin	Present	Breeding	Fair					69	Literal (equal to census data value)	Burrows along cliff. Late May 1992: 29 birds.				1
Wingham Island	1974	7/30/74	60.04559	-144.39272						Larry Haddock, M. Isleib	U.S. Fish & Wildlife Service. 2002. Beringian Seabird Colony Catalog -- Computer Database and Colony Status Record files	Fratercula cirrhata	Tufted Puffin	Unspecified	Breeding	Fair				200		2x census data value	Estimate, not actual count.				1
Ugamak Island	1980	6/28/80	54.20859	-164.82828						Douglas Forsell, Jeffery Kogan, David Nysewander, Donald Shields	U.S. Fish & Wildlife Service. 2002. Beringian Seabird Colony Catalog -- Computer Database and Colony Status Record files	Fratercula cirrhata	Tufted Puffin	Unspecified	Breeding	Fair				130		2x census data value	Estimate based on 65% assumed burrow occupied.				1
Koomlangeelkuk Bay	1996	7/7/96	63.66318	-170.57977					Censused from 17ft inflatable 20-30 meters offshore.	Edgar Bailey, Caleb Pungowiyi, Benjamin Pungowiyi, Shawn Stephensen	Stephensen, S.W., C. Pungowiyi, and V.M. Mendenhall. 1998. A seabird survey of Saint Lawrence Island, Alaska 1996-1997, U.S. Fish & Wildlife Service. 2002. Beringian Seabird Colony Catalog -- Computer Database and Colony Status Record files	Fratercula cirrhata	Tufted Puffin	Present	Breeding	Fair					3	Observer's data were "Greater than N" or "At least N". Catalog data are N.	Minimum count.				1
High Island	1978	??-??-1978	54.83869	-162.3228						Edgar Bailey, Nina Faust	Bailey, E.P. and N.H. Faust. 1980. Summer distribution and abundance of marine birds and mammals in the Sandman Reefs, Alaska	Fratercula cirrhata	Tufted Puffin	Unspecified	Breeding	Fair				16000		2x census data value					1
Guibert Islands	1981	6/29/81	56.64439	-135.1642						Jay Nelson, David Nysewander, Arthur Sowls, John Trapp	Sowls, A.L., D.R. Nysewander, J.L. Trapp, and J.W. Nelson. 1982. Marine bird and mammal survey of the outer coast of southeast Alaska, summer 1981	Fratercula cirrhata	Tufted Puffin	Unspecified	Breeding and Roosting	Fair				400		2x census data value	Estimate derived from burrow and bird count.				1
Henderson Island	1973	6/9/73	55.41999	-160.35639						Edgar Bailey, George Divoky, Leroy Sowl	U.S. Fish & Wildlife Service. 2002. Beringian Seabird Colony Catalog -- Computer Database and Colony Status Record files	Fratercula cirrhata	Tufted Puffin	Unspecified	Unspecified	Poor					300						1
Black Cove Island	1976	06-??-1976	63.52863	-161.1385						Jerry Ruehle	U.S. Fish & Wildlife Service. 2002. Beringian Seabird Colony Catalog -- Computer Database and Colony Status Record files	Fratercula cirrhata	Tufted Puffin	Present	Breeding	Fair					2	Observer's data were "Greater than N" or "At least N". Catalog data are N.	Pair of tufted puffins seen, but many burrows present.				1
Shakun Islets	1989	6/26/89	58.57298	-153.73232					Census conducted from June 26 through August 26, 1989. Field # 20a.	Heidi Herendeen, Christian Martin	Martin, C.J.. 1989. Inventory of coastal seabirds in Katmai National Park and Preserve during 1989	Fratercula cirrhata	Tufted Puffin	Present	Breeding	Fair				310		2x census data value	Minimum estimate.				1
Pasagshak Point	1976	6/20/76	57.43542	-152.44911						Susan Bates, Arthur Sowls	U.S. Fish & Wildlife Service. 2002. Beringian Seabird Colony Catalog -- Computer Database and Colony Status Record files	Fratercula cirrhata	Tufted Puffin	Unspecified	Breeding and Roosting	Fair					140	Literal (equal to census data value)	Estimate, not actual count. Burrows present.				1
Gull Island	1979	07-??-1979	56.4717	-157.95389						Edgar Bailey, Nina Faust	Bailey, E.P. and N.H. Faust. 1981. Summer distribution and abundance of marine birds and mammals between Mitrofania and Sutwik Islands south of the Alaska Peninsula	Fratercula cirrhata	Tufted Puffin	Unspecified	Breeding	Fair					10	Literal (equal to census data value)					1
Unnamed Island	1990	5/28/90	55.84359	-159.08249					Aerial survey with helicopter.	Donna Dewherst <donna_dewherst@fws.gov>, Gregory Thomson <greg_thomson@fws.gov>	U.S. Fish & Wildlife Service. 2002. Beringian Seabird Colony Catalog -- Computer Database and Colony Status Record files	Fratercula cirrhata	Tufted Puffin	Unspecified	Breeding	Fair					30	Observer's data were "Greater than N" or "At least N". Catalog data are N.	Minimum estimate of birds flying.				1
Hogg Island	1997	8/28/97	58.46283	-152.6875						Gary Johnson, Dennis Zwiefelhofer	U.S. Fish & Wildlife Service. 2002. Beringian Seabird Colony Catalog -- Computer Database and Colony Status Record files	Fratercula cirrhata	Tufted Puffin	Present	Breeding and Roosting	Fair					10	Literal (equal to census data value)					1
Ilak Island	1977	7/31/77	51.48017	-178.28615						Robert Day, Tom Early, Eric Knudtson	Day, R.H., T.J. Early, and E.P. Knudtson. 1978. A bird and mammal survey of the west-central Aleutians, summer, 1977	Fratercula cirrhata	Tufted Puffin	Unspecified	Breeding	Fair				550		2x census data value	Pair # = (indiv x 5) _ 2.				1
Cape Hinchinbrook	1976	5/25/76	60.24682	-146.65635						Eric Knudtson, David Nysewander	U.S. Fish & Wildlife Service. 2002. Beringian Seabird Colony Catalog -- Computer Database and Colony Status Record files	Fratercula cirrhata	Tufted Puffin	Unspecified	Breeding	Fair				30		2x census data value					1
The Pinnacle	1973	6/15/73	55.1672	-161.41389						Edgar Bailey, George Divoky, Leroy Sowl	U.S. Fish & Wildlife Service. 2002. Beringian Seabird Colony Catalog -- Computer Database and Colony Status Record files	Fratercula cirrhata	Tufted Puffin	Unspecified	Unspecified	Poor					1000						1
Kulichikof Island	1990	6/28/90	57.7746	-152.38889						Richard MacIntosh	MacIntosh, R.R.. 1990. Survey of seabird colonies in Chiniak Bay, Kodiak Island, Alaska June - August, 1990	Fratercula cirrhata	Tufted Puffin	Unspecified	Breeding	Fair					30	3x census data value	Observed 10's of birds.				1
Foul Bay (4)	1976	8/3/76	58.35999	-152.7783						Matthew Dick, Jay Nelson	U.S. Fish & Wildlife Service. 2002. Beringian Seabird Colony Catalog -- Computer Database and Colony Status Record files	Fratercula cirrhata	Tufted Puffin	Unspecified	Breeding	Fair					40	Literal (equal to census data value)	Estimate, not actual count.				1
S.W. Choris Peninsula	1977	8/9/77	66.27757	-161.89601						Tony DeGange <tdegange@usgs.gov>, Arthur Sowls	DeGange, A.R. and A.L. Sowls. 1978. A survey of the Chamisso Island National Wildlife Refuge, 11-14 August, 1977, Nelson, J.W. and A.L. Sowls. 1985. Breeding seabird survey of Chamisso Island and southern Kotzebue Sound, 8-20 August 1981	Fratercula cirrhata	Tufted Puffin	Unspecified	Breeding	Fair					4						1
Sankin Island	1973	6/19/73	54.8103	-163.27279						Edgar Bailey, George Divoky, Leroy Sowl	U.S. Fish & Wildlife Service. 2002. Beringian Seabird Colony Catalog -- Computer Database and Colony Status Record files	Fratercula cirrhata	Tufted Puffin	Unspecified	Unspecified	Poor					7000						1
Sledge Island	1976	??-??-1976	64.48749	-166.20669						William Drury	U.S. Fish & Wildlife Service. 2002. Beringian Seabird Colony Catalog -- Computer Database and Colony Status Record files	Fratercula cirrhata	Tufted Puffin	Unspecified	Breeding	Fair					13	Literal (equal to census data value)					1
S. Stuart Island	1976	??-??-1976	63.53216	-162.58579						William Drury	U.S. Fish & Wildlife Service. 2002. Beringian Seabird Colony Catalog -- Computer Database and Colony Status Record files	Fratercula cirrhata	Tufted Puffin	Unspecified	Breeding and Roosting	Poor					15		Unclear which island(s) puffin at, may even be @ 092 002.				1
Huddle Rocks	1981	7/10/81	53.33499	-167.32718					Plots were length of habitat, 10 m width every 30 m. 17 plots (33.3% of island). Call counts, 1 minute duration.	Patricia Baird, Douglas Forsell, Donald Shields, Gregory Weiler	U.S. Fish & Wildlife Service. 2002. Beringian Seabird Colony Catalog -- Computer Database and Colony Status Record files	Fratercula cirrhata	Tufted Puffin	Unspecified	Breeding	Fair				8354		Literal (equal to census data value)	Estimate based on 65% assumed burrow occupied.				1
S.W. Hagemeister Island	1977	7/9/77	58.58779	-161.08059					This data re-entered on 11/3/93, possibly deleted by mistake.	Paul Arneson, David Mcdonald	Arneson, P.D.. 1977. Identification, documentation and delineation of coastal migratory bird habitat in Alaska	Fratercula cirrhata	Tufted Puffin	Unspecified	Unspecified	Fair					10	Literal (equal to census data value)	6 counted.				1
Rocky Point	1976	7/10/76	64.41029	-163.18419						William Drury	U.S. Fish & Wildlife Service. 2002. Beringian Seabird Colony Catalog -- Computer Database and Colony Status Record files	Fratercula cirrhata	Tufted Puffin	Unspecified	Unspecified	Fair					4	Literal (equal to census data value)					1
S of Lily, Storey Island	1993	6/12/93	60.73767	-147.37833					Special PIGU Survey. Censused during peak colony attendance indicated by courtship displays and site attachment behavior. 1993 Field No 03045.	Mary Cody, Elizabeth Tichenor	U.S. Fish & Wildlife Service. 2002. Beringian Seabird Colony Catalog -- Computer Database and Colony Status Record files	Fratercula cirrhata	Tufted Puffin	Present	Breeding	Fair					75	Observer provided a range (e.g. "100 to 250"). Catalog data are midpoint of range.					1
Spitz Island	1990	5/28/90	55.78719	-158.89169						Donna Dewherst <donna_dewherst@fws.gov>, Gregory Thomson <greg_thomson@fws.gov>	U.S. Fish & Wildlife Service. 2002. Beringian Seabird Colony Catalog -- Computer Database and Colony Status Record files	Fratercula cirrhata	Tufted Puffin	Unspecified	Breeding	Fair					2000	Observer's data were "Greater than N" or "At least N". Catalog data are N.	Minimum estimate.				1
Stack, Marmot I. (1)	1976	7/12/76	58.1792	-151.81971						Matthew Dick, Jay Nelson	U.S. Fish & Wildlife Service. 2002. Beringian Seabird Colony Catalog -- Computer Database and Colony Status Record files	Fratercula cirrhata	Tufted Puffin	Unspecified	Breeding	Fair					60	Literal (equal to census data value)	Estimated 30 burrows.				1
Hydra Island	1980	6/17/80	56.74219	-157.01545					Jute Bay to Amber Bay census period June 17 to July 13, 1980.	Edgar Bailey, Nina Faust	Bailey, E.P. and N.H. Faust. 1984. Distribution and abundance of marine birds breeding between Amber and Kamishak Bays, Alaska, with notes on interactions with bears	Fratercula cirrhata	Tufted Puffin	Unspecified	Breeding	Fair				3600		2x census data value	Minimal indice.				1
Alexander Island	1976	6/29/76	58.03359	-152.6667						Matthew Dick, Jay Nelson	U.S. Fish & Wildlife Service. 2002. Beringian Seabird Colony Catalog -- Computer Database and Colony Status Record files	Fratercula cirrhata	Tufted Puffin	Unspecified	Breeding	Fair					180	Literal (equal to census data value)	Estimate, not actual count.				1
Chiswell Island	1986	7/7/86	59.60079	-149.56111					Survey subunit # 909.	Mike Nishimoto, Bud Rice	Nishimoto, M., and B. Rice. 1987. A re-survey of seabirds and marine mammals along the south coast of the Kenai Peninsula, Alaska during the summer of 1986	Fratercula cirrhata	Tufted Puffin	Present	Breeding	Fair					836	Literal (equal to census data value)					1
East Chugach Island	1976	6/19/76	59.1336	-151.4319					Entire census conducted 19 June to 14 July 1976.	Edgar Bailey	Bailey, E.P.. 1976. Breeding seabird distribution and abundance along the south side of the Kenai Peninsula, Alaska	Fratercula cirrhata	Tufted Puffin	Unspecified	Breeding	Fair				20		2x census data value					1
Adak I.(Beyer Bay)	1995	??-??-1995	51.6773	-176.7285						Joseph Meehan, Lisa Scharf, Jeffrey Williams <Jeff_Williams@fws.gov>	Scharf, L., J.P. Meehan, and J.C. Williams. 1996. Status of tufted puffins on the Adak Naval Reservation, Alaska, 1993 - 1995. Department of Defense Legacy Project Numbers 400 and 1658	Fratercula cirrhata	Tufted Puffin	Present	Breeding	Fair					24	Literal (equal to census data value)	Nesting on east side of bay.				1
Whip Island	1982	7/3/82	51.66177	-178.05143						Chris Ambroz, Fredrick Deines, Don Dragoo <Don_Dragoo@fws.gov>	Dragoo, D. and F. Deines. 1983. Results of a bird and mammal survey in the west-central Aleutians, summer 1982	Fratercula cirrhata	Tufted Puffin	Unspecified	Breeding	Fair					200	Literal (equal to census data value)	Counted 52 birds, observer adjusted for better estimate.				1
Brothers Islands (Western)	1990	5/28/90	55.92939	-158.85279					Aerial survey with helicopter.	Donna Dewherst <donna_dewherst@fws.gov>, Gregory Thomson <greg_thomson@fws.gov>	U.S. Fish & Wildlife Service. 2002. Beringian Seabird Colony Catalog -- Computer Database and Colony Status Record files	Fratercula cirrhata	Tufted Puffin	Unspecified	Breeding	Fair					200	Observer's data were "Greater than N" or "At least N". Catalog data are N.	Minimum estimate flying and on water.				1
S. Big Lake Cliffs	1977	6/28/77	60.38665	-172.41429						Tony DeGange <tdegange@usgs.gov>, Arthur Sowls	DeGange, A.R. and A.L. Sowls. 1978. A faunal reconnaissance of the Bering Sea National Wildlife Refuge, 26 June - 27 July, 1977	Fratercula cirrhata	Tufted Puffin	Unspecified	Breeding	Fair					30	Literal (equal to census data value)					1
Navy Island	1980	6/17/80	56.99329	-156.45273					Jute Bay to Amber Bay census period June 17 to July 13, 1980.	Edgar Bailey, Nina Faust	Bailey, E.P. and N.H. Faust. 1984. Distribution and abundance of marine birds breeding between Amber and Kamishak Bays, Alaska, with notes on interactions with bears	Fratercula cirrhata	Tufted Puffin	Unspecified	Breeding	Fair				40		2x census data value	Minimal indice.				1
Stack + I. In Vicinity Chan	1976	7/2/76	58.1767	-152.32171						Matthew Dick, Jay Nelson	U.S. Fish & Wildlife Service. 2002. Beringian Seabird Colony Catalog -- Computer Database and Colony Status Record files	Fratercula cirrhata	Tufted Puffin	Unspecified	Breeding	Fair				50		2x census data value	Estimated 30 burrows, observer adjusted estimate.				1
Portage Creek	2001	7/31/01	57.78329	-155.53328					Surveyed from the M/V Surfbird ~150-175 from base of cliff. Rock cliffs with grass overhangs.	J. Doster, J.Kohen, Susan Savage <susan_savage@fws.gov>	Doster, J., and S. Savage. August 2002. Population and productivity of seabirds on the Pacific Coast of Becharof National Wildlife Refuge, Alaska Peninsula, Alaska, June-September 2001	Fratercula cirrhata	Tufted Puffin	Unspecified	Unspecified	Excellent					6	Literal (equal to census data value)	One bird on cliff, 5 birds in water.				1
Alf Islands	1997	8/15/97	57.40359	-153.8286						Gary Johnson, Dennis Zwiefelhofer	U.S. Fish & Wildlife Service. 2002. Beringian Seabird Colony Catalog -- Computer Database and Colony Status Record files	Fratercula cirrhata	Tufted Puffin	Present	Breeding and Roosting	Fair					16	Literal (equal to census data value)					1
Granite Islands	2001	6/22/01	57.19951	-153.17353						Rebecca Howard, Shawn Stephensen, Dennis Zwiefelhofer	Stephensen, S.W., D.C. Zwiefelhofer, R.J. Howard. 2002. Seabird colony survey of south and east Kodiak Island, Alaska, June 2001	Fratercula cirrhata	Tufted Puffin	Present	Breeding	Fair					84	Literal (equal to census data value)					1
Boussole Head	1981	6/9/81	58.3811	-136.91994						David Nysewander, Phil Schempf, Arthur Sowls	Sowls, A.L., D.R. Nysewander, J.L. Trapp, and J.W. Nelson. 1982. Marine bird and mammal survey of the outer coast of southeast Alaska, summer 1981	Fratercula cirrhata	Tufted Puffin	Unspecified	Breeding and Roosting	Fair					50						1
Small Triangle	2002	6/24/02	57.94329	-152.51781						Leslie Slater, Shawn Stephensen, Dennis Zwiefelhofer	Stephensen, S.W., D.C. Zwiefelhofer, and L. Slater. 2003. Seabird colony survey of north and west Kodiak Island, Alaska, June 2002	Fratercula cirrhata	Tufted Puffin	Present	Breeding	Fair					9	Literal (equal to census data value)	Birds flying.				1
Urilof Island	1981	7/6/81	56.78719	-135.46942						Jay Nelson, David Nysewander, Arthur Sowls	Sowls, A.L., D.R. Nysewander, J.L. Trapp, and J.W. Nelson. 1982. Marine bird and mammal survey of the outer coast of southeast Alaska, summer 1981	Fratercula cirrhata	Tufted Puffin	Unspecified	Breeding and Roosting	Fair					60	Observer's data were "Greater than N" or "At least N". Catalog data are N.					1
Windy Bay	1976	6/19/76	59.22749	-151.44691					Entire census conducted 19 June to 14 July 1976.	Edgar Bailey	Bailey, E.P.. 1976. Breeding seabird distribution and abundance along the south side of the Kenai Peninsula, Alaska	Fratercula cirrhata	Tufted Puffin	Unspecified	Breeding	Fair				80		2x census data value					1
Cape Gull	1989	6/26/89	58.21519	-154.14467					Census conducted from June 26 through August 26, 1989. Field #08.	Heidi Herendeen, Christian Martin	Martin, C.J.. 1989. Inventory of coastal seabirds in Katmai National Park and Preserve during 1989	Fratercula cirrhata	Tufted Puffin	Present	Breeding	Fair				26		2x census data value	Minimum estimate.				1
Round Island	2003	7/2/03	55.54639	-161.59999						Kyle Juk, Thomas van Pelt, Michelle Wada	Van Pelt, T.. Ivan and Round Island seabird colony survey trip report	Fratercula cirrhata	Tufted Puffin	Present	Unspecified	Fair					40	Literal (equal to census data value)	38 birds on water, 1 amoung burrows.				1
Island Group	1976	7/31/76	58.54829	-152.35671						Matthew Dick, Jay Nelson	U.S. Fish & Wildlife Service. 2002. Beringian Seabird Colony Catalog -- Computer Database and Colony Status Record files	Fratercula cirrhata	Tufted Puffin	Unspecified	Breeding	Fair					340	Literal (equal to census data value)	187 birds counted. Observer adjusted estimate.				1
Sagchudak Island	1982	7/14/82	52.02046	-174.48593						Edgar Bailey, John Trapp	Bailey, E.P. and J.L. Trapp. 1986. A reconnaissance of breeding marine birds and mammals in the east-central Aleutian Islands--Kasatochi to the Islands of Four Mountains--summer 1982, with notes on other species	Fratercula cirrhata	Tufted Puffin	Unspecified	Breeding and Roosting	Fair					200	Literal (equal to census data value)	Estimate from bird & burrow counts.				1
Amook Bay Island	2002	6/18/02	57.48109	-153.8161						Leslie Slater, Shawn Stephensen, Dennis Zwiefelhofer	Stephensen, S.W., D.C. Zwiefelhofer, and L. Slater. 2003. Seabird colony survey of north and west Kodiak Island, Alaska, June 2002	Fratercula cirrhata	Tufted Puffin	Present	Breeding	Fair					2	2x census data value	Counted 1 bird on land.				1
Kangee Cliffs	1996	7/7/96	63.59062	-170.84657					Censused from 17ft inflatable 20-30 meters offshore. Cliffs divided into sections for easier counting.	Edgar Bailey, Benjamin Pungowiyi, Caleb Pungowiyi, Shawn Stephensen	Stephensen, S.W., C. Pungowiyi, and V.M. Mendenhall. 1998. A seabird survey of Saint Lawrence Island, Alaska 1996-1997, U.S. Fish & Wildlife Service. 2002. Beringian Seabird Colony Catalog -- Computer Database and Colony Status Record files	Fratercula cirrhata	Tufted Puffin	Present	Breeding	Fair					42	Observer's data were "Greater than N" or "At least N". Catalog data are N.	Minimum count.				1
Cape Myaughee	1996	7/2/96	63.6547	-170.21968					Censused July 2 & 12 from 17ft inflatable 20-50 meters offshore. Cliffs divided into sections for easier counting.	Edgar Bailey, Spring Chesley, Nina Faust, Vivian Mendenhall, Benjamin Pungowiyi, Caleb Pungowiyi, Henry Pungowiyi, Shawn Stephensen	Stephensen, S.W., C. Pungowiyi, and V.M. Mendenhall. 1998. A seabird survey of Saint Lawrence Island, Alaska 1996-1997, U.S. Fish & Wildlife Service. 2002. Beringian Seabird Colony Catalog -- Computer Database and Colony Status Record files	Fratercula cirrhata	Tufted Puffin	Present	Breeding	Fair					286	Observer's data were "Greater than N" or "At least N". Catalog data are N.	Minimum count.				1
Tagalak Island	1980	7/14/80	51.96054	-175.71197						Tom Early, Kent Hall, Bev Minn	Early, T.. 1981. Results of a bird and mammal survey in the central Aleutian Islands, summer 1980	Fratercula cirrhata	Tufted Puffin	Unspecified	Unspecified	Fair					9						1
Cat Triangle	2001	6/25/01	57.48249	-152.87501						Rebecca Howard, Shawn Stephensen, Dennis Zwiefelhofer	Stephensen, S.W., D.C. Zwiefelhofer, R.J. Howard. 2002. Seabird colony survey of south and east Kodiak Island, Alaska, June 2001	Fratercula cirrhata	Tufted Puffin	Present	Breeding	Fair					129	Literal (equal to census data value)					1
George Island	1982	8/3/82	58.19579	-136.4014						William Lehnhausen, Jay Nelson	Nelson, J.W. and W.A. Lehnhausen. 1983. Marine bird and mammal survey of the outer coast of southeast Alaska, summer 1982	Fratercula cirrhata	Tufted Puffin	Unspecified	Breeding and Roosting	Fair				10		2x census data value	3 birds counted, estimated nest #.				1
Kaligagan Island	1980	6/20/80	54.14529	-164.91281						Douglas Forsell, Jeffery Kogan, David Nysewander, Donald Shields	Nysewander, D.R., D.J. Forsell, P.A. Baird, D.J. Shields, G.J. Weiler, and J.H. Kogan. 1982. Marine bird and mammal survey of the eastern Aleutian Islands, summers of 1980-81, U.S. Fish & Wildlife Service. 2002. Beringian Seabird Colony Catalog -- Computer Database and Colony Status Record files	Fratercula cirrhata	Tufted Puffin	Unspecified	Breeding	Good				111082		2x census data value	Estimate based on assumed 65% burrow occupied.				1
Ghost Rocks	2001	6/22/01	57.21749	-153.04471						Rebecca Howard, Shawn Stephensen, Dennis Zwiefelhofer	Stephensen, S.W., D.C. Zwiefelhofer, R.J. Howard. 2002. Seabird colony survey of south and east Kodiak Island, Alaska, June 2001	Fratercula cirrhata	Tufted Puffin	Present	Breeding	Fair					4	Literal (equal to census data value)					1
Skalik	1996	7/20/96	63.58758	-170.07644					Censused from 17ft inflatable 20-30 meters offshore, idled past colony.	Spring Chesley, Gladys Pungowiyi, Caleb Pungowiyi, Benjamin Pungowiyi, Shawn Stephensen, Wells Stephensen, Cana Welm	Stephensen, S.W., C. Pungowiyi, and V.M. Mendenhall. 1998. A seabird survey of Saint Lawrence Island, Alaska 1996-1997, U.S. Fish & Wildlife Service. 2002. Beringian Seabird Colony Catalog -- Computer Database and Colony Status Record files	Fratercula cirrhata	Tufted Puffin	Present	Breeding	Fair					6	Observer's data were "Greater than N" or "At least N". Catalog data are N.	Minimum count.				1
South Punuk Island	1997	6/30/97	63.06921	-168.83518					Three observers count from 17 ft inflatable 20-30 meters offshore and one observer on land.	Beverly Agler, Bert Oozevaseuk, Caleb Pungowiyi, Shawn Stephensen	Stephensen, S.W., C. Pungowiyi, and V.M. Mendenhall. 1998. A seabird survey of Saint Lawrence Island, Alaska 1996-1997, U.S. Fish & Wildlife Service. 2002. Beringian Seabird Colony Catalog -- Computer Database and Colony Status Record files	Fratercula cirrhata	Tufted Puffin	Unspecified	Breeding	Fair					4450	Literal (equal to census data value)	Estimate of birds on water and cliff. Many burrows present.				1
Goose, Little Goose & Hay Is.	1978	??-??-1978	54.6828	-162.20359						Edgar Bailey, Nina Faust	Bailey, E.P. and N.H. Faust. 1980. Summer distribution and abundance of marine birds and mammals in the Sandman Reefs, Alaska	Fratercula cirrhata	Tufted Puffin	Unspecified	Breeding	Fair				25040		2x census data value					1
Jug Island	1975	6/28/75	57.64838619	-152.4232006						Matthew Dick, Richard MacIntosh	U.S. Fish & Wildlife Service. 2002. Beringian Seabird Colony Catalog -- Computer Database and Colony Status Record files	Fratercula cirrhata	Tufted Puffin	Unspecified	Breeding	Fair					500						1
Derbin Strait Islets	1980	6/18/80	54.0933	-165.22249						Douglas Forsell, Jeffery Kogan, David Nysewander, Donald Shields	Nysewander, D.R., D.J. Forsell, P.A. Baird, D.J. Shields, G.J. Weiler, and J.H. Kogan. 1982. Marine bird and mammal survey of the eastern Aleutian Islands, summers of 1980-81, U.S. Fish & Wildlife Service. 2002. Beringian Seabird Colony Catalog -- Computer Database and Colony Status Record files	Fratercula cirrhata	Tufted Puffin	Unspecified	Breeding	Fair				130		2x census data value	Estimate based on 65% assumed burrow occupied.				1
Island East of Akhiok	2002	6/13/02	56.9428	-154.1581						Elizabeth Labunski	U.S. Fish & Wildlife Service. 2002. Beringian Seabird Colony Catalog -- Computer Database and Colony Status Record files	Fratercula cirrhata	Tufted Puffin	Present	Breeding	Fair				4		2x census data value					1
Triangle Is. N.W. Tonki Bay	1976	7/24/76	58.36669	-152.09201						Matthew Dick, Jay Nelson	U.S. Fish & Wildlife Service. 2002. Beringian Seabird Colony Catalog -- Computer Database and Colony Status Record files	Fratercula cirrhata	Tufted Puffin	Unspecified	Breeding and Roosting	Fair					390	Literal (equal to census data value)	211 birds counted, observer adjusted estimate.				1
Foul Islands Colony	1976	7/7/76	56.95919	-156.68689						Patricia Baird, Patrick Gould	U.S. Fish & Wildlife Service. 2002. Beringian Seabird Colony Catalog -- Computer Database and Colony Status Record files	Fratercula cirrhata	Tufted Puffin	Unspecified	Breeding	Fair					54	Literal (equal to census data value)					1
Whale Island	2002	6/23/02	57.93505	-152.75028						Leslie Slater, Shawn Stephensen, Dennis Zwiefelhofer	Stephensen, S.W., D.C. Zwiefelhofer, and L. Slater. 2003. Seabird colony survey of north and west Kodiak Island, Alaska, June 2002	Fratercula cirrhata	Tufted Puffin	Present	Unspecified	Fair					45	Literal (equal to census data value)	Count of birds flying and on water.				1
Egg Island	1980	07-??-1980	53.86419	-166.04438						Patricia Baird, Douglas Forsell, Donald Shields, Gregory Weiler	Nysewander, D.R., D.J. Forsell, P.A. Baird, D.J. Shields, G.J. Weiler, and J.H. Kogan. 1982. Marine bird and mammal survey of the eastern Aleutian Islands, summers of 1980-81, U.S. Fish & Wildlife Service. 2002. Beringian Seabird Colony Catalog -- Computer Database and Colony Status Record files	Fratercula cirrhata	Tufted Puffin	Unspecified	Breeding	Fair				163316		Literal (equal to census data value)	Estimate based on 65% assumed burrow occupied.				1
Point Pyke	1999	6/11/99	60.02692	-148.29897						Justin Harth, Shawn Stephensen, Kenton Wohl	U.S. Fish & Wildlife Service. 2002. Beringian Seabird Colony Catalog -- Computer Database and Colony Status Record files	Fratercula cirrhata	Tufted Puffin	Present	Breeding	Fair					41	Literal (equal to census data value)					1
Koniuji Island	1982	06-??-1982	52.22225	-175.12925						Edgar Bailey, John Trapp	Bailey, E.P. and J.L. Trapp. 1986. A reconnaissance of breeding marine birds and mammals in the east-central Aleutian Islands--Kasatochi to the Islands of Four Mountains--summer 1982, with notes on other species	Fratercula cirrhata	Tufted Puffin	Unspecified	Breeding and Roosting	Fair					20000	Literal (equal to census data value)	Estimate derived from bird & burrow counts.				1
Cherni Group	1978	??-??-1978	54.63669	-162.36468						Edgar Bailey, Nina Faust	Bailey, E.P. and N.H. Faust. 1980. Summer distribution and abundance of marine birds and mammals in the Sandman Reefs, Alaska	Fratercula cirrhata	Tufted Puffin	Unspecified	Breeding	Fair				4180		2x census data value					1
Seacave Point	1981	7/10/81	53.31329	-167.43328						Douglas Forsell, Gregory Weiler	U.S. Fish & Wildlife Service. 2002. Beringian Seabird Colony Catalog -- Computer Database and Colony Status Record files	Fratercula cirrhata	Tufted Puffin	Unspecified	Breeding	Fair				229		Literal (equal to census data value)	Estimate based on 65% assumed burrow occupied.				1
South Noisy Island	2002	6/22/02	57.9231	-153.55081						Leslie Slater, Shawn Stephensen, Dennis Zwiefelhofer	Stephensen, S.W., D.C. Zwiefelhofer, and L. Slater. 2003. Seabird colony survey of north and west Kodiak Island, Alaska, June 2002	Fratercula cirrhata	Tufted Puffin	Present	Breeding	Fair					334	Literal (equal to census data value)	Counted 22 birds on land, 312 on water.				1
Puale Bay Rocks	1995	5/20/95	57.68419	-155.41248						Donna Dewherst <donna_dewherst@fws.gov>, Heather Moore	U.S. Fish & Wildlife Service. 2002. Beringian Seabird Colony Catalog -- Computer Database and Colony Status Record files	Fratercula cirrhata	Tufted Puffin	Unspecified	Unspecified	Fair					200	Observer's data were "Greater than N" or "At least N". Catalog data are N.	Minimum estimate of birds on water.				1
Jackass Point	1980	6/12/80	54.10703	-165.57029						Douglas Forsell, Jeffery Kogan, David Nysewander, Donald Shields	Nysewander, D.R., D.J. Forsell, P.A. Baird, D.J. Shields, G.J. Weiler, and J.H. Kogan. 1982. Marine bird and mammal survey of the eastern Aleutian Islands, summers of 1980-81	Fratercula cirrhata	Tufted Puffin	Unspecified	Breeding	Fair				340		2x census data value	Estimate based on 65% assumed burrow occupied.				1
Nest Island	2001	6/23/01	57.29559	-152.8958						Rebecca Howard, Shawn Stephensen, Dennis Zwiefelhofer	Stephensen, S.W., D.C. Zwiefelhofer, R.J. Howard. 2002. Seabird colony survey of south and east Kodiak Island, Alaska, June 2001	Fratercula cirrhata	Tufted Puffin	Present	Breeding	Fair					345	Literal (equal to census data value)					1
Rocky Bay Island	1976	6/19/76	59.23109	-151.39921					Entire census conducted 19 June to 14 July 1976.	Edgar Bailey	Bailey, E.P.. 1976. Breeding seabird distribution and abundance along the south side of the Kenai Peninsula, Alaska	Fratercula cirrhata	Tufted Puffin	Unspecified	Breeding	Poor				1600		2x census data value					1
Black Bay	1976	6/19/76	59.53999	-150.18081					Entire census conducted 19 June to 14 July 1976.	Edgar Bailey	Bailey, E.P.. 1976. Breeding seabird distribution and abundance along the south side of the Kenai Peninsula, Alaska	Fratercula cirrhata	Tufted Puffin	Unspecified	Breeding	Fair				140		2x census data value					1
Coronation Islands	1982	6/22/82	55.83469	-134.3119						William Lehnhausen, Jay Nelson	Nelson, J.W. and W.A. Lehnhausen. 1983. Marine bird and mammal survey of the outer coast of southeast Alaska, summer 1982	Fratercula cirrhata	Tufted Puffin	Unspecified	Breeding and Roosting	Fair				400		2x census data value	Counted 129 birds, nest # estimated.				1
Ikiginak Island	1980	7/13/80	51.9833	-175.49999						Tom Early, Kent Hall, Bev Minn	Early, T.. 1981. Results of a bird and mammal survey in the central Aleutian Islands, summer 1980	Fratercula cirrhata	Tufted Puffin	Unspecified	Breeding and Roosting	Fair					430						1
Boswell Rocks	1986	07-??-1986	60.4103	-146.10171						Pete Mickelson	U.S. Fish & Wildlife Service. 2002. Beringian Seabird Colony Catalog -- Computer Database and Colony Status Record files	Fratercula cirrhata	Tufted Puffin	Unspecified	Breeding	Fair					60	Manager adjusted observer's data another way. (See footnote.)	Max. number on water near colony on several days in 6-7/86, x 2.				1
Natoa Island	1986	7/7/86	59.64329	-149.60191					Survey subunit # 905.	Mike Nishimoto, Bud Rice	Nishimoto, M., and B. Rice. 1987. A re-survey of seabirds and marine mammals along the south coast of the Kenai Peninsula, Alaska during the summer of 1986	Fratercula cirrhata	Tufted Puffin	Present	Breeding	Fair					88	Literal (equal to census data value)					1
Amlia Island	1982	07-??-1982	52.0833	-173.49998						Edgar Bailey, John Trapp	Bailey, E.P. and J.L. Trapp. 1986. A reconnaissance of breeding marine birds and mammals in the east-central Aleutian Islands--Kasatochi to the Islands of Four Mountains--summer 1982, with notes on other species	Fratercula cirrhata	Tufted Puffin	Unspecified	Breeding and Roosting	Fair					7100	Literal (equal to census data value)	Estimate derived from burrow & bird counts.				1
Sealion Point	1977	5/13/77	54.5761	-164.94669						Jay Nelson	U.S. Fish & Wildlife Service. 2002. Beringian Seabird Colony Catalog -- Computer Database and Colony Status Record files	Fratercula cirrhata	Tufted Puffin	Unspecified	Breeding and Roosting	Fair					30						1
Otmeloi Point	2002	6/24/02	57.90984	-152.5136						Leslie Slater, Shawn Stephensen, Dennis Zwiefelhofer	Stephensen, S.W., D.C. Zwiefelhofer, and L. Slater. 2003. Seabird colony survey of north and west Kodiak Island, Alaska, June 2002	Fratercula cirrhata	Tufted Puffin	Present	Unspecified	Fair					36	Literal (equal to census data value)					1
East Hagemeister Island	1983	7/29/83	58.67293	-160.81373					The author referenced this location as Sections 14 (east side) and 23.	Edgar Bailey	Bailey, E. P.. 1983. Reindeer and Seabird Survey of Hagemeister Island, Alaska	Fratercula cirrhata	Tufted Puffin	Unspecified	Breeding	Good					6	Literal (equal to census data value)	All birds in Section 14.				1
Adak I.(Bay Of Waterfalls)	1972	07-??-1972	51.67721	-176.87519						Palmer Sekora	Sekora, P.. 1973. Aleutian Islands National Wildlife Refuge wilderness study report	Fratercula cirrhata	Tufted Puffin	Unspecified	Breeding and Roosting	Unknown					500	Literal (equal to census data value)					1
Anton Larsen Bay Islands	2002	6/23/02	57.88135	-152.64079						Leslie Slater, Shawn Stephensen, Dennis Zwiefelhofer	Stephensen, S.W., D.C. Zwiefelhofer, and L. Slater. 2003. Seabird colony survey of north and west Kodiak Island, Alaska, June 2002	Fratercula cirrhata	Tufted Puffin	Present	Breeding	Fair					660	Literal (equal to census data value)	Count of birds on land, water, and flying.				1
North Noisy Island	2002	6/22/02	57.93399	-153.55414						Leslie Slater, Shawn Stephensen, Dennis Zwiefelhofer	Stephensen, S.W., D.C. Zwiefelhofer, and L. Slater. 2003. Seabird colony survey of north and west Kodiak Island, Alaska, June 2002	Fratercula cirrhata	Tufted Puffin	Present	Breeding	Fair					592	Literal (equal to census data value)	Counted 111 on land, 481 on water.				1
Sealion Rock	1976	7/6/76	55.45513	-163.14918						G Byrd <vernon_byrd@fws.gov>, George Divoky	Byrd, G.V.. 1973. Expedition to Bogoslof and Amak Islands with notes on other eastern Aleutian Islands: June 24- July 8, 1973	Fratercula cirrhata	Tufted Puffin	Unspecified	Breeding	Fair					50	Literal (equal to census data value)					1
High Island	1977	7/10/77	58.71529	-160.40108						Paul Arneson, David Mcdonald	Arneson, P.D.. 1977. Identification, documentation and delineation of coastal migratory bird habitat in Alaska	Fratercula cirrhata	Tufted Puffin	Unspecified	Breeding and Roosting	Fair					260	Literal (equal to census data value)	127 counted				1
Kigul Islet #2	1980	7/22/80	53.03309	-168.48309						Douglas Forsell, Jeffery Kogan, David Nysewander	Nysewander, D.R., D.J. Forsell, P.A. Baird, D.J. Shields, G.J. Weiler, and J.H. Kogan. 1982. Marine bird and mammal survey of the eastern Aleutian Islands, summers of 1980-81	Fratercula cirrhata	Tufted Puffin	Unspecified	Breeding	Fair				3600		Literal (equal to census data value)	Tufted puffin estimate based on 65% assumed occupied.				1
Tokomarik Mountain	1973	7/14/73	58.62905	-161.87111						James Bartonek, George Divoky	U.S. Fish & Wildlife Service. 2002. Beringian Seabird Colony Catalog -- Computer Database and Colony Status Record files	Fratercula cirrhata	Tufted Puffin	Unspecified	Unspecified	Fair					35						1
Foul Bay (7)	1996	8/23/96	58.34669	-152.8583						Gary Johnson, Dennis Zwiefelhofer	U.S. Fish & Wildlife Service. 2002. Beringian Seabird Colony Catalog -- Computer Database and Colony Status Record files	Fratercula cirrhata	Tufted Puffin	Present	Breeding	Fair					4	Literal (equal to census data value)					1
Unnamed Island	1995	8/1/95	56.82139	-156.99487					Aerial survey with helicopter.	Donna Dewherst <donna_dewherst@fws.gov>, Todd Eskelin	U.S. Fish & Wildlife Service. 2002. Beringian Seabird Colony Catalog -- Computer Database and Colony Status Record files	Fratercula cirrhata	Tufted Puffin	Unspecified	Breeding	Fair					300	Observer's data were "Greater than N" or "At least N". Catalog data are N.	Minimum estimate.				1
Delphin Island	1992	6/24/92	58.35	-152.48331					Special pigeon guillemot survey. Censused during peak colony attendance indicated by courtship displays and site-attachment behavior. 1992 field #53.	Mary Cody, Gary Johnson, Vicky Vanek	U.S. Fish & Wildlife Service. 2002. Beringian Seabird Colony Catalog -- Computer Database and Colony Status Record files	Fratercula cirrhata	Tufted Puffin	Present	Breeding	Fair					55	Literal (equal to census data value)					1
Chugul Island	1980	7/2/80	51.94099	-175.81241						Tom Early, Kent Hall, Bev Minn	Early, T.. 1981. Results of a bird and mammal survey in the central Aleutian Islands, summer 1980	Fratercula cirrhata	Tufted Puffin	Unspecified	Breeding and Roosting	Fair					146						1
Aqeftaapuk	1996	7/6/96	63.60894	-170.79645					Censused from 17ft inflatable 20-30 meters offshore. Cliffs divided into sections for easier counting.	Edgar Bailey, Caleb Pungowiyi, Duane Seppilu, Shawn Stephensen	Stephensen, S.W., C. Pungowiyi, and V.M. Mendenhall. 1998. A seabird survey of Saint Lawrence Island, Alaska 1996-1997, U.S. Fish & Wildlife Service. 2002. Beringian Seabird Colony Catalog -- Computer Database and Colony Status Record files	Fratercula cirrhata	Tufted Puffin	Present	Breeding	Fair					23	Observer's data were "Greater than N" or "At least N". Catalog data are N.	Minimum count.				1
West Hive Bay	1981	7/17/81	53.66512	-166.3611						Patricia Baird, Douglas Forsell	U.S. Fish & Wildlife Service. 2002. Beringian Seabird Colony Catalog -- Computer Database and Colony Status Record files	Fratercula cirrhata	Tufted Puffin	Unspecified	Breeding	Fair				130		Observer provided a range (e.g. "100 to 250"). Catalog data are midpoint of range.	Tufted puffin estimate based on 65% assumed occupied. 100-150 burrows.				1
Herbert Island	1993	7/7/93	52.75309	-170.11719					Census period July 7 to Aug 29, 1993.	Toby Burke, Andrew Durand, Laura Olsen, Gregory Thomson <greg_thomson@fws.gov>, Jeff Wraley	Thomson, G.. 1993. Eradication of arctic foxes on Herbert Island in 1993	Fratercula cirrhata	Tufted Puffin	Unspecified	Breeding and Roosting	Fair					1000	Literal (equal to census data value)	Estimated during cicumnavigation. Colony on east coast below Big Tit.				1
Cape Denbigh, North	1976	8/1/76	64.4128	-161.52639						William Drury	U.S. Fish & Wildlife Service. 2002. Beringian Seabird Colony Catalog -- Computer Database and Colony Status Record files	Fratercula cirrhata	Tufted Puffin	Unspecified	Unspecified	Fair					3	Literal (equal to census data value)					1
Ayakulik Island	2002	6/20/02	57.2161	-154.55919						Leslie Slater, Shawn Stephensen, Dennis Zwiefelhofer	Stephensen, S.W., D.C. Zwiefelhofer, and L. Slater. 2003. Seabird colony survey of north and west Kodiak Island, Alaska, June 2002	Fratercula cirrhata	Tufted Puffin	Present	Breeding	Fair					378	Literal (equal to census data value)	Counted 257 birds on water, 121 on land.				1
Asuksak Island	1980	6/26/80	51.93581	-176.09999						Tom Early, Kent Hall, Bev Minn	Early, T.. 1981. Results of a bird and mammal survey in the central Aleutian Islands, summer 1980	Fratercula cirrhata	Tufted Puffin	Unspecified	Breeding	Fair				180		2x census data value	Pair # = (indiv x 5) _ 2.				1
Round Island	1980	6/28/80	54.2019	-164.77719						Douglas Forsell, Jeffery Kogan, David Nysewander, Donald Shields	Nysewander, D.R., D.J. Forsell, P.A. Baird, D.J. Shields, G.J. Weiler, and J.H. Kogan. 1982. Marine bird and mammal survey of the eastern Aleutian Islands, summers of 1980-81	Fratercula cirrhata	Tufted Puffin	Unspecified	Breeding	Good				262		2x census data value	Estimate based on 65% assumed burrow occupied.				1
Ninagiak Island	1989	6/26/89	58.45762	-154.00466					Census conducted from June 26 through August 26, 1989. Field # 19.	Heidi Herendeen, Christian Martin	Martin, C.J.. 1989. Inventory of coastal seabirds in Katmai National Park and Preserve during 1989	Fratercula cirrhata	Tufted Puffin	Present	Breeding	Fair				1148		2x census data value	Minimum estimate.				1
Ivekan Mountain	1997	7/7/97	63.35728	-171.69148					Censused from 17ft inflatable 20-30 meters offshore July 7 & 9. Cliffs divided into sections (1-88). Colony boundaries redefined in 1997.	Beverly Agler, Bert Oozevaseuk, Caleb Pungowiyi, Marilyn Pungowiyi, Shawn Stephensen	Stephensen, S.W., C. Pungowiyi, and V.M. Mendenhall. 1998. A seabird survey of Saint Lawrence Island, Alaska 1996-1997, U.S. Fish & Wildlife Service. 2002. Beringian Seabird Colony Catalog -- Computer Database and Colony Status Record files	Fratercula cirrhata	Tufted Puffin	Present	Breeding	Fair					208	Observer's data were "Greater than N" or "At least N". Catalog data are N.	Minimum count.				1
South Alinchak Bay	1973	6/2/73	57.77329	-155.25609						Leroy Sowl	U.S. Fish & Wildlife Service. 2002. Beringian Seabird Colony Catalog -- Computer Database and Colony Status Record files	Fratercula cirrhata	Tufted Puffin	Unspecified	Unspecified	Unknown					500						1
Whale & Beulah Island	1976	07-??-1976	63.4922	-162.00748						Jerry Ruehle	U.S. Fish & Wildlife Service. 2002. Beringian Seabird Colony Catalog -- Computer Database and Colony Status Record files	Fratercula cirrhata	Tufted Puffin	Unspecified	Unspecified	Fair					10	Observer provided a range (e.g. "100 to 250"). Catalog data are midpoint of range.	5-10 birds.				1
Avatanak Island	1972	??-??-1972	54.0767	-165.3347						Palmer Sekora	Sekora, P.. 1973. Aleutian Islands National Wildlife Refuge wilderness study report	Fratercula cirrhata	Tufted Puffin	Unspecified	Breeding and Roosting	Poor					50000		Probably not from Avatanak - Sekora est. based on birds on water.				1
Vert Island	1978	6/12/78	59.6314	-153.44031						Paul Arneson, James Butcher	U.S. Fish & Wildlife Service. 2002. Beringian Seabird Colony Catalog -- Computer Database and Colony Status Record files	Fratercula cirrhata	Tufted Puffin	Unspecified	Breeding and Roosting	Fair					125	Literal (equal to census data value)	Counted 50 burrows. Observer adjusted for better estimate.				1
Gull Island	1982	6/16/82	55.74969	-133.7394						William Lehnhausen, Jay Nelson	Nelson, J.W. and W.A. Lehnhausen. 1983. Marine bird and mammal survey of the outer coast of southeast Alaska, summer 1982	Fratercula cirrhata	Tufted Puffin	Unspecified	Breeding and Roosting	Fair					20						1
Cliff 1 Mi. Wnw Peril Cape	1976	6/30/76	58.12706	-152.30067						Matthew Dick, Jay Nelson	U.S. Fish & Wildlife Service. 2002. Beringian Seabird Colony Catalog -- Computer Database and Colony Status Record files	Fratercula cirrhata	Tufted Puffin	Unspecified	Breeding	Fair				32		2x census data value					1
Miners Point	1997	8/19/97	57.898	-153.72067						Gary Johnson, Dennis Zwiefelhofer	U.S. Fish & Wildlife Service. 2002. Beringian Seabird Colony Catalog -- Computer Database and Colony Status Record files	Fratercula cirrhata	Tufted Puffin	Present	Breeding and Roosting	Fair					6	Literal (equal to census data value)					1
Dusk Island	2001	6/23/01	57.28609	-152.89641						Rebecca Howard, Shawn Stephensen, Dennis Zwiefelhofer	Stephensen, S.W., D.C. Zwiefelhofer, R.J. Howard. 2002. Seabird colony survey of south and east Kodiak Island, Alaska, June 2001	Fratercula cirrhata	Tufted Puffin	Present	Breeding	Fair					14	Literal (equal to census data value)					1
Peak Island	1978	??-??-1978	60.694	-147.36211						K. Kuletz, Karen Oakley	Oakley, K.L. and K.J. Kuletz. 1979. Summer distribution and abundance of marine birds and mammals in the vicinity of Naked Island, Prince William Sound, Alaska in 1978 and aspects of the reproductive ecology of the pigeon guillemot	Fratercula cirrhata	Tufted Puffin	Unspecified	Breeding	Fair				40		2x census data value					1
Topkok Head	2002	7/27/02	64.55584	-163.9791					Surveys conducted from 16' inflatable boat.	G Byrd <vernon_byrd@fws.gov>, Deborah Rudis, Barry Sampson, Jeffrey Williams <Jeff_Williams@fws.gov>		Fratercula cirrhata	Tufted Puffin	Unspecified	Unspecified	Excellent					74	Literal (equal to census data value)	No information provided on site use or breeding stage.				1
Kak Island	1990	5/28/90	56.28807	-157.82952					Aerial survey with helicopter.	Donna Dewherst <donna_dewherst@fws.gov>, Gregory Thomson <greg_thomson@fws.gov>	U.S. Fish & Wildlife Service. 2002. Beringian Seabird Colony Catalog -- Computer Database and Colony Status Record files	Fratercula cirrhata	Tufted Puffin	Unspecified	Breeding	Fair					200	Observer's data were "Greater than N" or "At least N". Catalog data are N.	Minimum estimate flying and on water.				1
E of Storey, Storey Island	1993	6/12/93	60.74217	-147.38917					Special PIGU Survey. Censused during peak colony attendance indicated by courtship displays and site-attachment behavior. 1993 Field No 03046.	Mary Cody, Elizabeth Tichenor	U.S. Fish & Wildlife Service. 2002. Beringian Seabird Colony Catalog -- Computer Database and Colony Status Record files	Fratercula cirrhata	Tufted Puffin	Present	Breeding	Fair					27	Literal (equal to census data value)					1
Bobrof Island	1977	7/9/77	51.90651	-177.44408						Robert Day, Tom Early, Eric Knudtson	Day, R.H., T.J. Early, and E.P. Knudtson. 1978. A bird and mammal survey of the west-central Aleutians, summer, 1977	Fratercula cirrhata	Tufted Puffin	Unspecified	Breeding	Fair				600		2x census data value					1
Reef 2	2002	6/23/02	57.76419	-152.8631						Leslie Slater, Shawn Stephensen, Dennis Zwiefelhofer	Stephensen, S.W., D.C. Zwiefelhofer, and L. Slater. 2003. Seabird colony survey of north and west Kodiak Island, Alaska, June 2002	Fratercula cirrhata	Tufted Puffin	Present	Breeding	Fair					10	Literal (equal to census data value)	Count of birds on water and flying.				1
Spasski Island	1982	8/4/82	58.1314	-135.26831						William Lehnhausen, Jay Nelson	Nelson, J.W. and W.A. Lehnhausen. 1983. Marine bird and mammal survey of the outer coast of southeast Alaska, summer 1982	Fratercula cirrhata	Tufted Puffin	Unspecified	Breeding and Roosting	Fair					27	Literal (equal to census data value)					1
Ushagat Island	1979	??-??-1979	58.92569	-152.26474						Dee Boersma, Theodore Simons, Douglas Woodby	Manuwal, D.A.. 1980. Breeding biology of seabirds on the Barren Islands, Alaska	Fratercula cirrhata	Tufted Puffin	Unspecified	Breeding	Fair				400		2x census data value					1
North Island, Akun Strait	1980	6/11/80	54.14939	-165.65028						Douglas Forsell, Jeffery Kogan, David Nysewander, Donald Shields	Nysewander, D.R., D.J. Forsell, P.A. Baird, D.J. Shields, G.J. Weiler, and J.H. Kogan. 1982. Marine bird and mammal survey of the eastern Aleutian Islands, summers of 1980-81, U.S. Fish & Wildlife Service. 2002. Beringian Seabird Colony Catalog -- Computer Database and Colony Status Record files	Fratercula cirrhata	Tufted Puffin	Unspecified	Breeding	Good				53372		2x census data value	Estimate based on 65% assumed burrow occupied.				1
North Green Island	1972	7/31/72	60.3039	-147.4067						M. Isleib, Tom Ray	U.S. Fish & Wildlife Service. 2002. Beringian Seabird Colony Catalog -- Computer Database and Colony Status Record files	Fratercula cirrhata	Tufted Puffin	Unspecified	Breeding	Fair				10		2x census data value	Data corrected from Sowls et al. l978. Min estimate, not actual count.				1
Mesa Island	2001	6/25/01	57.45359	-152.6267						Rebecca Howard, Shawn Stephensen, Dennis Zwiefelhofer	Stephensen, S.W., D.C. Zwiefelhofer, R.J. Howard. 2002. Seabird colony survey of south and east Kodiak Island, Alaska, June 2001	Fratercula cirrhata	Tufted Puffin	Present	Breeding	Fair					2	Literal (equal to census data value)					1
Island W. Of Bare Island	2002	6/14/02	57.95669	-153.1						Jacob LaCroix	U.S. Fish & Wildlife Service. 2002. Beringian Seabird Colony Catalog -- Computer Database and Colony Status Record files	Fratercula cirrhata	Tufted Puffin	Present	Breeding	Fair					40	Literal (equal to census data value)	Observed bird fly into crevice.				1
South of Gull Point	2001	6/24/01	57.3575	-152.6039						Rebecca Howard, Shawn Stephensen, Dennis Zwiefelhofer	Stephensen, S.W., D.C. Zwiefelhofer, R.J. Howard. 2002. Seabird colony survey of south and east Kodiak Island, Alaska, June 2001	Fratercula cirrhata	Tufted Puffin	Present	Breeding	Fair					4	Literal (equal to census data value)					1
Ashiiak Island	1999	7/28/99	57.0837	-156.44419						Robert Blush, Susan Savage <susan_savage@fws.gov>, Melanie Spies	U.S. Fish & Wildlife Service. 2002. Beringian Seabird Colony Catalog -- Computer Database and Colony Status Record files	Fratercula cirrhata	Tufted Puffin	Present	Unspecified	Poor					26	Literal (equal to census data value)					1
Fox Island	2002	6/25/02	56.99169	-154.0294						Elizabeth Labunski	U.S. Fish & Wildlife Service. 2002. Beringian Seabird Colony Catalog -- Computer Database and Colony Status Record files	Fratercula cirrhata	Tufted Puffin	Present	Breeding	Fair					158	Literal (equal to census data value)					1
Koniuji Island	2002	6/15/02	57.93098	-152.84383						Jacob LaCroix	U.S. Fish & Wildlife Service. 2002. Beringian Seabird Colony Catalog -- Computer Database and Colony Status Record files	Fratercula cirrhata	Tufted Puffin	Present	Breeding	Fair					2	Literal (equal to census data value)					1
Bird Rock	2002	6/19/02	57.69469	-153.9003						Leslie Slater, Shawn Stephensen, Dennis Zwiefelhofer	Stephensen, S.W., D.C. Zwiefelhofer, and L. Slater. 2003. Seabird colony survey of north and west Kodiak Island, Alaska, June 2002	Fratercula cirrhata	Tufted Puffin	Present	Breeding	Fair					154	Literal (equal to census data value)	Counted 72 birds on land, 82 on water.				1
Tanadak And Box Islands	1980	6/26/80	51.96254	-176.00813						Tom Early, Kent Hall, Bev Minn	Early, T.. 1981. Results of a bird and mammal survey in the central Aleutian Islands, summer 1980	Fratercula cirrhata	Tufted Puffin	Unspecified	Breeding	Fair				196		2x census data value	Pair # = (indiv x 5) _ 2.				1
Scott Island	1976	5/3/76	59.6375	-153.4322					Area surveyed by airplane in conjunction with boat on May 3-5 and June 22-25.	David Erikson	U.S. Fish & Wildlife Service. 2002. Beringian Seabird Colony Catalog -- Computer Database and Colony Status Record files	Fratercula cirrhata	Tufted Puffin	Unspecified	Breeding and Roosting	Fair				46		2x census data value					1
Aghiyuk Island	1981	??-??-1981	56.1739	-156.78689						Scott Hatch, Martha Hatch	Hatch, S.A. and M.A. Hatch. 1983. Populations and habitat use of marine birds in the Semidi Islands, Alaska	Fratercula cirrhata	Tufted Puffin	Unspecified	Breeding and Roosting	Fair					1000	Literal (equal to census data value)					1
Ilktugitat Island	1990	7/28/90	58.03324	-154.51995					1990 field # 16.	Chris Dippel	Squibb, R.. 1990. Seabird colonies, Katmai Coast, Kaguyak Bay to Katmai Bay	Fratercula cirrhata	Tufted Puffin	Present	Breeding	Poor					26	Literal (equal to census data value)					1
Bird Rock	1973	7/14/73	58.66609	-162.13329						James Bartonek, George Divoky	U.S. Fish & Wildlife Service. 2002. Beringian Seabird Colony Catalog -- Computer Database and Colony Status Record files	Fratercula cirrhata	Tufted Puffin	Unspecified	Unspecified	Fair					5000						1
1071 Cliff	1977	7/15/77	60.33865	-172.41753						Tony DeGange <tdegange@usgs.gov>, Arthur Sowls	DeGange, A.R. and A.L. Sowls. 1978. A faunal reconnaissance of the Bering Sea National Wildlife Refuge, 26 June - 27 July, 1977	Fratercula cirrhata	Tufted Puffin	Unspecified	Breeding	Fair					1100	Literal (equal to census data value)					1
Oil Reef	1978	??-??-1978	59.6286	-153.3064						Paul Arneson	U.S. Fish & Wildlife Service. 2002. Beringian Seabird Colony Catalog -- Computer Database and Colony Status Record files	Fratercula cirrhata	Tufted Puffin	Unspecified	Breeding and Roosting	Fair					15	Literal (equal to census data value)					1
Middle Punuk Island	1997	6/30/97	63.07593	-168.82154					Four observers walked the entire island (transects) and counted nests.	Beverly Agler, Bert Oozevaseuk, Caleb Pungowiyi, Shawn Stephensen	Stephensen, S.W., C. Pungowiyi, and V.M. Mendenhall. 1998. A seabird survey of Saint Lawrence Island, Alaska 1996-1997, U.S. Fish & Wildlife Service. 2002. Beringian Seabird Colony Catalog -- Computer Database and Colony Status Record files	Fratercula cirrhata	Tufted Puffin	Present	Breeding	Good				942		2x census data value	Counted burrows.				1
Turner Island	1977	06-??-1977	55.03169	-159.83278						Edgar Bailey, Nina Faust	Bailey, E.P.. 1978. Breeding seabird distribution and abundance in the Shumagin Islands, Alaska	Fratercula cirrhata	Tufted Puffin	Unspecified	Breeding	Fair				40		2x census data value					1
Cox I.	1986	??-??-1986	54.2042	-133.01391								Fratercula cirrhata	Tufted Puffin	Unspecified	Unspecified	Unknown					23						1
S.W. Udagah	1981	7/17/81	53.71639	-166.24419						Douglas Forsell, Jeffery Kogan, Gregory Weiler	U.S. Fish & Wildlife Service. 2002. Beringian Seabird Colony Catalog -- Computer Database and Colony Status Record files	Fratercula cirrhata	Tufted Puffin	Unspecified	Breeding	Fair				270		Literal (equal to census data value)	Tufted puffin estimate based on 65% assumed occupied.				1
Don Pinnacle - Ugamak	1980	6/28/80	54.20809	-164.76328						Douglas Forsell, Jeffery Kogan, David Nysewander, Donald Shields	Nysewander, D.R., D.J. Forsell, P.A. Baird, D.J. Shields, G.J. Weiler, and J.H. Kogan. 1982. Marine bird and mammal survey of the eastern Aleutian Islands, summers of 1980-81	Fratercula cirrhata	Tufted Puffin	Unspecified	Breeding	Fair				1000		2x census data value	Estimated burrows, counted 700 birds on water.				1
Sud Island	1979	??-??-1979	58.89563	-152.20955						Dee Boersma, Theodore Simons, Douglas Woodby	Manuwal, D.A.. 1980. Breeding biology of seabirds on the Barren Islands, Alaska	Fratercula cirrhata	Tufted Puffin	Unspecified	Breeding	Fair				2400		2x census data value					1
McNeil Head	1992	07-??-1992	59.12302	-154.17127					While two months are shown as start and end dates, this does not imply more than one count at this location.	Larry Aumiller	Erikson, D.. 1993. Survey of Seabird Colonies in Kamishak Bay, Cook Inlet	Fratercula cirrhata	Tufted Puffin			Unknown					18	Literal (equal to census data value)					1
Delarof Harbor	1973	6/14/73	55.1792	-160.48999						Edgar Bailey, George Divoky, Leroy Sowl	U.S. Fish & Wildlife Service. 2002. Beringian Seabird Colony Catalog -- Computer Database and Colony Status Record files	Fratercula cirrhata	Tufted Puffin	Unspecified	Unspecified	Poor					6000						1
Flat Island	1976	6/19/76	59.32889	-151.99391					Entire census conducted 19 June to 14 July 1976.	David Erikson	U.S. Fish & Wildlife Service. 2002. Beringian Seabird Colony Catalog -- Computer Database and Colony Status Record files	Fratercula cirrhata	Tufted Puffin	Unspecified	Breeding and Roosting	Fair				3752		2x census data value					1
Amatignak Island	1991	7/13/91	51.2552565	-179.1166676						Gregory Thomson <greg_thomson@fws.gov>	Bailey, E. P.. September 1991. Eradication of Arctic Foxes from Amatignak and Ulak Islands, Aleutian Islands	Fratercula cirrhata	Tufted Puffin	Unspecified	Unspecified	Fair					479	Author reported 55% of 1300 total seabirds were puffins, 2/3 being tufted, therefore: 0.55 * 1300 * 0.67 = 479	The purpose of this expedition was to eradicate foxes. The single count of birds was incidental to that work.				1
Ditto Islands	2002	6/19/02	57.65217	-153.67563						Leslie Slater, Shawn Stephensen, Dennis Zwiefelhofer	Stephensen, S.W., D.C. Zwiefelhofer, and L. Slater. 2003. Seabird colony survey of north and west Kodiak Island, Alaska, June 2002	Fratercula cirrhata	Tufted Puffin	Present	Breeding	Fair					21	Literal (equal to census data value)	Counted 7 on water, 14 on land.				1
Barwell Island	1976	06-??-1976	59.85919	-149.27691						Edgar Bailey	Bailey, E.P.. 1977. Distribution and abundance of marine birds and mammals along the south side of the Kenai Peninsula, Alaska, U.S. Fish & Wildlife Service. 2002. Beringian Seabird Colony Catalog -- Computer Database and Colony Status Record files	Fratercula cirrhata	Tufted Puffin	Unspecified	Breeding	Fair				600		2x census data value					1
Shark Point	2001	6/25/01	57.44572	-152.58298						Rebecca Howard, Shawn Stephensen, Dennis Zwiefelhofer	Stephensen, S.W., D.C. Zwiefelhofer, R.J. Howard. 2002. Seabird colony survey of south and east Kodiak Island, Alaska, June 2001	Fratercula cirrhata	Tufted Puffin	Present	Breeding	Fair					9	Literal (equal to census data value)					1
Vsevidof Island	1980	7/25/80	52.98279	-168.46829						Douglas Forsell, Jeffery Kogan, David Nysewander	Nysewander, D.R., D.J. Forsell, P.A. Baird, D.J. Shields, G.J. Weiler, and J.H. Kogan. 1982. Marine bird and mammal survey of the eastern Aleutian Islands, summers of 1980-81, U.S. Fish & Wildlife Service. 2002. Beringian Seabird Colony Catalog -- Computer Database and Colony Status Record files	Fratercula cirrhata	Tufted Puffin	Unspecified	Breeding	Fair				65353		Literal (equal to census data value)	Tufted puffin estimate based on 65% assumed burrow occupied.				1
Nukshak Island	1989	6/26/89	58.39036	-153.97614					Census conducted from June 26 through August 26, 1989. Field # 18.	Heidi Herendeen, Christian Martin	Martin, C.J.. 1989. Inventory of coastal seabirds in Katmai National Park and Preserve during 1989	Fratercula cirrhata	Tufted Puffin	Present	Breeding	Fair				140		2x census data value	Minimum estimate.				1
The Haystacks	1977	07-??-1977	55.27529	-160.04999						Edgar Bailey, Nina Faust	Bailey, E.P.. 1978. Breeding seabird distribution and abundance in the Shumagin Islands, Alaska	Fratercula cirrhata	Tufted Puffin	Unspecified	Breeding	Fair				7100		2x census data value					1
Poltava Island	1999	7/28/99	57.00816	-156.47377						Robert Blush, Susan Savage <susan_savage@fws.gov>, Melanie Spies	U.S. Fish & Wildlife Service. 2002. Beringian Seabird Colony Catalog -- Computer Database and Colony Status Record files	Fratercula cirrhata	Tufted Puffin	Present	Breeding	Fair					182	Literal (equal to census data value)	Counted birds on water, cliff, and flying.				1
Middleton Island	1986	06-??-1986	59.43609	-146.3244						Patrick Gould, Mike Nishimoto, Barbara Slater, Arthur Sowls		Fratercula cirrhata	Tufted Puffin	Unspecified	Breeding	Fair					5000						1
Cape Darby	1976	8/1/76	64.3306	-162.78329						William Drury	U.S. Fish & Wildlife Service. 2002. Beringian Seabird Colony Catalog -- Computer Database and Colony Status Record files	Fratercula cirrhata	Tufted Puffin	Unspecified	Unspecified	Fair					52						1
Kiveepuk	1996	7/5/96	63.65018	-170.69624					Censused from 17ft inflatable 20-30 meters offshore. Cliffs divided into sections for easier counting.	Edgar Bailey, Nina Faust, Benjamin Pungowiyi, Caleb Pungowiyi, Shawn Stephensen	Stephensen, S.W., C. Pungowiyi, and V.M. Mendenhall. 1998. A seabird survey of Saint Lawrence Island, Alaska 1996-1997, U.S. Fish & Wildlife Service. 2002. Beringian Seabird Colony Catalog -- Computer Database and Colony Status Record files	Fratercula cirrhata	Tufted Puffin	Present	Breeding	Fair					8	Observer's data were "Greater than N" or "At least N". Catalog data are N.	Minimum count.				1
Large Island, N of Duck Cape	1992	6/9/92	58.40133	-152.247					Special pigeon guillemot survey. Censused during peak colony attendance indicated by courtship displays and site-attachment behavior. 1992 field #72. Minimum counts, because of many birds and activiti	Mary Cody, Janey Fadely, Dennis Zwiefelhofer	U.S. Fish & Wildlife Service. 2002. Beringian Seabird Colony Catalog -- Computer Database and Colony Status Record files	Fratercula cirrhata	Tufted Puffin	Present	Breeding	Fair					65	Literal (equal to census data value)	6/23/92: 8 nests, 22 birds.				1
Round Island	1995	7/26/95	55.34163	-160.6187					Estimate from average of estimates from 5 observers.	Dan Boone, G Byrd <vernon_byrd@fws.gov>, Jim Schneeweis, Bill Stahl, Shawn Stephensen	U.S. Fish & Wildlife Service. 2002. Beringian Seabird Colony Catalog -- Computer Database and Colony Status Record files	Fratercula cirrhata	Tufted Puffin	Absent	Not Applicable	Fair				0	0		0 observed, but 4,000 in 1973.				0
Dark Island	1976	7/29/76	58.64329	-152.5417						Matthew Dick, Jay Nelson	U.S. Fish & Wildlife Service. 2002. Beringian Seabird Colony Catalog -- Computer Database and Colony Status Record files	Fratercula cirrhata	Tufted Puffin	Unspecified	Breeding	Fair					80	Literal (equal to census data value)	Estimate, not actual count.				1
West Boulder Bay	1977	??-??-1977	57.29205	-152.77632						Douglas Forsell, Gerald Sanger	U.S. Fish & Wildlife Service. 2002. Beringian Seabird Colony Catalog -- Computer Database and Colony Status Record files	Fratercula cirrhata	Tufted Puffin	Unspecified	Unspecified	Unknown					1000						1
Middle Island	2001	6/15/01	57.64499	-152.35241						Rebecca Howard, Shawn Stephensen	Stephensen, S.W., D.C. Zwiefelhofer, R.J. Howard. 2002. Seabird colony survey of south and east Kodiak Island, Alaska, June 2001	Fratercula cirrhata	Tufted Puffin	Present	Breeding	Fair					1300	Literal (equal to census data value)					1
North Cape, Spruce Island	2002	6/23/02	57.9719	-152.4194						Leslie Slater, Shawn Stephensen, Dennis Zwiefelhofer	Stephensen, S.W., D.C. Zwiefelhofer, and L. Slater. 2003. Seabird colony survey of north and west Kodiak Island, Alaska, June 2002	Fratercula cirrhata	Tufted Puffin	Present	Unspecified	Fair					33	Literal (equal to census data value)	Birds flying and on water.				1
Amagat Island	1978	??-??-1978	54.89829	-162.87999						Edgar Bailey, Nina Faust	Bailey, E.P. and N.H. Faust. 1980. Summer distribution and abundance of marine birds and mammals in the Sandman Reefs, Alaska	Fratercula cirrhata	Tufted Puffin	Unspecified	Breeding	Fair				100000		2x census data value					1
Crooked Island	1990	6/27/90	57.77313	-152.39555					Surveyed S tip to half way up east side & small rock on SE side of island.	Richard MacIntosh	MacIntosh, R.R.. 1990. Survey of seabird colonies in Chiniak Bay, Kodiak Island, Alaska June - August, 1990	Fratercula cirrhata	Tufted Puffin	Unspecified	Breeding	Poor					30	3x census data value	Observed 10's of birds.				1
Chiniak Island & Rocks	2001	6/25/01	57.63419	-152.14501						Rebecca Howard, Shawn Stephensen, Dennis Zwiefelhofer	Stephensen, S.W., D.C. Zwiefelhofer, R.J. Howard. 2002. Seabird colony survey of south and east Kodiak Island, Alaska, June 2001	Fratercula cirrhata	Tufted Puffin	Unspecified	Breeding	Fair					6710	Literal (equal to census data value)	Count by 10's.				1
Unnamed Island (3)	1999	7/29/99	56.92785	-156.7564						Robert Blush, Susan Savage <susan_savage@fws.gov>, Melanie Spies	U.S. Fish & Wildlife Service. 2002. Beringian Seabird Colony Catalog -- Computer Database and Colony Status Record files	Fratercula cirrhata	Tufted Puffin	Present	Breeding	Fair					26	Observer's data were "Greater than N" or "At least N". Catalog data are N.	Minimum count. Included birds on water.				1
Fog Vicinity - Izhuit Bay	1976	7/9/76	58.225	-152.3083						Matthew Dick, Jay Nelson	U.S. Fish & Wildlife Service. 2002. Beringian Seabird Colony Catalog -- Computer Database and Colony Status Record files	Fratercula cirrhata	Tufted Puffin	Unspecified	Breeding	Fair					60	Literal (equal to census data value)					1
Koschekt Island	1980	5/20/80	53.9908	-166.07029						Douglas Forsell, Jeffery Kogan, David Nysewander, Donald Shields	Nysewander, D.R., D.J. Forsell, P.A. Baird, D.J. Shields, G.J. Weiler, and J.H. Kogan. 1982. Marine bird and mammal survey of the eastern Aleutian Islands, summers of 1980-81, U.S. Fish & Wildlife Service. 2002. Beringian Seabird Colony Catalog -- Computer Database and Colony Status Record files	Fratercula cirrhata	Tufted Puffin	Unspecified	Breeding	Fair				10998		Literal (equal to census data value)	Tufted puffin estimate based on a assumed 65% burrows occupied.				1
Gramp Rock	1977	7/31/77	51.48509	-178.32228						Robert Day, Tom Early, Eric Knudtson	Day, R.H., T.J. Early, and E.P. Knudtson. 1978. A bird and mammal survey of the west-central Aleutians, summer, 1977	Fratercula cirrhata	Tufted Puffin	Unspecified	Breeding	Fair				60		2x census data value					1
Kigul Islet #6	1980	7/23/80	53.03749	-168.44169						Douglas Forsell, Jeffery Kogan, David Nysewander	Nysewander, D.R., D.J. Forsell, P.A. Baird, D.J. Shields, G.J. Weiler, and J.H. Kogan. 1982. Marine bird and mammal survey of the eastern Aleutian Islands, summers of 1980-81	Fratercula cirrhata	Tufted Puffin	Unspecified	Breeding	Fair				16514		Literal (equal to census data value)	Tufted puffin estimate based on 80% assumed occupied.				1
Trinity Islands	1978	??-??-1978	54.43689	-162.87469						Edgar Bailey, Nina Faust	Bailey, E.P. and N.H. Faust. 1980. Summer distribution and abundance of marine birds and mammals in the Sandman Reefs, Alaska	Fratercula cirrhata	Tufted Puffin	Unspecified	Breeding	Fair				1400		2x census data value					1
Mountain Point	1973	6/13/73	54.86582	-160.22069						Edgar Bailey, George Divoky, Leroy Sowl	U.S. Fish & Wildlife Service. 2002. Beringian Seabird Colony Catalog -- Computer Database and Colony Status Record files	Fratercula cirrhata	Tufted Puffin	Unspecified	Unspecified	Poor					8000						1
Olga Island	1973	6/16/73	55.11779	-161.78999						Edgar Bailey, George Divoky, Leroy Sowl	U.S. Fish & Wildlife Service. 2002. Beringian Seabird Colony Catalog -- Computer Database and Colony Status Record files	Fratercula cirrhata	Tufted Puffin	Unspecified	Unspecified	Poor					6000						1
Ladder Island	2001	6/23/01	57.3108	-152.90941						Rebecca Howard, Shawn Stephensen, Dennis Zwiefelhofer	Stephensen, S.W., D.C. Zwiefelhofer, R.J. Howard. 2002. Seabird colony survey of south and east Kodiak Island, Alaska, June 2001	Fratercula cirrhata	Tufted Puffin	Present	Breeding	Fair					38	Literal (equal to census data value)					1
E.Point Naked Island	1978	??-??-1978	60.66859	-147.3194						K. Kuletz, Karen Oakley	Oakley, K.L. and K.J. Kuletz. 1979. Summer distribution and abundance of marine birds and mammals in the vicinity of Naked Island, Prince William Sound, Alaska in 1978 and aspects of the reproductive ecology of the pigeon guillemot	Fratercula cirrhata	Tufted Puffin	Unspecified	Breeding	Fair				50		2x census data value					1
Southeast of Alf Island	2002	6/18/02	57.37116	-153.77386						Leslie Slater, Shawn Stephensen, Dennis Zwiefelhofer	Stephensen, S.W., D.C. Zwiefelhofer, and L. Slater. 2003. Seabird colony survey of north and west Kodiak Island, Alaska, June 2002	Fratercula cirrhata	Tufted Puffin	Present	Unspecified	Fair					1	Literal (equal to census data value)					1
Nord Island	1979	??-??-1979	58.96669	-152.15002						Dee Boersma, Theodore Simons, Douglas Woodby	Manuwal, D.A.. 1980. Breeding biology of seabirds on the Barren Islands, Alaska	Fratercula cirrhata	Tufted Puffin	Unspecified	Breeding	Fair				2000		2x census data value					1
Wildcat Pass	1976	6/19/76	59.38499	-150.39781					Entire census conducted 19 June to 14 July 1976.	Edgar Bailey	Bailey, E.P.. 1976. Breeding seabird distribution and abundance along the south side of the Kenai Peninsula, Alaska	Fratercula cirrhata	Tufted Puffin	Unspecified	Breeding and Roosting	Fair				30		2x census data value					1
Point Izigan	1981	7/7/81	53.23669	-167.65469						Patricia Baird, Douglas Forsell, Donald Shields, Gregory Weiler	Nysewander, D.R., D.J. Forsell, P.A. Baird, D.J. Shields, G.J. Weiler, and J.H. Kogan. 1982. Marine bird and mammal survey of the eastern Aleutian Islands, summers of 1980-81, U.S. Fish & Wildlife Service. 2002. Beringian Seabird Colony Catalog -- Computer Database and Colony Status Record files	Fratercula cirrhata	Tufted Puffin	Unspecified	Breeding	Fair					18850		Tufted puffin estimate based on 65% estimate of burrow occupied.				1
Kanu Island	1980	6/26/80	51.94334	-176.04184						Tom Early, Kent Hall, Bev Minn	Early, T.. 1981. Results of a bird and mammal survey in the central Aleutian Islands, summer 1980	Fratercula cirrhata	Tufted Puffin	Unspecified	Breeding	Fair				26		2x census data value	Pair # = (indiv x 5) _ 2.				1
Singikpo Cape	1996	7/20/96	63.61174	-170.10278					Censused from 17ft inflatable 20-30 meters offshore. Cliffs divided into sections for easier counting.	Spring Chesley, Benjamin Pungowiyi, Caleb Pungowiyi, Gladys Pungowiyi, Wells Stephensen, Shawn Stephensen, Cana Welm	Stephensen, S.W., C. Pungowiyi, and V.M. Mendenhall. 1998. A seabird survey of Saint Lawrence Island, Alaska 1996-1997, U.S. Fish & Wildlife Service. 2002. Beringian Seabird Colony Catalog -- Computer Database and Colony Status Record files	Fratercula cirrhata	Tufted Puffin	Present	Breeding	Fair					70	Observer's data were "Greater than N" or "At least N". Catalog data are N.	Minimum count.				1
Egg Island	1976	8/1/76	63.61049	-161.741						William Drury	U.S. Fish & Wildlife Service. 2002. Beringian Seabird Colony Catalog -- Computer Database and Colony Status Record files	Fratercula cirrhata	Tufted Puffin	Unspecified	Unspecified	Fair					25	Literal (equal to census data value)					1
Derickson Island	1999	7/29/99	56.98464	-156.72515						Robert Blush, Susan Savage <susan_savage@fws.gov>, Melanie Spies	U.S. Fish & Wildlife Service. 2002. Beringian Seabird Colony Catalog -- Computer Database and Colony Status Record files	Fratercula cirrhata	Tufted Puffin	Present	Breeding	Fair					1	Observer's data were "Greater than N" or "At least N". Catalog data are N.	Minimum count.				1
St. George Island	1976	??-??-1976	56.57889	-169.60059						Lance Craighead, Joseph Hickey	Hickey, J.J. and F.L. Craighead. 1977. A census of seabirds on the Pribilof Islands	Fratercula cirrhata	Tufted Puffin	Unspecified	Breeding	Fair					6000						1
Paul Island	1976	7/26/76	55.76249	-159.28029						Edgar Bailey, Patrick Gould	U.S. Fish & Wildlife Service. 2002. Beringian Seabird Colony Catalog -- Computer Database and Colony Status Record files	Fratercula cirrhata	Tufted Puffin	Unspecified	Breeding	Fair				50		2x census data value	Counted 20+ birds, observer suggested 25 pair.				1
Low Island	2002	6/24/02	57.91385	-152.55276						Leslie Slater, Shawn Stephensen, Dennis Zwiefelhofer	Stephensen, S.W., D.C. Zwiefelhofer, and L. Slater. 2003. Seabird colony survey of north and west Kodiak Island, Alaska, June 2002	Fratercula cirrhata	Tufted Puffin	Present	Breeding	Fair					36	Literal (equal to census data value)	Count of birds on water, land, and flying.				1
Wooded Islands	2000	7/14/00	59.87105	-147.39835					Census conducted by boat ~50-100 meters offshore.	Larry Barnes, John Barnum, Marian Snively, Shawn Stephensen		Fratercula cirrhata	Tufted Puffin	Unspecified	Unspecified	Good					87	Literal (equal to census data value)	Birds counted on water (12) and water or air (75).				1
Kaligagan Islets #6	1980	7/2/80	54.16189	-164.98059						Douglas Forsell, Jeffery Kogan, David Nysewander, Donald Shields	Nysewander, D.R., D.J. Forsell, P.A. Baird, D.J. Shields, G.J. Weiler, and J.H. Kogan. 1982. Marine bird and mammal survey of the eastern Aleutian Islands, summers of 1980-81, U.S. Fish & Wildlife Service. 2002. Beringian Seabird Colony Catalog -- Computer Database and Colony Status Record files	Fratercula cirrhata	Tufted Puffin	Unspecified	Breeding	Good				668		2x census data value	Estimate based on 65% assumed burrow occupied.				1
Kupreanof Point	1990	5/31/90	55.56719	-159.60047					Aerial survey with helicopter.	Donna Dewherst <donna_dewherst@fws.gov>, Gregory Thomson <greg_thomson@fws.gov>	U.S. Fish & Wildlife Service. 2002. Beringian Seabird Colony Catalog -- Computer Database and Colony Status Record files	Fratercula cirrhata	Tufted Puffin	Unspecified	Breeding	Fair					1500	Observer's data were "Greater than N" or "At least N". Catalog data are N.	Minimum estimate flying and on water.				1
Kaiugnak Bay	2001	6/20/01	57.08359	-153.64611						Rebecca Howard, Shawn Stephensen, Dennis Zwiefelhofer	Stephensen, S.W., D.C. Zwiefelhofer, R.J. Howard. 2002. Seabird colony survey of south and east Kodiak Island, Alaska, June 2001	Fratercula cirrhata	Tufted Puffin	Present	Breeding	Fair					4	Literal (equal to census data value)					1
Puffin Island	2001	6/20/01	54.13969	-165.52218					Sunny, NW wind @ 25 knot	G Byrd <vernon_byrd@fws.gov>, Arthur Kettle <arthur_kettle@fws.gov>, Dave Roseneau <dave_roseneau@fws.gov>, Jeffrey Williams <Jeff_Williams@fws.gov>, Kevin Winker	Byrd, V.. June 2001. Wildlife Observations at Sites in the Krenitzin Islands on June 20, 2001 (Unpublished Report)	Fratercula cirrhata	Tufted Puffin	Abundant	Unspecified	Fair					3000	Literal (equal to approximate census data value)					1
Sea Arch Island	1992	6/8/92	58.40517	-152.254					1992 field #71.	Mary Cody, Janey Fadely, Dennis Zwiefelhofer	U.S. Fish & Wildlife Service. 2002. Beringian Seabird Colony Catalog -- Computer Database and Colony Status Record files	Fratercula cirrhata	Tufted Puffin	Present	Breeding	Fair					67	Literal (equal to census data value)					1
Harbor Island	1986	7/7/86	59.66969	-149.65361					Survey subunit # 903.	Mike Nishimoto, Bud Rice	Nishimoto, M., and B. Rice. 1987. A re-survey of seabirds and marine mammals along the south coast of the Kenai Peninsula, Alaska during the summer of 1986	Fratercula cirrhata	Tufted Puffin	Present	Breeding	Fair					268	Literal (equal to census data value)					1
Aliksemit Island	1981	??-??-1981	56.01036	-156.67718						Martha Hatch, Scott Hatch	Hatch, S.A. and M.A. Hatch. 1983. Populations and habitat use of marine birds in the Semidi Islands, Alaska	Fratercula cirrhata	Tufted Puffin	Unspecified	Breeding and Roosting	Fair					10000	Literal (equal to census data value)					1
Kaligagan Islets #5	1980	6/22/80	54.15249	-164.9331						Douglas Forsell, Jeffery Kogan, David Nysewander, Donald Shields	Nysewander, D.R., D.J. Forsell, P.A. Baird, D.J. Shields, G.J. Weiler, and J.H. Kogan. 1982. Marine bird and mammal survey of the eastern Aleutian Islands, summers of 1980-81, U.S. Fish & Wildlife Service. 2002. Beringian Seabird Colony Catalog -- Computer Database and Colony Status Record files	Fratercula cirrhata	Tufted Puffin	Unspecified	Breeding	Fair				260		2x census data value	Estimate based on 65% assumed burrow occupied.				1
Adak I.(Bay Of Is)	1995	??-??-1995	51.81818	-176.80501						Joseph Meehan, Lisa Scharf, Jeffrey Williams <Jeff_Williams@fws.gov>	Scharf, L., J.P. Meehan, and J.C. Williams. 1996. Status of tufted puffins on the Adak Naval Reservation, Alaska, 1993 - 1995. Department of Defense Legacy Project Numbers 400 and 1658	Fratercula cirrhata	Tufted Puffin	Present	Breeding and Roosting	Fair					209	Literal (equal to census data value)	Counts of birds on North & South Island. Birds present on Eddy Is.				1
Bald Triangle Island	1976	7/25/76	58.49999	-152.27502						Matthew Dick, Jay Nelson	U.S. Fish & Wildlife Service. 2002. Beringian Seabird Colony Catalog -- Computer Database and Colony Status Record files	Fratercula cirrhata	Tufted Puffin	Unspecified	Breeding	Fair					60	Literal (equal to census data value)	4 birds counted, observer adjusted estimate.				1
South Green Island	1972	7/31/72	60.25279	-147.48821					Changed site latitude and longitude for more precise colony location and to match 1993 PIGU Survey location. Previous lat 60 15.7; 147 30.43.	M. Isleib, Tom Ray	U.S. Fish & Wildlife Service. 2002. Beringian Seabird Colony Catalog -- Computer Database and Colony Status Record files	Fratercula cirrhata	Tufted Puffin	Unspecified	Breeding	Fair				20		2x census data value	Data corrected from Sowls et al. l978. Min est, not actual count.				1
Wilsow Island	1981	6/13/81	54.00809	-166.71719						Patricia Baird, Douglas Forsell, Donald Shields, Gregory Weiler	U.S. Fish & Wildlife Service. 2002. Beringian Seabird Colony Catalog -- Computer Database and Colony Status Record files	Fratercula cirrhata	Tufted Puffin	Unspecified	Breeding	Good				10000		Literal (equal to census data value)	Tufted puffin estimate based on 65% assumed occupied.				1
Aiktak Island	1990	7/4/90	54.1865	-164.83072						Hugh Knechtel, Donna O'Daniel, Jim Schneeweis	O'Daniel, D; Knechtel, H; Schneeweis, J. 1990. Seabird Monitoring at Aiktak Island, Aleutian Islands, Alaska in 1990	Fratercula cirrhata	Tufted Puffin	Abundant	Breeding	Excellent				106000		Twice the estimated number of burrows.					1
Two Headed Island	2001	6/20/01	56.9011	-153.5803					Circumnavigated entire island.	Rebecca Howard, Shawn Stephensen, Dennis Zwiefelhofer	Stephensen, S.W., D.C. Zwiefelhofer, R.J. Howard. 2002. Seabird colony survey of south and east Kodiak Island, Alaska, June 2001	Fratercula cirrhata	Tufted Puffin	Present	Breeding	Fair					853	Literal (equal to census data value)					1
Aziak Island	1980	6/26/80	51.95302	-176.15535						Tom Early, Kent Hall, Bev Minn	Early, T.. 1981. Results of a bird and mammal survey in the central Aleutian Islands, summer 1980	Fratercula cirrhata	Tufted Puffin	Unspecified	Breeding	Fair				636		2x census data value	Pair = (indiv x 5) _ 2.				1
Ghost Seal Island	1977	7/14/77	60.3367	-172.47468						Tony DeGange <tdegange@usgs.gov>, Arthur Sowls	DeGange, A.R. and A.L. Sowls. 1978. A faunal reconnaissance of the Bering Sea National Wildlife Refuge, 26 June - 27 July, 1977	Fratercula cirrhata	Tufted Puffin	Unspecified	Breeding	Fair					1000	Literal (equal to census data value)	Data corrected from Sowls et al. l978.				1
Cape Uyak	2002	6/20/02	57.6392	-154.34609						Leslie Slater, Shawn Stephensen	Stephensen, S.W., D.C. Zwiefelhofer, and L. Slater. 2003. Seabird colony survey of north and west Kodiak Island, Alaska, June 2002	Fratercula cirrhata	Tufted Puffin	Present	Breeding	Fair					26	Literal (equal to census data value)					1
Table Island	2001	6/23/01	57.19029	-152.9175						Rebecca Howard, Shawn Stephensen, Dennis Zwiefelhofer	Stephensen, S.W., D.C. Zwiefelhofer, R.J. Howard. 2002. Seabird colony survey of south and east Kodiak Island, Alaska, June 2001	Fratercula cirrhata	Tufted Puffin	Present	Breeding	Fair					10	Literal (equal to census data value)					1
Nut Island	2001	6/22/01	57.20587	-153.15796						Rebecca Howard, Shawn Stephensen, Dennis Zwiefelhofer	Stephensen, S.W., D.C. Zwiefelhofer, R.J. Howard. 2002. Seabird colony survey of south and east Kodiak Island, Alaska, June 2001	Fratercula cirrhata	Tufted Puffin	Present	Breeding	Fair					16	Literal (equal to census data value)					1
Islands In Izhuit Bay	1976	7/9/76	58.24329	-152.29642						Matthew Dick, Jay Nelson	U.S. Fish & Wildlife Service. 2002. Beringian Seabird Colony Catalog -- Computer Database and Colony Status Record files	Fratercula cirrhata	Tufted Puffin	Unspecified	Breeding and Roosting	Fair					100	Literal (equal to census data value)	Estimate, not actual count.				1
Yak Triangle South	1976	7/31/76	58.56471	-152.36516						Matthew Dick, Jay Nelson	U.S. Fish & Wildlife Service. 2002. Beringian Seabird Colony Catalog -- Computer Database and Colony Status Record files	Fratercula cirrhata	Tufted Puffin	Unspecified	Breeding	Fair					34	Literal (equal to census data value)	Estimate, not actual count.				1
Bull Seal	1977	6/29/77	60.5275	-172.91029						Tony DeGange <tdegange@usgs.gov>, Arthur Sowls	DeGange, A.R. and A.L. Sowls. 1978. A faunal reconnaissance of the Bering Sea National Wildlife Refuge, 26 June - 27 July, 1977	Fratercula cirrhata	Tufted Puffin	Unspecified	Breeding	Fair					30	Literal (equal to census data value)					1
Islet S.E. Of Dutch Group	1999	6/8/99	60.74359	-147.8003						Shawn Stephensen, Kenton Wohl	U.S. Fish & Wildlife Service. 2002. Beringian Seabird Colony Catalog -- Computer Database and Colony Status Record files	Fratercula cirrhata	Tufted Puffin	Present	Breeding	Fair					2	2x census data value					1
West Amatuli Island	1979	??-??-1979	58.93329	-152.05001						Dee Boersma, Theodore Simons, Douglas Woodby	Manuwal, D.A.. 1980. Breeding biology of seabirds on the Barren Islands, Alaska	Fratercula cirrhata	Tufted Puffin	Unspecified	Breeding	Fair				50000		2x census data value					1
Point Kadin	1981	6/16/81	53.92724	-167.0727						Patricia Baird, Douglas Forsell, Donald Shields, Gregory Weiler	U.S. Fish & Wildlife Service. 2002. Beringian Seabird Colony Catalog -- Computer Database and Colony Status Record files	Fratercula cirrhata	Tufted Puffin	Unspecified	Breeding	Fair				100		2x census data value					1
Tangagm Island	1980	6/4/80	53.99842	-166.06129						Douglas Forsell, Jeffery Kogan, David Nysewander, Donald Shields	Nysewander, D.R., D.J. Forsell, P.A. Baird, D.J. Shields, G.J. Weiler, and J.H. Kogan. 1982. Marine bird and mammal survey of the eastern Aleutian Islands, summers of 1980-81	Fratercula cirrhata	Tufted Puffin	Unspecified	Breeding	Fair				27331		Literal (equal to census data value)	Tufted puffin estimate based on a assumed 65% burrows occupied.				1
Lamb Island	1976	6/29/76	58.03499	-152.68531						Matthew Dick, Jay Nelson	U.S. Fish & Wildlife Service. 2002. Beringian Seabird Colony Catalog -- Computer Database and Colony Status Record files	Fratercula cirrhata	Tufted Puffin	Unspecified	Breeding	Fair				70		2x census data value	35 birds on water, estimate by eye of burrows.				1
Kaligagan Islets #4	1996	6/18/96	54.1544	-164.95829						G Byrd <vernon_byrd@fws.gov>, Laura Greffinius, Greg Snedgen, Art Wemmerus, Gary Wheeler, Jeffrey Williams <Jeff_Williams@fws.gov>	Byrd, G.V. and J.C. Williams. 1996. Seabird and marine mammal surveys in the central and eastern Aleutian Islands, Alaska, in June 1996	Fratercula cirrhata	Tufted Puffin	Unspecified	Breeding	Fair					3000	3x census data value	Estimated thousands.				1
Bluefox Bay Islets	1992	6/24/92	58.43431	-152.67861					Special pigeon guillemot survey. Censused during peak colony attendance indicated by courtship displays and site-attachment behavior. 1992 field #38.	Brian Fadely, Janey Fadely, Bonnie Grey	U.S. Fish & Wildlife Service. 2002. Beringian Seabird Colony Catalog -- Computer Database and Colony Status Record files	Fratercula cirrhata	Tufted Puffin	Present	Breeding	Fair					23	Literal (equal to census data value)					1
Kaligagan Islets #3	1996	6/18/96	54.1525	-164.9786						G Byrd <vernon_byrd@fws.gov>, Laura Greffinius, Greg Snedgen, Art Wemmerus, Gary Wheeler, Jeffrey Williams <Jeff_Williams@fws.gov>	Byrd, G.V. and J.C. Williams. 1996. Seabird and marine mammal surveys in the central and eastern Aleutian Islands, Alaska, in June 1996	Fratercula cirrhata	Tufted Puffin	Unspecified	Breeding	Fair					3000	3x census data value	Estimated thousands.				1
Chat Island	1986	7/9/86	59.69999	-149.56061					Survey subunit # 913.	Mike Nishimoto, Bud Rice	Nishimoto, M., and B. Rice. 1987. A re-survey of seabirds and marine mammals along the south coast of the Kenai Peninsula, Alaska during the summer of 1986	Fratercula cirrhata	Tufted Puffin	Present	Breeding	Fair					70	Literal (equal to census data value)					1
Alligator Island	1976	7/16/76	58.47499	-152.785						Matthew Dick, Jay Nelson	U.S. Fish & Wildlife Service. 2002. Beringian Seabird Colony Catalog -- Computer Database and Colony Status Record files	Fratercula cirrhata	Tufted Puffin	Unspecified	Breeding	Fair					1420	Literal (equal to census data value)	Estimate, not actual count.				1
Egg Island	1990	5/28/90	55.83162	-159.36857					Aerial survey with helicopter.	Donna Dewherst <donna_dewherst@fws.gov>, Gregory Thomson <greg_thomson@fws.gov>	U.S. Fish & Wildlife Service. 2002. Beringian Seabird Colony Catalog -- Computer Database and Colony Status Record files	Fratercula cirrhata	Tufted Puffin	Unspecified	Breeding	Fair					30	Observer's data were "Greater than N" or "At least N". Catalog data are N.	Minimum estimate flying.				1
Calm Point	1983	7/29/83	58.55097	-161.07943					Author separates this into two colonies: Calm Point and an Islet North of Calm Point. The map location depicted in this database is likely the islet as Calm Point is approximately 600 meters south southeast of this location.		Bailey, E. P.. 1983. Reindeer and Seabird Survey of Hagemeister Island, Alaska	Fratercula cirrhata	Tufted Puffin	Unspecified	Breeding	Good					40	Literal (equal to census data value)	All birds counted at Calm Point.				1
Cliff Island	1991	8/23/91	57.73059	-152.4475						Richard MacIntosh	MacIntosh, R.R.. 1991. Survey of seabird colonies in Chiniak Bay, Kodiak Island, Alaska, June - August, 1991	Fratercula cirrhata	Tufted Puffin	Unspecified	Breeding	Fair					300	3x census data value	Observed 100's of birds.				1
Adugak Island	1980	8/6/80	52.9097	-169.16218						Douglas Forsell, Jeffery Kogan, David Nysewander	Nysewander, D.R., D.J. Forsell, P.A. Baird, D.J. Shields, G.J. Weiler, and J.H. Kogan. 1982. Marine bird and mammal survey of the eastern Aleutian Islands, summers of 1980-81	Fratercula cirrhata	Tufted Puffin	Unspecified	Unspecified	Fair					400	Observer's data were "Greater than N" or "At least N". Catalog data are N.					1
Ulak Island (West)	1991	7/17/91	51.36317	-178.94557						Gregory Thomson <greg_thomson@fws.gov>	Bailey, E. P.. September 1991. Eradication of Arctic Foxes from Amatignak and Ulak Islands, Aleutian Islands	Fratercula cirrhata	Tufted Puffin	Unspecified	Breeding	Fair					480	Author reported 40% of 1200 total seabirds were tufted puffins.	The purpose of this expedition was to eradicate foxes. The single count of birds was incidental to that work.				1
Murre Rocks	1976	??-??-1976	55.09169	-159.49779						Robert Day, R. Moe, Ted Shad	U.S. Fish & Wildlife Service. 2002. Beringian Seabird Colony Catalog -- Computer Database and Colony Status Record files	Fratercula cirrhata	Tufted Puffin	Unspecified	Breeding	Fair					30	Literal (equal to census data value)					1
Rona Islands	1978	??-??-1978	54.98279	-161.835						Edgar Bailey, Nina Faust	Bailey, E.P. and N.H. Faust. 1980. Summer distribution and abundance of marine birds and mammals in the Sandman Reefs, Alaska	Fratercula cirrhata	Tufted Puffin	Unspecified	Breeding	Fair				15000		2x census data value					1
Burr Point	1978	??-??-1978	59.40817	-153.42555						Paul Arneson	U.S. Fish & Wildlife Service. 2002. Beringian Seabird Colony Catalog -- Computer Database and Colony Status Record files	Fratercula cirrhata	Tufted Puffin	Unspecified	Breeding and Roosting	Fair					375	Literal (equal to census data value)	Counted 325 birds. Observer adjusted for better estimate.				1
Gull Point	2001	6/24/01	57.38449	-152.60533						Rebecca Howard, Shawn Stephensen, Dennis Zwiefelhofer	Stephensen, S.W., D.C. Zwiefelhofer, R.J. Howard. 2002. Seabird colony survey of south and east Kodiak Island, Alaska, June 2001	Fratercula cirrhata	Tufted Puffin	Present	Breeding	Fair					2	Literal (equal to census data value)					1
David Island	1999	7/28/99	57.03322	-156.49795						Robert Blush, Susan Savage <susan_savage@fws.gov>, Melanie Spies	U.S. Fish & Wildlife Service. 2002. Beringian Seabird Colony Catalog -- Computer Database and Colony Status Record files	Fratercula cirrhata	Tufted Puffin	Present	Breeding	Fair					31	Literal (equal to census data value)	Count of birds in air and on cliff.				1
White Gull Island	1978	6/15/78	59.61749	-153.57221						Paul Arneson, James Butcher	U.S. Fish & Wildlife Service. 2002. Beringian Seabird Colony Catalog -- Computer Database and Colony Status Record files	Fratercula cirrhata	Tufted Puffin	Unspecified	Breeding and Roosting	Fair					300	Literal (equal to census data value)	Counted 140 burrows. Observer adjusted for better estimate.				1
Paramanof Bay (2)	1992	6/25/92	58.29169	-152.8617					1992 field #31.	Mary Cody, Gary Johnson, Vicky Vanek	U.S. Fish & Wildlife Service. 2002. Beringian Seabird Colony Catalog -- Computer Database and Colony Status Record files	Fratercula cirrhata	Tufted Puffin	Present	Breeding	Fair					3	Literal (equal to census data value)	One flushed from burrow.				1
Kekur Island	1994	6/6/94	57.64365	-152.33087						David Duffy, Toby Sanborn, Judy Sherburne	U.S. Fish & Wildlife Service. 2002. Beringian Seabird Colony Catalog -- Computer Database and Colony Status Record files	Fratercula cirrhata	Tufted Puffin	Unspecified	Breeding and Roosting	Fair					211	Literal (equal to census data value)	Most birds on water. Many burrows.				1
Poa Island	2001	6/20/01	54.12829	-165.49829					Sunny, NW wind @ 25 knot	G Byrd <vernon_byrd@fws.gov>, Arthur Kettle <arthur_kettle@fws.gov>, Dave Roseneau <dave_roseneau@fws.gov>, Jeffrey Williams <Jeff_Williams@fws.gov>, Kevin Winker	Byrd, V.. June 2001. Wildlife Observations at Sites in the Krenitzin Islands on June 20, 2001 (Unpublished Report)	Fratercula cirrhata	Tufted Puffin	Abundant	Unspecified	Fair					3000	Literal (equal to approximate census data value)					1
Is. Off Triangle Shu	1976	8/1/76	58.525	-152.35						Matthew Dick, Jay Nelson	U.S. Fish & Wildlife Service. 2002. Beringian Seabird Colony Catalog -- Computer Database and Colony Status Record files	Fratercula cirrhata	Tufted Puffin	Unspecified	Breeding	Fair					310	Literal (equal to census data value)	278 birds observed, observer adjusted estimate.				1
Middle Nuka	1976	6/19/76	59.3631	-150.6206					Entire census conducted 19 June to 14 July 1976.	Edgar Bailey	Bailey, E.P.. 1976. Breeding seabird distribution and abundance along the south side of the Kenai Peninsula, Alaska	Fratercula cirrhata	Tufted Puffin	Unspecified	Breeding	Fair				10		2x census data value					1
Jap Bay	2001	6/20/01	56.92313	-153.67063						Rebecca Howard, Shawn Stephensen, Dennis Zwiefelhofer	Stephensen, S.W., D.C. Zwiefelhofer, R.J. Howard. 2002. Seabird colony survey of south and east Kodiak Island, Alaska, June 2001	Fratercula cirrhata	Tufted Puffin	Present	Breeding	Fair					166	Literal (equal to census data value)					1
Unnamed Chiswell B.	1986	7/7/86	59.6131	-149.59971					Survey subunit # 908.	Mike Nishimoto, Bud Rice	Nishimoto, M., and B. Rice. 1987. A re-survey of seabirds and marine mammals along the south coast of the Kenai Peninsula, Alaska during the summer of 1986	Fratercula cirrhata	Tufted Puffin	Present	Breeding	Fair					1281	Literal (equal to census data value)					1
Dry Bay	1999	7/25/99	57.61639	-155.7214						Robert Blush, Susan Savage <susan_savage@fws.gov>, Melanie Spies	U.S. Fish & Wildlife Service. 2002. Beringian Seabird Colony Catalog -- Computer Database and Colony Status Record files	Fratercula cirrhata	Tufted Puffin	Present	Breeding	Fair					18	Observer's data were "Greater than N" or "At least N". Catalog data are N.	Minimum count.				1
Adak I.(Camel Cove)	1995	??-??-1995	51.69999	-176.59998						Joseph Meehan, Lisa Scharf, Jeffrey Williams <Jeff_Williams@fws.gov>	Scharf, L., J.P. Meehan, and J.C. Williams. 1996. Status of tufted puffins on the Adak Naval Reservation, Alaska, 1993 - 1995. Department of Defense Legacy Project Numbers 400 and 1658	Fratercula cirrhata	Tufted Puffin	Present	Breeding and Roosting	Fair					197	Literal (equal to census data value)	Colonies on SW & SE side of cove entrance.				1
Garden Island	1980	6/17/80	56.76529	-157.40442					Jute Bay to Amber Bay census period June 17 to July 13, 1980.	Edgar Bailey, Nina Faust	Bailey, E.P. and N.H. Faust. 1984. Distribution and abundance of marine birds breeding between Amber and Kamishak Bays, Alaska, with notes on interactions with bears	Fratercula cirrhata	Tufted Puffin	Unspecified	Breeding	Fair				100		2x census data value	Minimal indice.				1
Seal Islands	1976	7/25/76	58.44329	-152.27501						Matthew Dick, Jay Nelson	U.S. Fish & Wildlife Service. 2002. Beringian Seabird Colony Catalog -- Computer Database and Colony Status Record files	Fratercula cirrhata	Tufted Puffin	Unspecified	Breeding	Fair					280	Literal (equal to census data value)	42 birds counted, observer adjusted estimate.				1
Long Island	1980	6/17/80	56.79778	-156.99543					Jute Bay to Amber Bay census period June 17 to July 13, 1980.	Edgar Bailey, Nina Faust	Bailey, E.P. and N.H. Faust. 1984. Distribution and abundance of marine birds breeding between Amber and Kamishak Bays, Alaska, with notes on interactions with bears	Fratercula cirrhata	Tufted Puffin	Unspecified	Breeding	Fair				6000		2x census data value	Minimal indice.				1
Adak I.(Unnamed I By Crone I)	1995	??-??-1995	51.64999	-176.64999						Joseph Meehan, Lisa Scharf, Jeffrey Williams <Jeff_Williams@fws.gov>	Scharf, L., J.P. Meehan, and J.C. Williams. 1996. Status of tufted puffins on the Adak Naval Reservation, Alaska, 1993 - 1995. Department of Defense Legacy Project Numbers 400 and 1658	Fratercula cirrhata	Tufted Puffin	Unspecified	Breeding	Fair					65	Observer provided a range (e.g. "100 to 250"). Catalog data are midpoint of range.	Estimated 50-80 birds on SW side of islet.				1
Seal Bay (3)	1976	7/24/76	58.37499	-152.2167						Matthew Dick, Jay Nelson	U.S. Fish & Wildlife Service. 2002. Beringian Seabird Colony Catalog -- Computer Database and Colony Status Record files	Fratercula cirrhata	Tufted Puffin	Unspecified	Breeding	Unknown				60		2x census data value					1
Granite Island	1986	7/5/86	59.64187	-149.80099					Survey subunit # 900-901.	Mike Nishimoto, Bud Rice	Nishimoto, M., and B. Rice. 1987. A re-survey of seabirds and marine mammals along the south coast of the Kenai Peninsula, Alaska during the summer of 1986	Fratercula cirrhata	Tufted Puffin	Present	Breeding	Fair					14	Literal (equal to census data value)					1
Flat Island	1978	8/28/78	56.848	-153.73772						Scott Hatch	U.S. Fish & Wildlife Service. 2002. Beringian Seabird Colony Catalog -- Computer Database and Colony Status Record files	Fratercula cirrhata	Tufted Puffin	Unspecified	Breeding and Roosting	Fair					30000	Observer provided a range (e.g. "100 to 250"). Catalog data are midpoint of range.					1
Rugged Island	1976	06-??-1976	59.8561	-149.38						Edgar Bailey	Bailey, E.P.. 1977. Distribution and abundance of marine birds and mammals along the south side of the Kenai Peninsula, Alaska, U.S. Fish & Wildlife Service. 2002. Beringian Seabird Colony Catalog -- Computer Database and Colony Status Record files	Fratercula cirrhata	Tufted Puffin	Unspecified	Breeding	Fair				10		2x census data value					1
Anguk Islands	2002	6/19/02	57.64597	-153.70504						Leslie Slater, Shawn Stephensen, Dennis Zwiefelhofer	Stephensen, S.W., D.C. Zwiefelhofer, and L. Slater. 2003. Seabird colony survey of north and west Kodiak Island, Alaska, June 2002	Fratercula cirrhata	Tufted Puffin	Present	Breeding	Fair					40	Literal (equal to census data value)	Counted 7 birds on land, 33 on water.				1
Twin Islands	1997	8/14/97	57.4175	-153.85983						Gary Johnson, Dennis Zwiefelhofer	U.S. Fish & Wildlife Service. 2002. Beringian Seabird Colony Catalog -- Computer Database and Colony Status Record files	Fratercula cirrhata	Tufted Puffin	Present	Breeding and Roosting	Fair					23	Literal (equal to census data value)					1
Seal Rocks	1986	7/7/86	59.52029	-149.6256					Survey subunit # 912.	Mike Nishimoto, Bud Rice	Nishimoto, M., and B. Rice. 1987. A re-survey of seabirds and marine mammals along the south coast of the Kenai Peninsula, Alaska during the summer of 1986	Fratercula cirrhata	Tufted Puffin	Present	Breeding	Fair					171	Literal (equal to census data value)					1
N.W. Colony	1977	7/12/77	60.51841	-173.04914						Tony DeGange <tdegange@usgs.gov>, Arthur Sowls	DeGange, A.R. and A.L. Sowls. 1978. A faunal reconnaissance of the Bering Sea National Wildlife Refuge, 26 June - 27 July, 1977	Fratercula cirrhata	Tufted Puffin	Unspecified	Breeding	Fair					300	Literal (equal to census data value)					1
Phipps Point Rocks	1977	??-??-1977	60.35169	-146.59811						Carl Benz, David Kurhajec, Mary Sangster	Sangster, M.E., C.T. Benz, and D.J. Kurhajec. 1978. Reproductive ecology of seabirds at Hinchinbrook Island and a census of seabirds at selected sites in Prince William Sound, 1977	Fratercula cirrhata	Tufted Puffin	Unspecified	Breeding	Fair				60		2x census data value					1
Parrot Island	1976	6/30/76	58.09061	-152.57671						Matthew Dick, Jay Nelson	U.S. Fish & Wildlife Service. 2002. Beringian Seabird Colony Catalog -- Computer Database and Colony Status Record files	Fratercula cirrhata	Tufted Puffin	Unspecified	Breeding	Fair				240		2x census data value	Estimated burrow entrance #.				1
Amtegis Islands	1982	7/14/82	52.02336	-174.42351						Edgar Bailey, John Trapp	Bailey, E.P. and J.L. Trapp. 1986. A reconnaissance of breeding marine birds and mammals in the east-central Aleutian Islands--Kasatochi to the Islands of Four Mountains--summer 1982, with notes on other species	Fratercula cirrhata	Tufted Puffin	Unspecified	Breeding and Roosting	Fair				1200		Literal (equal to census data value)	Counted 1,200 burrows, few birds present.				1
Tanaak Cape	1992	6/25/92	58.25733	-153.1025					Special pigeon guillemot survey. Censused during peak colony attendance indicated by courtship displays and site-attachment behavior. 1992 field #22.	Janey Fadely, Brian Fadely, Bonnie Grey	U.S. Fish & Wildlife Service. 2002. Beringian Seabird Colony Catalog -- Computer Database and Colony Status Record files	Fratercula cirrhata	Tufted Puffin	Present	Breeding	Fair					4	Literal (equal to census data value)	On land.				1
Agnes, Bass Island	1993	6/11/93	60.61417	-147.39					Special PIGU Survey. Censused during peak colony attendance indicated by courtship displays and site-attachment behavior. 1993 Field No 03031.	John Maniscalco, Kathleen Roush	U.S. Fish & Wildlife Service. 2002. Beringian Seabird Colony Catalog -- Computer Database and Colony Status Record files	Fratercula cirrhata	Tufted Puffin	Present	Breeding	Fair				4		2x census data value	Two TUPUs flushed from nests.				1
Dushkot Island	1981	6/20/81	53.75919	-166.50189						Patricia Baird, Douglas Forsell, Gregory Weiler	U.S. Fish & Wildlife Service. 2002. Beringian Seabird Colony Catalog -- Computer Database and Colony Status Record files	Fratercula cirrhata	Tufted Puffin	Unspecified	Breeding	Fair				3645		Literal (equal to census data value)	Tufted puffin estimate based on 65% assumed occupied.				1
Uliaga Island	1982	??-??-1982	53.0664	-169.7639						Edgar Bailey, John Trapp	Bailey, E.P. and J.L. Trapp. 1986. A reconnaissance of breeding marine birds and mammals in the east-central Aleutian Islands--Kasatochi to the Islands of Four Mountains--summer 1982, with notes on other species	Fratercula cirrhata	Tufted Puffin	Unspecified	Breeding	Fair					10	Literal (equal to census data value)					1
Pinaapuk	1996	7/5/96	63.64266	-170.71927					Censused from 17ft inflatable 20-30 meters offshore. Cliffs divided into sections for easier counting.	Edgar Bailey, Nina Faust, Benjamin Pungowiyi, Caleb Pungowiyi, Shawn Stephensen	Stephensen, S.W., C. Pungowiyi, and V.M. Mendenhall. 1998. A seabird survey of Saint Lawrence Island, Alaska 1996-1997, U.S. Fish & Wildlife Service. 2002. Beringian Seabird Colony Catalog -- Computer Database and Colony Status Record files	Fratercula cirrhata	Tufted Puffin	Present	Breeding	Fair					30	Observer's data were "Greater than N" or "At least N". Catalog data are N.	Minimum count.				1
Portage Bay	1999	7/25/99	57.55	-155.9781						Robert Blush, Susan Savage <susan_savage@fws.gov>, Melanie Spies	U.S. Fish & Wildlife Service. 2002. Beringian Seabird Colony Catalog -- Computer Database and Colony Status Record files	Fratercula cirrhata	Tufted Puffin	Present	Breeding	Poor					2	Observer's data were "Greater than N" or "At least N". Catalog data are N.	Minimum count.				1
Ugaiushak Island	1976	??-??-1976	56.79169	-156.86358						Eric Hoberg, Kevin Powers, H. Wehle	Bailey, E.P. and N.H. Faust. 1984. Distribution and abundance of marine birds breeding between Amber and Kamishak Bays, Alaska, with notes on interactions with bears, Wehle, D.H.S., E.P. Hoberg, and K. Powers. 1977. Studies of marine birds on Ugaiushak Island	Fratercula cirrhata	Tufted Puffin	Unspecified	Breeding	Fair				14000		2x census data value					1
Sheep Island	2001	6/22/01	57.21719	-153.23471						Rebecca Howard, Shawn Stephensen, Dennis Zwiefelhofer	Stephensen, S.W., D.C. Zwiefelhofer, R.J. Howard. 2002. Seabird colony survey of south and east Kodiak Island, Alaska, June 2001	Fratercula cirrhata	Tufted Puffin	Present	Breeding	Fair					3	Literal (equal to census data value)					1
Foul Bay (6)	1976	8/3/76	58.34169	-152.80502						Matthew Dick, Jay Nelson	U.S. Fish & Wildlife Service. 2002. Beringian Seabird Colony Catalog -- Computer Database and Colony Status Record files	Fratercula cirrhata	Tufted Puffin	Unspecified	Breeding	Fair					20	Literal (equal to census data value)	Estimate, not actual count.				1
Irishman's Hat	1981	6/16/81	53.99719	-166.81809						Patricia Baird, Douglas Forsell, Donald Shields, Gregory Weiler	U.S. Fish & Wildlife Service. 2002. Beringian Seabird Colony Catalog -- Computer Database and Colony Status Record files	Fratercula cirrhata	Tufted Puffin	Unspecified	Breeding	Fair				80		2x census data value					1
Cape Lisburne	1977	??-??-1977	68.8752	-166.21711						David Roseneau, Alan Springer	U.S. Fish & Wildlife Service. 2002. Beringian Seabird Colony Catalog -- Computer Database and Colony Status Record files	Fratercula cirrhata	Tufted Puffin	Unspecified	Unspecified	Fair					20	Literal (equal to census data value)	Counted 11 birds, observer adjusted for better est.				1
Gore Point	1976	6/19/76	59.19859	-150.97671					Entire census conducted 19 June to 14 July 1976.	Edgar Bailey	Bailey, E.P.. 1976. Breeding seabird distribution and abundance along the south side of the Kenai Peninsula, Alaska	Fratercula cirrhata	Tufted Puffin	Unspecified	Breeding	Fair				100		2x census data value					1
Petrel Island	1994	6/18/94	54.75469	-133.51221						Leslie Slater	Slater, L.. 1997. Seabird monitoring at Lowrie, Forrester, and Petrel Islands, 1993-1995	Fratercula cirrhata	Tufted Puffin	Present	Breeding	Fair					1081	Literal (equal to census data value)	Permanent study plots established.				1
Island @ Nakooytoolekmiut Pt.	1985	6/10/85	59.88301	-165.70744						Tony Amos, Dean Cramer	U.S. Fish & Wildlife Service. 2002. Beringian Seabird Colony Catalog -- Computer Database and Colony Status Record files	Fratercula cirrhata	Tufted Puffin	Unspecified	Breeding	Fair					20						1
Grassy Island	1976	7/16/76	58.44829	-152.78331						Matthew Dick, Jay Nelson	U.S. Fish & Wildlife Service. 2002. Beringian Seabird Colony Catalog -- Computer Database and Colony Status Record files	Fratercula cirrhata	Tufted Puffin	Unspecified	Breeding	Poor					200	Literal (equal to census data value)	12 birds seen. Observer adjusted estimate because of burrow #'s.				1
Coxcombe Pt. Colony	2001	6/23/01	57.32469	-153.02811						Rebecca Howard, Shawn Stephensen, Dennis Zwiefelhofer	Stephensen, S.W., D.C. Zwiefelhofer, R.J. Howard. 2002. Seabird colony survey of south and east Kodiak Island, Alaska, June 2001	Fratercula cirrhata	Tufted Puffin	Present	Breeding	Fair					2	Literal (equal to census data value)					1
Cape Unalishagvak	2002	7/28/02	57.57639	-155.72579							Kaler R.; Savage, S.; Leppold, A.. March 2003. Populations and Productivity of Seabirds on the Pacific Coast of Becharof National Wildlife Refuge, Alaska Peninsula, Alaska, June - September 2002	Fratercula cirrhata	Tufted Puffin	Unspecified	Breeding	Good					2	Literal (equal to census data value)					1
Imuya Rocks	1999	7/27/99	57.15499	-156.34576						Robert Blush, Susan Savage <susan_savage@fws.gov>, Melanie Spies	U.S. Fish & Wildlife Service. 2002. Beringian Seabird Colony Catalog -- Computer Database and Colony Status Record files	Fratercula cirrhata	Tufted Puffin	Present	Breeding	Poor					17	Literal (equal to census data value)	Count of birds on cliff and flying.				1
Cliff East Of Bird Rock	1973	7/14/73	58.66639	-162.11749						James Bartonek, George Divoky	U.S. Fish & Wildlife Service. 2002. Beringian Seabird Colony Catalog -- Computer Database and Colony Status Record files	Fratercula cirrhata	Tufted Puffin	Unspecified	Unspecified	Fair					10						1
Kamishak Islands	1989	6/26/89	59.05629	-153.8819					Census conducted from June 26 through August 26, 1989.	Heidi Herendeen, Christian Martin	Martin, C.J.. 1989. Inventory of coastal seabirds in Katmai National Park and Preserve during 1989	Fratercula cirrhata	Tufted Puffin	Present	Breeding	Fair				38		2x census data value	Minimum estimate.				1
South Hagemeister Island	1983	7/29/83	58.55801	-160.98928					The author referenced this location as Sections 2 and 4.		Bailey, E. P.. 1983. Reindeer and Seabird Survey of Hagemeister Island, Alaska	Fratercula cirrhata	Tufted Puffin	Unspecified	Breeding	Good					10	Literal (equal to census data value)	All birds in Section 2.				1
Rootok Island	1972	??-??-1972	54.04279	-165.52889						Palmer Sekora	Sekora, P.. 1973. Aleutian Islands National Wildlife Refuge wilderness study report	Fratercula cirrhata	Tufted Puffin	Unspecified	Breeding and Roosting	Poor					100000		Probably not from Rootok I. - Sekora est. based on birds on water.				1
Perl Island	1976	6/19/76	59.0903	-151.6942					Entire census conducted 19 June to 14 July 1976.	Edgar Bailey	Bailey, E.P.. 1976. Breeding seabird distribution and abundance along the south side of the Kenai Peninsula, Alaska	Fratercula cirrhata	Tufted Puffin	Unspecified	Breeding	Fair				20		2x census data value					1
Noyalik Peak	1977	??-??-1977	68.75571	-166.19249						David Roseneau, Alan Springer	U.S. Fish & Wildlife Service. 2002. Beringian Seabird Colony Catalog -- Computer Database and Colony Status Record files	Fratercula cirrhata	Tufted Puffin	Unspecified	Breeding	Fair					12	Literal (equal to census data value)					1
Leader Island	1976	7/27/76	55.73189	-159.52969						Edgar Bailey, Kevin Powers, Arthur Sowls	U.S. Fish & Wildlife Service. 2002. Beringian Seabird Colony Catalog -- Computer Database and Colony Status Record files	Fratercula cirrhata	Tufted Puffin	Unspecified	Breeding	Fair					200						1
Tidgituk Island	1982	7/3/82	51.64507	-178.00607						Chris Ambroz, Fredrick Deines, Don Dragoo <Don_Dragoo@fws.gov>	Dragoo, D. and F. Deines. 1983. Results of a bird and mammal survey in the west-central Aleutians, summer 1982	Fratercula cirrhata	Tufted Puffin	Unspecified	Breeding	Fair				200		2x census data value	23 birds counted, burrows estimated.				1
Outer Island	1976	6/19/76	59.34999	-150.4067					Entire census conducted 19 June to 14 July 1976.	Edgar Bailey	Bailey, E.P.. 1976. Breeding seabird distribution and abundance along the south side of the Kenai Peninsula, Alaska	Fratercula cirrhata	Tufted Puffin	Unspecified	Breeding and Roosting	Fair				4680		2x census data value					1
Low I. & Rocks Off Cape Kumlik	1979	07-??-1979	56.6036	-157.48418						Edgar Bailey, Nina Faust	Bailey, E.P. and N.H. Faust. 1981. Summer distribution and abundance of marine birds and mammals between Mitrofania and Sutwik Islands south of the Alaska Peninsula	Fratercula cirrhata	Tufted Puffin	Unspecified	Breeding	Fair					80	Literal (equal to census data value)					1
Big Bay	1976	7/27/76	58.55356	-152.65151						Matthew Dick, Jay Nelson	U.S. Fish & Wildlife Service. 2002. Beringian Seabird Colony Catalog -- Computer Database and Colony Status Record files	Fratercula cirrhata	Tufted Puffin	Unspecified	Breeding	Fair					30	Literal (equal to census data value)	Estimate, not actual count.				1
Southwest Cape	1997	7/5/97	63.34037	-171.54425					Census dates: July 5,6,9, 1997. Colony boundaries redefined in 1997. Censused from a 17 ft inflatable 20-30 meters offshore. Cliffs divided into sections (1-118) for easier counting.	Beverly Agler, Bert Oozevaseuk, Marilyn Pungowiyi, Caleb Pungowiyi, Shawn Stephensen	Stephensen, S.W., C. Pungowiyi, and V.M. Mendenhall. 1998. A seabird survey of Saint Lawrence Island, Alaska 1996-1997, U.S. Fish & Wildlife Service. 2002. Beringian Seabird Colony Catalog -- Computer Database and Colony Status Record files	Fratercula cirrhata	Tufted Puffin	Present	Breeding	Fair					486	Observer's data were "Greater than N" or "At least N". Catalog data are N.	Minimum count.				1
Popof Head	1990	06-??-1990	55.25302	-160.32663					Census taken between 1990 - 1995 during June and July.	Jim McCullough	U.S. Fish & Wildlife Service. 2002. Beringian Seabird Colony Catalog -- Computer Database and Colony Status Record files	Fratercula cirrhata	Tufted Puffin	Present	Breeding	Fair				200		Literal (equal to census data value)					1
Kigul Islet #7	1980	7/24/80	53.0517	-168.42919						Douglas Forsell, Jeffery Kogan, David Nysewander	Nysewander, D.R., D.J. Forsell, P.A. Baird, D.J. Shields, G.J. Weiler, and J.H. Kogan. 1982. Marine bird and mammal survey of the eastern Aleutian Islands, summers of 1980-81	Fratercula cirrhata	Tufted Puffin	Unspecified	Breeding	Fair				5690		Literal (equal to census data value)	Assumed 65% burrow occupancy.				1
Contact Point	1978	7/14/78	59.3578	-153.9561						Paul Arneson	U.S. Fish & Wildlife Service. 2002. Beringian Seabird Colony Catalog -- Computer Database and Colony Status Record files	Fratercula cirrhata	Tufted Puffin	Unspecified	Breeding and Roosting	Fair					6	Literal (equal to census data value)	Counted 2 birds. Observer adjusted for better estimate.				1
Kasatochi Island	2000	8/6/00	52.175	-175.51669						Lisa Spitler (formerly Scharf) <lisa_spitler@fws.gov>, Sarah Syria	Scharf, L. . December 2000. Biological Monitoring in the Central Aleutian Islands, Alaska in 2000: summary appendices	Fratercula cirrhata	Tufted Puffin	Present	Unspecified	Good					90	Literal (equal to census data value)	For Population Status, the author used the term "common".				1
Spectacle Island	1977	06-??-1977	55.11469	-159.72079						Edgar Bailey, Nina Faust	Bailey, E.P.. 1978. Breeding seabird distribution and abundance in the Shumagin Islands, Alaska	Fratercula cirrhata	Tufted Puffin	Unspecified	Breeding	Fair				160		2x census data value					1
Ship Rock	1980	7/14/80	53.3736	-167.82579						Douglas Forsell, Jeffery Kogan, David Nysewander, Donald Shields	U.S. Fish & Wildlife Service. 2002. Beringian Seabird Colony Catalog -- Computer Database and Colony Status Record files	Fratercula cirrhata	Tufted Puffin	Unspecified	Breeding	Fair					66	Literal (equal to census data value)	33 counted.				1
Unalga Island (West)	1977	7/31/77	51.58613	-179.05027						Robert Day, Tom Early, Eric Knudtson	Day, R.H., T.J. Early, and E.P. Knudtson. 1978. A bird and mammal survey of the west-central Aleutians, summer, 1977	Fratercula cirrhata	Tufted Puffin	Unspecified	Breeding	Fair				750		2x census data value	Pair # = (indiv x 5) _ 2.				1
Ananiuliak Island	1980	8/5/80	53.0078	-168.90279						Douglas Forsell, Jeffery Kogan, David Nysewander	Nysewander, D.R., D.J. Forsell, P.A. Baird, D.J. Shields, G.J. Weiler, and J.H. Kogan. 1982. Marine bird and mammal survey of the eastern Aleutian Islands, summers of 1980-81, U.S. Fish & Wildlife Service. 2002. Beringian Seabird Colony Catalog -- Computer Database and Colony Status Record files	Fratercula cirrhata	Tufted Puffin	Unspecified	Breeding	Fair				21436		Literal (equal to census data value)	Tufted puffin estimate based on 65% assumed occupied.				1
Pinnacle By Little Bay	1980	7/6/80	54.29249	-165.56749						Douglas Forsell, Jeffery Kogan, David Nysewander, Donald Shields	U.S. Fish & Wildlife Service. 2002. Beringian Seabird Colony Catalog -- Computer Database and Colony Status Record files	Fratercula cirrhata	Tufted Puffin	Unspecified	Breeding	Fair				196		2x census data value	Estimate based on 65% assumed burrow occupied.				1
Manning Point	1981	6/28/81	53.45654	-167.33466						Patricia Baird, Douglas Forsell, Donald Shields, Gregory Weiler	U.S. Fish & Wildlife Service. 2002. Beringian Seabird Colony Catalog -- Computer Database and Colony Status Record files	Fratercula cirrhata	Tufted Puffin	Unspecified	Breeding	Fair				120		2x census data value					1
Knee Bay Stack	2002	7/1/02	57.9417	-152.41						Dennis Zwiefelhofer	Stephensen, S.W., D.C. Zwiefelhofer, and L. Slater. 2003. Seabird colony survey of north and west Kodiak Island, Alaska, June 2002	Fratercula cirrhata	Tufted Puffin	Present	Breeding	Fair					273	Literal (equal to census data value)	Count of birds on land, water, and flying.				1
Cliff S. Side King Cove	1976	7/10/76	58.1828	-152.04505						Matthew Dick, Jay Nelson	U.S. Fish & Wildlife Service. 2002. Beringian Seabird Colony Catalog -- Computer Database and Colony Status Record files	Fratercula cirrhata	Tufted Puffin	Unspecified	Breeding	Fair					30	Literal (equal to census data value)	Estimate, not actual count.				1
Gull Light	2002	6/21/02	57.78532	-153.45406						Leslie Slater, Shawn Stephensen, Dennis Zwiefelhofer	Stephensen, S.W., D.C. Zwiefelhofer, and L. Slater. 2003. Seabird colony survey of north and west Kodiak Island, Alaska, June 2002	Fratercula cirrhata	Tufted Puffin	Present	Breeding	Fair					50	Literal (equal to census data value)	Birds on land and water.				1
Eider & Nelson Islands	2002	6/24/02	57.89249	-152.4106						Leslie Slater, Shawn Stephensen, Dennis Zwiefelhofer	Stephensen, S.W., D.C. Zwiefelhofer, and L. Slater. 2003. Seabird colony survey of north and west Kodiak Island, Alaska, June 2002	Fratercula cirrhata	Tufted Puffin	Present	Breeding	Fair					314	Literal (equal to census data value)	Count of birds on land, water, and flying.				1
Fawn Island	1978	??-??-1978	54.83589	-162.34208						Edgar Bailey, Nina Faust	Bailey, E.P. and N.H. Faust. 1980. Summer distribution and abundance of marine birds and mammals in the Sandman Reefs, Alaska	Fratercula cirrhata	Tufted Puffin	Unspecified	Breeding	Fair				100		2x census data value					1
Kaligagan Islets #2	1980	7/2/80	54.14309	-164.98169						Douglas Forsell, Jeffery Kogan, David Nysewander, Donald Shields	Nysewander, D.R., D.J. Forsell, P.A. Baird, D.J. Shields, G.J. Weiler, and J.H. Kogan. 1982. Marine bird and mammal survey of the eastern Aleutian Islands, summers of 1980-81, U.S. Fish & Wildlife Service. 2002. Beringian Seabird Colony Catalog -- Computer Database and Colony Status Record files	Fratercula cirrhata	Tufted Puffin	Unspecified	Breeding	Good				15198		2x census data value	Estimate based on 65% assumed burrow occupied.				1
Svitlak Island	1994	6/6/94	57.63329	-152.3528						David Duffy, Toby Sanborn, Judy Sherburne	U.S. Fish & Wildlife Service. 2002. Beringian Seabird Colony Catalog -- Computer Database and Colony Status Record files	Fratercula cirrhata	Tufted Puffin	Unspecified	Unspecified	Poor					290	Observer's data were "Greater than N" or "At least N". Catalog data are N.	Birds on cliff & water, minimum count.				1
Atkins Island	1973	6/11/73	55.05807	-159.30617						Edgar Bailey, George Divoky, Leroy Sowl	U.S. Fish & Wildlife Service. 2002. Beringian Seabird Colony Catalog -- Computer Database and Colony Status Record files	Fratercula cirrhata	Tufted Puffin	Unspecified	Unspecified	Poor					8000	Observer's data were "Greater than N" or "At least N". Catalog data are N.					1
Chisik & Duck Is.	1970	07-??-1970	60.13079	-152.5608						David Snarski	Snarski, D.A.. 1974. Some aspects of the ecology of the black-legged kittiwake during two years of nesting failure, U.S. Fish & Wildlife Service. 2002. Beringian Seabird Colony Catalog -- Computer Database and Colony Status Record files	Fratercula cirrhata	Tufted Puffin	Unspecified	Breeding and Roosting	Fair					875	Observer provided a range (e.g. "100 to 250"). Catalog data are midpoint of range.	750-1,000 birds.				1
Kumlik Island	1979	07-??-1979	56.64139	-157.41168						Edgar Bailey, Nina Faust	Bailey, E.P. and N.H. Faust. 1981. Summer distribution and abundance of marine birds and mammals between Mitrofania and Sutwik Islands south of the Alaska Peninsula	Fratercula cirrhata	Tufted Puffin	Unspecified	Breeding	Fair					200	Literal (equal to census data value)					1
Natalia Point Rock	2001	6/21/01	57.06062	-153.3944						Rebecca Howard, Shawn Stephensen, Dennis Zwiefelhofer	Stephensen, S.W., D.C. Zwiefelhofer, R.J. Howard. 2002. Seabird colony survey of south and east Kodiak Island, Alaska, June 2001	Fratercula cirrhata	Tufted Puffin	Present	Breeding	Fair					6	Literal (equal to census data value)					1
Shuyak - S. Big Foot	1976	7/17/76	58.48174	-152.4445						Matthew Dick, Jay Nelson	U.S. Fish & Wildlife Service. 2002. Beringian Seabird Colony Catalog -- Computer Database and Colony Status Record files	Fratercula cirrhata	Tufted Puffin	Unspecified	Breeding	Fair					480	Literal (equal to census data value)	Estimate, not actual count.				1
Gareloi I.(S.E. Side)	1977	7/12/77	51.76073	-178.75004					Estimates include totals for entire island except colony 015.	Robert Day, Tom Early, Eric Knudtson	Day, R.H., T.J. Early, and E.P. Knudtson. 1978. A bird and mammal survey of the west-central Aleutians, summer, 1977	Fratercula cirrhata	Tufted Puffin	Unspecified	Breeding	Fair				6500		2x census data value	Pair # = (indiv x 5) _ 2.				1
I. W. Side Seal Bay	1976	7/24/76	58.38669	-152.15001						Matthew Dick, Jay Nelson	U.S. Fish & Wildlife Service. 2002. Beringian Seabird Colony Catalog -- Computer Database and Colony Status Record files	Fratercula cirrhata	Tufted Puffin	Unspecified	Breeding	Fair					50	Literal (equal to census data value)	25 burrows estimated, not actual count.				1
Shaw Island	1994	6/24/94	59.00419	-153.38501					Calculated mean from two observers, counts within 5-10%.	Buddy Goatcher, Richard Potts	U.S. Fish & Wildlife Service. 2002. Beringian Seabird Colony Catalog -- Computer Database and Colony Status Record files	Fratercula cirrhata	Tufted Puffin	Present	Breeding	Fair					105	Literal (equal to census data value)					1
North Isanotski Island	1976	7/31/76	55.00689	-163.33109						Paul Arneson	U.S. Fish & Wildlife Service. 2002. Beringian Seabird Colony Catalog -- Computer Database and Colony Status Record files	Fratercula cirrhata	Tufted Puffin	Unspecified	Breeding	Fair				1600		2x census data value	Burrow estimate from photo.				1
Owalit Mountain	1997	7/11/97	63.42507	-171.79888					Colony boundaries redefined in 1997. Censused from a 17 ft inflatable 20-30 meters offshore. Cliffs divided into sections (1-39) for easier counting.	Beverly Agler, Bert Oozevaseuk, Caleb Pungowiyi, Marilyn Pungowiyi, Shawn Stephensen	Stephensen, S.W., C. Pungowiyi, and V.M. Mendenhall. 1998. A seabird survey of Saint Lawrence Island, Alaska 1996-1997, U.S. Fish & Wildlife Service. 2002. Beringian Seabird Colony Catalog -- Computer Database and Colony Status Record files	Fratercula cirrhata	Tufted Puffin	Present	Breeding	Fair					948	Observer's data were "Greater than N" or "At least N". Catalog data are N.	Minimum count.				1
Central Island	1980	6/17/80	56.84955	-156.89278					Jute Bay to Amber Bay census period June 17 to July 13, 1980.	Edgar Bailey, Nina Faust	Bailey, E.P. and N.H. Faust. 1984. Distribution and abundance of marine birds breeding between Amber and Kamishak Bays, Alaska, with notes on interactions with bears	Fratercula cirrhata	Tufted Puffin	Unspecified	Breeding	Fair				5000		2x census data value	Minimal indice.				1
Kukak Point Islands	1994	6/27/94	58.34139	-154.08749					Censused from Yugnat Rocks to Tiny Is.	Buddy Goatcher, Richard Potts, Dennis Zwiefelhofer	U.S. Fish & Wildlife Service. 2002. Beringian Seabird Colony Catalog -- Computer Database and Colony Status Record files	Fratercula cirrhata	Tufted Puffin	Unspecified	Breeding	Fair				2		2x census data value	1 bird obs, est 1 nest.				1
Karpa Island	1990	5/31/90	55.51139	-160.04779					Aerial survey with helicopter.	Donna Dewherst <donna_dewherst@fws.gov>, Gregory Thomson <greg_thomson@fws.gov>	U.S. Fish & Wildlife Service. 2002. Beringian Seabird Colony Catalog -- Computer Database and Colony Status Record files	Fratercula cirrhata	Tufted Puffin	Unspecified	Breeding	Fair					8000	Observer's data were "Greater than N" or "At least N". Catalog data are N.	Minimum estimate flying and on water.				1
Myaugh	1996	7/12/96	63.61999	-170.15828					Censused from 17ft inflatable 20-30 meters offshore. Idled past colony.	Edgar Bailey, Spring Chesley, Caleb Pungowiyi, Henry Pungowiyi, Benjamin Pungowiyi, Shawn Stephensen	Stephensen, S.W., C. Pungowiyi, and V.M. Mendenhall. 1998. A seabird survey of Saint Lawrence Island, Alaska 1996-1997, U.S. Fish & Wildlife Service. 2002. Beringian Seabird Colony Catalog -- Computer Database and Colony Status Record files	Fratercula cirrhata	Tufted Puffin	Present	Breeding	Fair					43	Observer's data were "Greater than N" or "At least N". Catalog data are N.	Minimum count.				1
Atka Island (- E. End)	1982	06-??-1982	52.15577	-174.35889						Edgar Bailey, John Trapp	Bailey, E.P. and J.L. Trapp. 1986. A reconnaissance of breeding marine birds and mammals in the east-central Aleutian Islands--Kasatochi to the Islands of Four Mountains--summer 1982, with notes on other species	Fratercula cirrhata	Tufted Puffin	Unspecified	Breeding and Roosting	Fair					5600	Literal (equal to census data value)	Estimate derived from bird & burrow counts.				1
Kagalaska I.(N. Coast)	1980	6/21/80	51.8667	-176.36669						Tom Early, Kent Hall, Bev Minn	Early, T.. 1981. Results of a bird and mammal survey in the central Aleutian Islands, summer 1980	Fratercula cirrhata	Tufted Puffin	Unspecified	Breeding and Roosting	Fair					68	Literal (equal to census data value)					1
Cape Kitnik	1996	7/20/96	63.55818	-170.0641					Censused from 17ft inflatable 20-30 meters offshore. Cliffs divided into sections for easier counting.	Spring Chesley, Gladys Pungowiyi, Caleb Pungowiyi, Benjamin Pungowiyi, Wells Stephensen, Shawn Stephensen, Cana Welm	Stephensen, S.W., C. Pungowiyi, and V.M. Mendenhall. 1998. A seabird survey of Saint Lawrence Island, Alaska 1996-1997, U.S. Fish & Wildlife Service. 2002. Beringian Seabird Colony Catalog -- Computer Database and Colony Status Record files	Fratercula cirrhata	Tufted Puffin	Present	Breeding	Fair					19	Observer's data were "Greater than N" or "At least N". Catalog data are N.	Minimum count.				1
Puffin Island	2001	6/16/01	57.75469	-152.43251						Rebecca Howard, Shawn Stephensen	Stephensen, S.W., D.C. Zwiefelhofer, R.J. Howard. 2002. Seabird colony survey of south and east Kodiak Island, Alaska, June 2001	Fratercula cirrhata	Tufted Puffin	Present	Breeding	Fair					141	Literal (equal to census data value)					1
Kisselen Bay	1981	7/18/81	53.71309	-166.57058						Patricia Baird, Douglas Forsell, Donald Shields, Gregory Weiler	U.S. Fish & Wildlife Service. 2002. Beringian Seabird Colony Catalog -- Computer Database and Colony Status Record files	Fratercula cirrhata	Tufted Puffin	Unspecified	Breeding	Fair				112		Literal (equal to census data value)	Tufted puffin estimate based on a assumed 65% burrows occupied.				1
16-21 Island	1986	7/7/86	59.65305	-149.62724					Survey subunit # 904.	Mike Nishimoto, Bud Rice	Nishimoto, M., and B. Rice. 1987. A re-survey of seabirds and marine mammals along the south coast of the Kenai Peninsula, Alaska during the summer of 1986	Fratercula cirrhata	Tufted Puffin	Present	Breeding	Fair					51	Literal (equal to census data value)					1
Cape Ilktugitak	1994	6/21/94	58.02454	-154.57039					Estimated mean from 3 observers, counts within 5-10%.	Buddy Goatcher, Richard Potts, Dennis Zwiefelhofer	U.S. Fish & Wildlife Service. 2002. Beringian Seabird Colony Catalog -- Computer Database and Colony Status Record files	Fratercula cirrhata	Tufted Puffin	Present	Unspecified	Fair					18	Literal (equal to census data value)					1
S. W. Wingham Island	1974	7/31/74	59.99502	-144.38942						Larry Haddock, M. Isleib	U.S. Fish & Wildlife Service. 2002. Beringian Seabird Colony Catalog -- Computer Database and Colony Status Record files	Fratercula cirrhata	Tufted Puffin	Unspecified	Breeding and Roosting	Poor				10		2x census data value	Peregrines may have affected estimate.				1
Savoonga	1996	7/2/96	63.69139	-170.44968					Conducted census from 17ft inflatable 20-30 meters offshore.	Edgar Bailey, Nina Faust, Vivian Mendenhall, Caleb Pungowiyi, Shawn Stephensen	Stephensen, S.W., C. Pungowiyi, and V.M. Mendenhall. 1998. A seabird survey of Saint Lawrence Island, Alaska 1996-1997, U.S. Fish & Wildlife Service. 2002. Beringian Seabird Colony Catalog -- Computer Database and Colony Status Record files	Fratercula cirrhata	Tufted Puffin	Present	Breeding	Fair					104	Observer's data were "Greater than N" or "At least N". Catalog data are N.	Minimum count.				1
Cathedral Island	2001	6/22/01	57.20029	-153.1328						Rebecca Howard, Shawn Stephensen, Dennis Zwiefelhofer	Stephensen, S.W., D.C. Zwiefelhofer, R.J. Howard. 2002. Seabird colony survey of south and east Kodiak Island, Alaska, June 2001	Fratercula cirrhata	Tufted Puffin	Present	Breeding	Fair					1287	Literal (equal to census data value)					1
Anowik Island	1981	??-??-1981	56.09329	-156.67329						Martha Hatch, Scott Hatch	Hatch, S.A. and M.A. Hatch. 1983. Populations and habitat use of marine birds in the Semidi Islands, Alaska	Fratercula cirrhata	Tufted Puffin	Unspecified	Breeding and Roosting	Fair					3000	Literal (equal to census data value)					1
Kaksaiookalik Is	1985	6/25/85	59.76003	-166.20977						Tony Amos, Dean Cramer	U.S. Fish & Wildlife Service. 2002. Beringian Seabird Colony Catalog -- Computer Database and Colony Status Record files	Fratercula cirrhata	Tufted Puffin	Unspecified	Breeding	Fair					50						1
Skat Triangle	1976	7/31/76	58.59829	-152.33831						Matthew Dick, Jay Nelson	U.S. Fish & Wildlife Service. 2002. Beringian Seabird Colony Catalog -- Computer Database and Colony Status Record files	Fratercula cirrhata	Tufted Puffin	Unspecified	Breeding	Fair					220	Literal (equal to census data value)	96 birds counted, observer adjusted estimate.				1
Unnamed Island	1976	7/16/76	58.40999	-152.82331						Matthew Dick, Jay Nelson	U.S. Fish & Wildlife Service. 2002. Beringian Seabird Colony Catalog -- Computer Database and Colony Status Record files	Fratercula cirrhata	Tufted Puffin	Unspecified	Breeding	Fair					40	Literal (equal to census data value)	12 birds observed. Estimate, not actual count.				1
Tanaga Island	1982	7/3/82	51.75	-177.91668						Chris Ambroz, Fredrick Deines, Don Dragoo <Don_Dragoo@fws.gov>	Dragoo, D. and F. Deines. 1983. Results of a bird and mammal survey in the west-central Aleutians, summer 1982	Fratercula cirrhata	Tufted Puffin	Unspecified	Breeding	Fair				1176		2x census data value	Pair # = (indiv x 5) _ 2.				1
Small Islet East of Wooded Island	2002	6/23/02	57.9611	-152.4817						Leslie Slater, Shawn Stephensen, Dennis Zwiefelhofer	Stephensen, S.W., D.C. Zwiefelhofer, and L. Slater. 2003. Seabird colony survey of north and west Kodiak Island, Alaska, June 2002	Fratercula cirrhata	Tufted Puffin	Present	Unspecified	Fair					5	Literal (equal to census data value)					1
McQuarrie islets	1988		49.899184	-127.221017						Environment Canada - Canadian Wildlife Service Pacific and Yukon Region							Vancouver Island	West coast Vancouver Island	WV-320		0			Total Count			0
(Kunghit island)Luxanna arch	1986		52.062162	-130.983888						Environment Canada - Canadian Wildlife Service Pacific and Yukon Region							Haida Gwaii	East coast Moresby Island	EM-010.05		2			Total Count			1
Volcanic islets	1988		49.943548	-127.261818						Environment Canada - Canadian Wildlife Service Pacific and Yukon Region							Vancouver Island	West coast Vancouver Island	WV-270	2				Total Count			1
(Kunghit island) Lyman point	1986		52.092894	-130.938803						Environment Canada - Canadian Wildlife Service Pacific and Yukon Region							Haida Gwaii	East coast Moresby Island	EM-010.03		80			Total Count			1
Sinnett islets	1988		52.540101	-129.335199						Environment Canada - Canadian Wildlife Service Pacific and Yukon Region							Northern Mainland Coast		MC-350		1			Total Count			1
(Kunghit island) south of Bowles Pt.	1986		52.055799	-131.115189						Environment Canada - Canadian Wildlife Service Pacific and Yukon Region							Haida Gwaii	East coast Moresby Island	EM-010.12		3			Total Count			1
Sartine island	1987		50.81945	-128.908138						Environment Canada - Canadian Wildlife Service Pacific and Yukon Region							Vancouver Island	Scott Islands	SC-020	6400				Transects			1
Byers islands	1988		52.561387	-129.409023						Environment Canada - Canadian Wildlife Service Pacific and Yukon Region							Northern Mainland Coast		MC-340		6			Total Count			1
Lucy island	1981		54.18256	-132.987425						Environment Canada - Canadian Wildlife Service Pacific and Yukon Region							Haida Gwaii	West Coast Graham Island	WG-030	0				Transects			0
Gordon islands	1986		52.092131	-131.14124						Environment Canada - Canadian Wildlife Service Pacific and Yukon Region							Haida Gwaii	West coast Moresby Island	WM-300		1			Total Count			1
Cox island	1986		54.20584	-133.012828						Environment Canada - Canadian Wildlife Service Pacific and Yukon Region							Haida Gwaii	West Coast Graham Island	WG-020		23			Total Count			1
Langara island	1981		54.247759	-132.981755						Environment Canada - Canadian Wildlife Service Pacific and Yukon Region							Haida Gwaii	West Coast Graham Island	WG-010	0				Transects			0
Beresford island	1987		50.807791	-128.69873						Environment Canada - Canadian Wildlife Service Pacific and Yukon Region							Vancouver Island	Scott Islands	SC-030	2100				Transects			1
(Kunghit island) Lyman islet	1986		52.076724	-130.938534						Environment Canada - Canadian Wildlife Service Pacific and Yukon Region							Haida Gwaii	East coast Moresby Island	EM-010.04		238			Total Count			1
Seabird rocks	1988		48.750058	-125.153956						Environment Canada - Canadian Wildlife Service Pacific and Yukon Region							Vancouver Island	West coast Vancouver Island	WV-850	8				Total Count			1
Kerouard islands	1986		51.929193	-131.002672						Environment Canada - Canadian Wildlife Service Pacific and Yukon Region							Haida Gwaii	West coast Moresby Island	WM-320		900			Total Count			1
Wells rocks	1988		52.74729	-129.380249						Environment Canada - Canadian Wildlife Service Pacific and Yukon Region							Northern Mainland Coast		MC-270		0			Total Count			0
Gillam islands	1988		50.448447	-127.972571						Environment Canada - Canadian Wildlife Service Pacific and Yukon Region							Vancouver Island	West coast Vancouver Island	WV-010		3			Total Count			1
Solander island	1989		50.115601	-127.910543						Environment Canada - Canadian Wildlife Service Pacific and Yukon Region							Vancouver Island	West coast Vancouver Island	WV-080	3100				Transects			1
Conroy island	1988		52.522763	-129.41054						Environment Canada - Canadian Wildlife Service Pacific and Yukon Region							Northern Mainland Coast		MC-360	10				Total Count			1
Bone point	1986		53.004988	-132.382757						Environment Canada - Canadian Wildlife Service Pacific and Yukon Region							Haida Gwaii	West coast Moresby Island	WM-090		12			Total Count			1
S'Gaang Gwaii	1986		52.096291	-131.221656						Environment Canada - Canadian Wildlife Service Pacific and Yukon Region							Haida Gwaii	West coast Moresby Island	WM-280		32			Total Count			1
Keyhole rock	1986		52.246888	-131.444022						Environment Canada - Canadian Wildlife Service Pacific and Yukon Region							Haida Gwaii	West coast Moresby Island	WM-240		26			Total Count			1
Flatrock island	1986		52.107438	-131.17012						Environment Canada - Canadian Wildlife Service Pacific and Yukon Region							Haida Gwaii	West coast Moresby Island	WM-290		16			Total Count			1
Moos islet	1988		49.973284	-127.320399						Environment Canada - Canadian Wildlife Service Pacific and Yukon Region							Vancouver Island	West coast Vancouver Island	WV-210		0			Total Count			0
St. James island	1986		51.936488	-131.01554						Environment Canada - Canadian Wildlife Service Pacific and Yukon Region							Haida Gwaii	West coast Moresby Island	WM-310		30			Partial Count			1
Adam rocks	1986		52.114756	-131.228445						Environment Canada - Canadian Wildlife Service Pacific and Yukon Region							Haida Gwaii	West coast Moresby Island	WM-270		4			Total Count			1
Triangle island	1984		50.863956	-129.082117						Environment Canada - Canadian Wildlife Service Pacific and Yukon Region							Vancouver Island	Scott Islands	SC-010	21400				Transects			1
Triangle island	1989		50.863956	-129.082117						Environment Canada - Canadian Wildlife Service Pacific and Yukon Region							Vancouver Island	Scott Islands	SC-010	26400				Total Count			1
Hippa island	1986		53.543812	-132.998624						Environment Canada - Canadian Wildlife Service Pacific and Yukon Region							Haida Gwaii	West Coast Graham Island	WG-230		40			Total Count			1
Lihou island	1986		53.0072	-132.420329						Environment Canada - Canadian Wildlife Service Pacific and Yukon Region							Haida Gwaii	West coast Moresby Island	WM-080		27			Total Count			1
Helgesen island	1986		53.030486	-132.441394						Environment Canada - Canadian Wildlife Service Pacific and Yukon Region							Haida Gwaii	West coast Moresby Island	WM-030		0			Total Count			0
Pine island	1985		50.977433	-127.724015						Environment Canada - Canadian Wildlife Service Pacific and Yukon Region							Vancouver Island	Queen Charlotte Strait to Johnstone Strait	QS-110	0				Transects			0
Thornton islands	1988		49.988241	-127.304948						Environment Canada - Canadian Wildlife Service Pacific and Yukon Region							Vancouver Island	West coast Vancouver Island	WV-220		4			Total Count			1
Cleland island	1988		49.172726	-126.091199						Environment Canada - Canadian Wildlife Service Pacific and Yukon Region							Vancouver Island	West coast Vancouver Island	WV-410		10			Total Count			1
Clark island	1988		49.922361	-127.240594						Environment Canada - Canadian Wildlife Service Pacific and Yukon Region							Vancouver Island	West coast Vancouver Island	WV-310		5			Total Count			1
Moore islands	1988		52.67686	-129.418973						Environment Canada - Canadian Wildlife Service Pacific and Yukon Region							Northern Mainland Coast		MC-290		6			Total Count			1
Mandarte island and islet	1983		48.633536	-123.287306						Royal British Columbia Provincial Museum							Vancouver Island	Gulf Islands - southern Strait of Georgia	GI-750		1			Total Count			1
Marble island	1977		53.202057	-132.660789						Royal British Columbia Provincial Museum							Haida Gwaii	West Coast Graham Island	WG-330		350			Partial Count			1
Cone islet	1977		52.491646	-131.741151						Royal British Columbia Provincial Museum							Haida Gwaii	West coast Moresby Island	WM-180		60			Total Count			1
Florencia islet	1982		48.97921	-125.644276						Royal British Columbia Provincial Museum							Vancouver Island	West coast Vancouver Island	WV-520		1			Total Count			1
Between islet	1977		52.472139	-131.667266						Royal British Columbia Provincial Museum							Haida Gwaii	West coast Moresby Island	WM-190		1			Total Count			1
