# Supplementary material for: Will the California Current lose its nesting Tufted Puffins?
Source: PeerJ. 2018 Mar 22;6:e4519. doi: 10.7717/peerj.4519 (PMC5866916; doi:10.7717/peerj.4519)
Supplement: Supplemental Information 2 [file peerj-06-4519-s002.r]

library(biomod2)
set.seed(22)

# load species data
DataSpecies <- read.csv(file="Current Tufted Puffin Distribution.csv", header=TRUE)
head(DataSpecies)

# the name of studied species
myRespName <- 'Tufted.Puffin'

# the presence/absences data for our species 
myResp <- as.numeric(DataSpecies[,myRespName])

# the XY coordinates of species data
myRespXY <- DataSpecies[,c("LONGITUDE","LATITUDE")]

# Environmental variables extracted from Worldclim

myExpl<-stack(getData('worldclim', var='bio', res=5))

myExpl<-stack(crop(myExpl,(extent(-180, -120, 33, 69))))
names(myExpl)<-c("Annual Mean Temp", "Mean Diurnal Range", "Isothermality", "Temp Seasonality",
                 "Max Temp of Warmest", "Min Temp of Coldest", "Temp Annual Range",
                 "Mean Temp of Wettest Quarter", "Mean Temp of Driest Quarter",
                 "Mean Temp of Warmest Quarter", "Mean Temp of Coldest Quarter",
                 "Annual Precip", "Precip of Wettest Month", "Precip of Driest Month",
                 "Precip Seasonality", "Precip of Wettest Quarter", "Precip of Driest Quarter",
                 "Precip of Warmest Quarter", "Precip of Coldest Quarter")

#creation of distance to ocean layer (helps projections restrict to shoreline)
z<-raster(xmn= -180, xmx= -120, ymn= 33, ymx= 69, nrow= 432, ncol= 720)
z[]= runif(432*720)
zz<-mask(z, myExpl$Mean.Temp.of.Warmest.Quarter, inverse=T)
dist.layer<-distance(zz, doEdge=T)
dist.layer<-dist.layer/1000
s <- calc(dist.layer, fun=function(x){ x[x > 200] <- NA; return(x)} )
myExpl<-stack((myExpl$Temp.Annual.Range/10), (myExpl$Mean.Diurnal.Range/10), (myExpl$Mean.Temp.of.Warmest.Quarter/10),
              (myExpl$Annual.Precip/100), (myExpl$Precip.of.Warmest.Quarter/100), (dist.layer))
myExpl<-mask(myExpl, s)
myExpl<-stack(myExpl)
names(myExpl)<-c("ATR", "MDR", "MTWQ", "AP", "PWQ", "DIST")
plot(myExpl)

### formating_data

myBiomodData <- BIOMOD_FormatingData(resp.var = myResp,
                                     expl.var = myExpl,
                                     resp.xy = myRespXY,
                                     resp.name = myRespName,
                                     PA.nb.rep = 2,
                                     PA.nb.absences = 1000,
                                     PA.strategy = "disk",
                                     PA.dist.min = 30000,
                                     PA.dist.max = NULL)


### print_formating_data
myBiomodData

### plot_formating_data

plot(myBiomodData)

level.plot(data.in=myResp, XY= myRespXY)

### modeling_options

#Defining Models Options using default options

myBiomodOption <- BIOMOD_ModelingOptions(
GLM = list( type = 'quadratic',
            interaction.level = 0,
            myFormula = NULL,
            test = 'AIC',
            family = binomial(link = 'logit'),
            mustart = 0.5,
            control = glm.control(epsilon = 1e-08, maxit = 50, trace = FALSE) ),
GBM = list( distribution = 'bernoulli',
            n.trees = 2500,
            interaction.depth = 7,
            n.minobsinnode = 5,
            shrinkage = 0.001,
            bag.fraction = 0.5,
            train.fraction = 1,
            cv.folds = 3,
            keep.data = FALSE,
            verbose = FALSE,
            perf.method = 'cv'),
RF = list( do.classif = TRUE,
           ntree = 500,
           mtry = 'default',
           nodesize = 5,
           maxnodes = NULL)
)

### modeling

myBiomodModelOut <- BIOMOD_Modeling(data= myBiomodData,
                                    models = c("GLM", "GBM", "RF"), 
                                    models.options = myBiomodOption, 
                                    NbRunEval= 20, 
                                    DataSplit= 70, 
                                    Prevalence=0.5, 
                                    VarImport=2,
                                    models.eval.meth = c('TSS','ROC', 'ACCURACY'),
                                    SaveObj = TRUE,
                                    rescal.all.models = FALSE,
                                    do.full.models = FALSE,
                                    modeling.id=paste(myRespName, "First Modeling", sep=""))


### modeling_summary

myBiomodModelOut


### modeling model evaluation

# get all models evaluation                                     
myBiomodModelEval <- get_evaluations(myBiomodModelOut, as.data.frame=T)
myBiomodModelEval

GLM.eval<-myBiomodModelEval[grep("GLM", myBiomodModelEval$Model.name),]
TSS.GLM.eval<-GLM.eval[grep("TSS", GLM.eval$Eval.metric),]
AUC.GLM.eval<-GLM.eval[grep("ROC", GLM.eval$Eval.metric),]
TSS.GLM.mean<-mean(TSS.GLM.eval$Testing.data)
TSS.GLM.sd<-sd(TSS.GLM.eval$Testing.data)
AUC.GLM.mean<-mean(AUC.GLM.eval$Testing.data)
AUC.GLM.sd<-sd(AUC.GLM.eval$Testing.data)

GBM.eval<-myBiomodModelEval[grep("GBM", myBiomodModelEval$Model.name),]
TSS.GBM.eval<-GBM.eval[grep("TSS", GBM.eval$Eval.metric),]
AUC.GBM.eval<-GBM.eval[grep("ROC", GBM.eval$Eval.metric),]
TSS.GBM.mean<-mean(TSS.GBM.eval$Testing.data)
TSS.GBM.sd<-sd(TSS.GBM.eval$Testing.data)
AUC.GBM.mean<-mean(AUC.GBM.eval$Testing.data)
AUC.GBM.sd<-sd(AUC.GBM.eval$Testing.data)

RF.eval<-myBiomodModelEval[grep("RF", myBiomodModelEval$Model.name),]
TSS.RF.eval<-RF.eval[grep("TSS", RF.eval$Eval.metric),]
AUC.RF.eval<-RF.eval[grep("ROC", RF.eval$Eval.metric),]
TSS.RF.mean<-mean(TSS.RF.eval$Testing.data)
TSS.RF.sd<-sd(TSS.RF.eval$Testing.data)
AUC.RF.mean<-mean(AUC.RF.eval$Testing.data)
AUC.RF.sd<-sd(AUC.RF.eval$Testing.data)

# print the dimnames of this object
dimnames(myBiomodModelEval)

### modeling variable importance

# print variable importances  
var.imp<-get_variables_importance(myBiomodModelOut, as.data.frame=T)
var.imp

data.temp <- cbind(TOTAL=get_formal_data(myBiomodModelOut,'resp.var'), 
              get_formal_data(myBiomodModelOut,'expl.var'))
library(plyr)
Pres.abs<-factor(data.temp[,1])
Pres.abs<-revalue(Pres.abs, c("0"="Absence", "1"="Presence"))

pca <- princomp(data.temp[,-1], cor= T) # principal components analysis using correlation matrix
loadings(pca)
summary(pca)
pc.comp <- pca$scores
pc.comp<-pca$scores[1:781,]

loadings<-loadings(pca)
loadings
Comp.1<-as.numeric(loadings[,1])
Comp.1<-round(Comp.1, digits=3)
Comp.2<-as.numeric(loadings[,2])
Comp.2<-round(Comp.2, digits=3)
PCAs<-cbind(Comp.1, Comp.2)
abcd<-data.frame(PCAs)
row.names(abcd)<-c("ATR", "MDR", "MTWQ", "AP", "PWQ", "DIST")

# k-means clustering [assume 3 clusters]
km     <- kmeans(pc.comp, centers=2, nstart=5)
ggdata <- data.frame(pc.comp, Cluster=km$cluster, Species=Pres.abs[1:781])

png(filename="Figure 2", width=1200, height=900)
#PCA plot
library(gridBase)
library(gridExtra)
tt.2<-ttheme_minimal(base_size=11)
ggplot(ggdata) +
  geom_point(aes(x=Comp.1, y=Comp.2, color=factor(Species)), size=3, shape=20) +
  stat_ellipse(aes(x=Comp.1,y=Comp.2,fill=factor(Species)),
               geom="polygon", level=0.95, alpha=0.2) +
  guides(color=guide_legend("Species"), fill=guide_legend("Species"))+
  theme(legend.title=element_blank()) +
  #theme(legend.position = c(.94, .5))+  
  theme(legend.background = element_rect(fill=alpha("Blue", 0.0 )))+
  theme(legend.text =element_text(size=16))+
  #ggtitle("Principal Component Analysis")+
  theme(plot.title = element_text(size = 14, lineheight=1, face="bold"))+
  annotation_custom(tableGrob(d=abcd, theme=tt.2), xmin=4.5, xmax=5.7, ymin=-3, ymax=-1.5)
#ggExtra::ggMarginal(pca.plot, data= ggdata, type = "density", margins = "y", size = 7)
dev.off()

### ensemble modeling

myBiomodEM <- BIOMOD_EnsembleModeling(modeling.output = myBiomodModelOut,
  chosen.models = 'all',
  em.by='all',
  eval.metric = c('TSS'),
  eval.metric.quality.threshold = c(0.7),
  prob.mean = F,
  prob.cv = F,
  prob.ci = F,
  prob.ci.alpha = 0.05,
  prob.median = F,
  committee.averaging = F,
  prob.mean.weight = T,
  prob.mean.weight.decay = 'proportional' )

### ensemble_modeling outputs

# print summary                     
myBiomodEM
list.files(myBiomodEM)

# get evaluation scores
get_evaluations(myBiomodEM)
plot(myBiomodEM)
### projection curent

# projection over the globe under current conditions
myBiomodProj <- BIOMOD_Projection(
  modeling.output = myBiomodModelOut,
  new.env = myExpl,
  proj.name = 'present',
  selected.models = 'all',
  binary.meth = 'TSS',
  filtered.meth = "TSS",
  compress = 'xy',
  clamping.mask = F,
  output.format = '.grd')

# summary of crated oject
myBiomodProj

# files created on hard drive
list.files(myBiomodProj)


### projection curent plot

# make some plots sub-selected by str.grep argument
plot(myBiomodProj, str.grep = 'GLM')
plot(myBiomodProj, str.grep = 'RF')
plot(myBiomodProj, str.grep= "GBM")


### projection curent getProj

# if you want to make custom plots, you can also get the projected map
myCurrentProj <- get_predictions(myBiomodProj)
myCurrentProj
myCurrentProj.1<-mean(myCurrentProj/1000)
myCurrentProj.1

### Response curve analysis

# # 4.1 Load the models for which we want to extract the predicted response curves
myGLMs <- BIOMOD_LoadModels(myBiomodModelOut, models=c('GLM'))
myRFs<-BIOMOD_LoadModels(myBiomodModelOut, models=c('RF'))
myGBMs<-BIOMOD_LoadModels(myBiomodModelOut, models="GBM")

#4.2 plot 2D response plots
myRespPlot2D <- response.plot2(models  = myGLMs,
                               Data = get_formal_data(myBiomodModelOut, 'expl.var'), 
                               show.variables= get_formal_data(myBiomodModelOut, 'expl.var.names'),
                               do.bivariate = F,
                               display_title= F,
                               fixed.var.metric = 'mean',
                               legend = F,
                               data_species = get_formal_data(myBiomodModelOut, 'resp.var'))
library(dplyr)
library(tidyr)

resp.plot.dat <- bind_rows(lapply(myRespPlot2D, function(dat_){
  dat_$id <- rownames(dat_)
  expl.dat_ <- dat_ %>% select(1, id) %>% gather("expl.name", "expl.val", 1)
  pred.dat_ <- dat_ %>% select(-1, id) %>% gather("pred.name", "pred.val", -id)
  out.dat_ <- full_join(expl.dat_, pred.dat_) 
  return(out.dat_)
}))

head(resp.plot.dat)
resp.ap<-resp.plot.dat

gg.AP <- ggplot(resp.plot.dat[resp.plot.dat$expl.name=="AP",], aes(x = expl.val, y = pred.val, col = pred.name)) +
  geom_line()+
  theme(legend.position = "none") +
  ylab("Predicited Suitability Value") +
  theme(plot.title= element_blank(), axis.title.x= element_blank()) +
  annotate("text", x=42, y=.90, label="D", size= 15)

gg.ATR <- ggplot(resp.plot.dat[resp.plot.dat$expl.name=="ATR",], aes(x = expl.val, y = pred.val, col = pred.name)) +
  geom_line()+
  theme(legend.position = "none") +
  ylab("Predicited Suitability Value") +
  theme(plot.title= element_blank(), axis.title.x= element_blank()) +
  annotate("text", x=48, y=.90, label="A", size= 15)

gg.MDR <- ggplot(resp.plot.dat[resp.plot.dat$expl.name=="MDR",], aes(x = expl.val, y = pred.val, col = pred.name)) +
  geom_line()+
  theme(legend.position = "none") +
  theme(plot.title= element_blank(), axis.title.x= element_blank(), axis.title.y= element_blank()) +
  annotate("text", x=18, y=.82, label="B", size= 15)

gg.MTWQ <- ggplot(resp.plot.dat[resp.plot.dat$expl.name=="MTWQ",], aes(x = expl.val, y = pred.val, col = pred.name)) +
  geom_line()+
  theme(legend.position = "none") +
  theme(plot.title= element_blank(), axis.title.x= element_blank(), axis.title.y= element_blank()) +
  annotate("text", x=22, y=.82, label="C", size= 15)

gg.PWQ <- ggplot(resp.plot.dat[resp.plot.dat$expl.name=="PWQ",], aes(x = expl.val, y = pred.val, col = pred.name)) +
  geom_line()+
  theme(legend.position = "none") +
  theme(plot.title= element_blank(), axis.title.x= element_blank(), axis.title.y= element_blank()) +
  annotate("text", x=7.75, y=.80, label="E", size= 15)

gg.DIST <- ggplot(resp.plot.dat[resp.plot.dat$expl.name=="DIST",], aes(x = expl.val, y = pred.val, col = pred.name)) +
  geom_line()+
  theme(legend.position = "none") +
  theme(plot.title= element_blank(), axis.title.x= element_blank(), axis.title.y= element_blank()) +
  annotate("text", x=180, y=.90, label="F", size= 15)

grid.arrange(arrangeGrob(gg.ATR, gg.MDR, gg.MTWQ, ncol=3),
             arrangeGrob(gg.AP, gg.PWQ, gg.DIST, ncol=3),
             nrow=2)

### future projection

# load environmental variables for the future 
#2050 RCP 4.5
myExplFuture4.5.1<- getData('CMIP5', var='bio', res=5,
                       rcp=45, model='GS', year=50)
myExplFuture4.5.2<-getData('CMIP5', var='bio', res=5,
                       rcp=45, model='HD', year=50)
myExplFuture4.5.3<- getData('CMIP5', var='bio', res=5,
                        rcp=45, model='GF', year=50)
myExplFuture4.5.4<- getData('CMIP5', var='bio', res=5,
                        rcp=45, model='IP', year=50)
myExplFuture4.5.5<- getData('CMIP5', var='bio', res=5,
                        rcp=45, model='MP', year=50)
myExplFuture4.5.6<- getData('CMIP5', var='bio', res=5,
                        rcp=45, model='NO', year=50)
myExplFuture4.5.7<- getData('CMIP5', var='bio', res=5,
                        rcp=45, model='CC', year=50)
myExplFuture4.5.8<- getData('CMIP5', var='bio', res=5,
                        rcp=45, model='BC', year=50)

myExplFuture4.5<-stack(myExplFuture4.5.1, myExplFuture4.5.2, myExplFuture4.5.3, myExplFuture4.5.4, 
                       myExplFuture4.5.5, myExplFuture4.5.6, myExplFuture4.5.7, myExplFuture4.5.8)
myExplFuture4.5<-subset(myExplFuture4.5, c(1,20,39,58,77,96,115,134,2,21,40,59,78,97,116,135,3,22,41,60,79,98,117,136,
4,23,42,61,80,99,118,137,5,24,43,62,81,100,119,138,6,25,44,63,82,101,120,139,7,26,45,64,83,102,121,140,8,27,46,65,84,103,122,141,
9,28,47,66,85,104,123,142,10,29,48,67,86,105,124,143,11,30,49,68,87,106,125,144,12,31,50,69,88,107,126,145,13,32,51,70,89,108,127,146,
14,33,52,71,90,109,128,147,15,34,53,72,91,110,129,148,16,35,54,73,92,111,130,149,17,36,55,74,93,112,131,150,18,37,56,75,94,113,132,151,
19,38,57,76,95,114,133,152))
myExplFuture4.5<-stack(crop(myExplFuture4.5,(extent(-180, -120, 33, 69))))

myExplFuture4.5<-stackApply(myExplFuture4.5, c(1,1,1,1,1,1,1,1,2,2,2,2,2,2,2,2,3,3,3,3,3,3,3,3,4,4,4,4,4,4,4,4,5,5,5,5,5,5,5,5,
                                               6,6,6,6,6,6,6,6,7,7,7,7,7,7,7,7,8,8,8,8,8,8,8,8,9,9,9,9,9,9,9,9,10,10,10,10,10,10,10,10,
                                               11,11,11,11,11,11,11,11,12,12,12,12,12,12,12,12,13,13,13,13,13,13,13,13,14,14,14,14,14,14,14,14,
                                               15,15,15,15,15,15,15,15,16,16,16,16,16,16,16,16,17,17,17,17,17,17,17,17,
                                               18,18,18,18,18,18,18,18,19,19,19,19,19,19,19,19), fun= mean)

names(myExplFuture4.5)<-c("Annual Mean Temp", "Mean Diurnal Range", "Isothermality", "Temp Seasonality",
                 "Max Temp of Warmest", "Min Temp of Coldest", "Temp Annual Range",
                 "Mean Temp of Wettest Quarter", "Mean Temp of Driest Quarter",
                 "Mean Temp of Warmest Quarter", "Mean Temp of Coldest Quarter",
                 "Annual Precip", "Precip of Wettest Month", "Precip of Driest Month",
                 "Precip Seasonality", "Precip of Wettest Quarter", "Precip of Driest Quarter",
                 "Precip of Warmest Quarter", "Precip of Coldest Quarter")

plot(myExplFuture4.5)

myExplFuture4.5<-stack((myExplFuture4.5$Temp.Annual.Range/10), (myExplFuture4.5$Mean.Diurnal.Range/10), (myExplFuture4.5$Mean.Temp.of.Warmest.Quarter/10),
              (myExplFuture4.5$Annual.Precip/100), (myExplFuture4.5$Precip.of.Warmest.Quarter/100), dist.layer)
myExplFuture4.5<-mask(myExplFuture4.5, s)
myExplFuture4.5<-stack(myExplFuture4.5)
names(myExplFuture4.5)<-c("ATR", "MDR", "MTWQ", "AP", "PWQ", "DIST")
plot(myExplFuture4.5)

myBiomodProjFuture4.5 <- BIOMOD_Projection(
  modeling.output = myBiomodModelOut,
  new.env = myExplFuture4.5,
  proj.name = '2050_4.5',
  selected.models = 'all',
  binary.meth = 'TSS',
  filtered.meth = 'TSS',
  compress = 'xz',
  clamping.mask = T,
  output.format = '.grd')

### Future projection plot
# make some plots, sub-selected by str.grep argument
plot(myBiomodProjFuture4.5, str.grep = 'GLM')
plot(myBiomodProjFuture4.5, str.grep = 'GBM')
plot(myBiomodProjFuture4.5, str.grep = 'RF')

#2050 RCP 8.5#

myExplFuture8.5.1<- getData('CMIP5', var='bio', res=5,
                            rcp=85, model='GS', year=50)
myExplFuture8.5.2<-getData('CMIP5', var='bio', res=5,
                           rcp=85, model='HD', year=50)
#myExplFuture8.5.3<- getData('CMIP5', var='bio', res=5,
#                            rcp=85, model='GF', year=50)
myExplFuture8.5.3<-stack("gf85bi501.tif", "gf85bi502.tif", "gf85bi503.tif", "gf85bi504.tif", "gf85bi505.tif",
                         "gf85bi506.tif", "gf85bi507.tif", "gf85bi508.tif", "gf85bi509.tif", "gf85bi5010.tif",
                         "gf85bi5011.tif", "gf85bi5012.tif", "gf85bi5013.tif", "gf85bi5014.tif", "gf85bi5015.tif",
                         "gf85bi5016.tif", "gf85bi5017.tif", "gf85bi5018.tif", "gf85bi5019.tif")
myExplFuture8.5.4<- getData('CMIP5', var='bio', res=5,
                            rcp=85, model='IP', year=50)
myExplFuture8.5.5<- getData('CMIP5', var='bio', res=5,
                            rcp=85, model='MP', year=50)
myExplFuture8.5.6<- getData('CMIP5', var='bio', res=5,
                            rcp=85, model='NO', year=50)
myExplFuture8.5.7<- getData('CMIP5', var='bio', res=5,
                            rcp=85, model='CC', year=50)
myExplFuture8.5.8<- getData('CMIP5', var='bio', res=5,
                            rcp=85, model='BC', year=50)

myExplFuture8.5<-stack(myExplFuture8.5.1, myExplFuture8.5.2, myExplFuture8.5.3, myExplFuture8.5.4, 
                       myExplFuture8.5.5, myExplFuture8.5.6, myExplFuture8.5.7, myExplFuture8.5.8)
myExplFuture8.5<-subset(myExplFuture8.5, c(1,20,39,58,77,96,115,134,2,21,40,59,78,97,116,135,3,22,41,60,79,98,117,136,
                                           4,23,42,61,80,99,118,137,5,24,43,62,81,100,119,138,6,25,44,63,82,101,120,139,7,26,45,64,83,102,121,140,8,27,46,65,84,103,122,141,
                                           9,28,47,66,85,104,123,142,10,29,48,67,86,105,124,143,11,30,49,68,87,106,125,144,12,31,50,69,88,107,126,145,13,32,51,70,89,108,127,146,
                                           14,33,52,71,90,109,128,147,15,34,53,72,91,110,129,148,16,35,54,73,92,111,130,149,17,36,55,74,93,112,131,150,18,37,56,75,94,113,132,151,
                                           19,38,57,76,95,114,133,152))
myExplFuture8.5<-stack(crop(myExplFuture8.5,(extent(-180, -120, 33, 69))))

myExplFuture8.5<-stackApply(myExplFuture8.5, c(1,1,1,1,1,1,1,1,2,2,2,2,2,2,2,2,3,3,3,3,3,3,3,3,4,4,4,4,4,4,4,4,5,5,5,5,5,5,5,5,
                                               6,6,6,6,6,6,6,6,7,7,7,7,7,7,7,7,8,8,8,8,8,8,8,8,9,9,9,9,9,9,9,9,10,10,10,10,10,10,10,10,
                                               11,11,11,11,11,11,11,11,12,12,12,12,12,12,12,12,13,13,13,13,13,13,13,13,14,14,14,14,14,14,14,14,
                                               15,15,15,15,15,15,15,15,16,16,16,16,16,16,16,16,17,17,17,17,17,17,17,17,
                                               18,18,18,18,18,18,18,18,19,19,19,19,19,19,19,19), fun= mean)

names(myExplFuture8.5)<-c("Annual Mean Temp", "Mean Diurnal Range", "Isothermality", "Temp Seasonality",
                          "Max Temp of Warmest", "Min Temp of Coldest", "Temp Annual Range",
                          "Mean Temp of Wettest Quarter", "Mean Temp of Driest Quarter",
                          "Mean Temp of Warmest Quarter", "Mean Temp of Coldest Quarter",
                          "Annual Precip", "Precip of Wettest Month", "Precip of Driest Month",
                          "Precip Seasonality", "Precip of Wettest Quarter", "Precip of Driest Quarter",
                          "Precip of Warmest Quarter", "Precip of Coldest Quarter")

plot(myExplFuture8.5)

myExplFuture8.5<-stack((myExplFuture8.5$Temp.Annual.Range/10), (myExplFuture8.5$Mean.Diurnal.Range/10), (myExplFuture8.5$Mean.Temp.of.Warmest.Quarter/10),
                       (myExplFuture8.5$Annual.Precip/100), (myExplFuture8.5$Precip.of.Warmest.Quarter/100), dist.layer)
myExplFuture8.5<-mask(myExplFuture8.5, s)
myExplFuture8.5<-stack(myExplFuture8.5)
names(myExplFuture8.5)<-c("ATR", "MDR", "MTWQ", "AP", "PWQ", "DIST")
plot(myExplFuture8.5)

myBiomodProjFuture8.5 <- BIOMOD_Projection(
  modeling.output = myBiomodModelOut,
  new.env = myExplFuture8.5,
  proj.name = '2050_8.5',
  selected.models = 'all',
  binary.meth = 'TSS',
  filtered.meth = 'TSS',
  compress = 'xz',
  clamping.mask = T,
  output.format = '.grd')

### Future projection plot
# make some plots, sub-selected by str.grep argument
plot(myBiomodProjFuture8.5, str.grep = 'GLM')
plot(myBiomodProjFuture8.5, str.grep = 'GBM')
plot(myBiomodProjFuture8.5, str.grep = 'RF')

### Current period Ensemble Forecasting

myBiomodEF <- BIOMOD_EnsembleForecasting( 
  EM.output = myBiomodEM,
  projection.output = myBiomodProj,
  proj.name= 'present',
  binary.meth= 'TSS')

### ensemble model
myBiomodEF

list.files(myBiomodEF)

### plotting ensemble model
# reduce layer names for plotting convegences
plot(myBiomodEF)

### Future ensemble forecasting
# 2050 RCP 4.5
myBiomodEF.Future4.5 <- BIOMOD_EnsembleForecasting( 
  EM.output = myBiomodEM,
  projection.output = myBiomodProjFuture4.5,
  proj.name= '2050_4.5',
  binary.meth= 'TSS')

plot(myBiomodEF.Future4.5)

# 2050 RCP 8.5
myBiomodEF.Future8.5 <- BIOMOD_EnsembleForecasting( 
  EM.output = myBiomodEM,
  projection.output = myBiomodProjFuture8.5,
  proj.name= '2050_8.5',
  binary.meth= 'TSS')

plot(myBiomodEF.Future8.5)

### calculating range size changes

#ensemble model
currentPred<-stack('Tufted.Puffin/proj_present/proj_present_Tufted.Puffin_ensemble_TSSbin.grd')
futurePred4.5<-stack('Tufted.Puffin/proj_2050_4.5/proj_2050_4.5_Tufted.Puffin_ensemble_TSSbin.grd')
futurePred8.5<-stack('Tufted.Puffin/proj_2050_8.5/proj_2050_8.5_Tufted.Puffin_ensemble_TSSbin.grd')

#all ensemble members individually
currentPred.all<-stack("Tufted.Puffin/proj_present/proj_present_Tufted.Puffin_TSSbin.grd")
futurePred.all4.5<-stack("Tufted.Puffin/proj_2050_4.5/proj_2050_4.5_Tufted.Puffin_TSSbin.grd")
futurePred.all8.5<-stack("Tufted.Puffin/proj_2050_8.5/proj_2050_8.5_Tufted.Puffin_TSSbin.grd")

plot(currentPred)

plot(currentPred.all)

plot(futurePred4.5)
plot(futurePred8.5)

#range change with all members included
myBiomodRangeSize.all4.5<-BIOMOD_RangeSize(currentPred.all, futurePred.all4.5)
myBiomodRangeSize.all8.5<-BIOMOD_RangeSize(currentPred.all, futurePred.all8.5)
myBiomodRangeSize.all4.5$Compt.By.Models
myBiomodRangeSize.all8.5$Compt.By.Models

#range change with just ensemble model
myBiomodRangeSize4.5<-BIOMOD_RangeSize(currentPred, futurePred4.5)
myBiomodRangeSize8.5<-BIOMOD_RangeSize(currentPred, futurePred8.5)
myBiomodRangeSize4.5$Compt.By.Models
myBiomodRangeSize8.5$Compt.By.Models

plot(myBiomodRangeSize4.5$Diff.By.Pixel)
plot(myBiomodRangeSize8.5$Diff.By.Pixel)

#California current sub section
#ensemble
CAC.extent.current<-stack(crop(currentPred,(extent(-126,-120,32,48.5))))
CAC.extent.future4.5<-stack(crop(futurePred4.5,(extent(-126,-120,32,48.5))))
CAC.extent.future8.5<-stack(crop(futurePred8.5,(extent(-126,-120,32,48.5))))

#individual members
CAC.extent.current.all<-stack(crop(currentPred.all,(extent(-126,-120,32,48.5))))
CAC.extent.future.all4.5<-stack(crop(futurePred.all4.5,(extent(-126,-120,32,48.5))))
CAC.extent.future.all8.5<-stack(crop(futurePred.all8.5,(extent(-126,-120,32,48.5))))

Rangesize.CA4.5<-BIOMOD_RangeSize(CAC.extent.current, CAC.extent.future4.5)
Rangesize.CA8.5<-BIOMOD_RangeSize(CAC.extent.current, CAC.extent.future8.5)
Rangesize.CA4.5
Rangesize.CA8.5
Rangesize.CA.all4.5<-BIOMOD_RangeSize(CAC.extent.current.all, CAC.extent.future.all4.5)
Rangesize.CA.all8.5<-BIOMOD_RangeSize(CAC.extent.current.all, CAC.extent.future.all8.5)

#California Current sub section individual results
by.model4.5<-as.data.frame(Rangesize.CA.all4.5$Compt.By.Models)
by.model4.5
by.model8.5<-as.data.frame(Rangesize.CA.all8.5$Compt.By.Models)
by.model8.5
#Range wide individual results
by.model.all4.5<-as.data.frame(myBiomodRangeSize.all4.5$Compt.By.Models)
by.model.all8.5<-as.data.frame(myBiomodRangeSize.all8.5$Compt.By.Models)

#California Current sub section histogram of percent range loss
#RCP 4.5
range.change4.5<-by.model4.5$PercLoss
range.change4.5<-range.change4.5*-1
range.change.GLM4.5<-range.change4.5[c(1,4,7,10,13,16,19,22,25,28,31,34,37,40,43,46,49,52,55,58,
                               61,64,67,70,73,76,79,82,85,88,91,94,97,100,103,106,109,112,
                               115,118)]
range.change.GBM4.5<-range.change4.5[c(2,5,8,11,14,17,20,23,26,29,32,35,38,41,44,47,50,53,56,59,
                                 62,65,68,71,74,77,80,83,86,89,92,95,98,101,104,107,110,113,
                                 116,119)]
range.change.RF4.5<-range.change4.5[c(3,6,9,12,15,18,21,24,27,30,33,36,39,42,45,48,51,54,57,60,
                                63,66,69,72,75,78,81,84,87,90,93,96,99,102,105,108,111,114,
                                117,120)]
range.change.total4.5<-melt(data.frame(range.change.GLM4.5, range.change.GBM4.5, range.change.RF4.5))
ggplot(range.change.total4.5, aes(x=value, fill=variable)) +
  geom_histogram(bins=10 )+ theme(text = element_text(size=20))
counts4.5<-table(range.change.total4.5$variable, range.change.total4.5$value)
barplot(counts4.5, xlab= "% Habitat Loss", ylab= "Frequency", #main= "California Current Habitat Loss with No Migration",
        cex.lab=1.5, cex.axes=1.4, cex.main=1.5)
?barplot
Rangesize.CA4.5$Compt.By.Models
Rangesize.CA.all4.5$Compt.By.Models

#RCP 8.5
range.change8.5<-by.model8.5$PercLoss
range.change8.5<-range.change8.5*-1
range.change.GLM8.5<-range.change8.5[c(1,4,7,10,13,16,19,22,25,28,31,34,37,40,43,46,49,52,55,58,
                                       61,64,67,70,73,76,79,82,85,88,91,94,97,100,103,106,109,112,
                                       115,118)]
range.change.GBM8.5<-range.change8.5[c(2,5,8,11,14,17,20,23,26,29,32,35,38,41,44,47,50,53,56,59,
                                       62,65,68,71,74,77,80,83,86,89,92,95,98,101,104,107,110,113,
                                       116,119)]
range.change.RF8.5<-range.change8.5[c(3,6,9,12,15,18,21,24,27,30,33,36,39,42,45,48,51,54,57,60,
                                      63,66,69,72,75,78,81,84,87,90,93,96,99,102,105,108,111,114,
                                      117,120)]
range.change.total8.5<-melt(data.frame(range.change.GLM8.5, range.change.GBM8.5, range.change.RF8.5))
ggplot(range.change.total8.5, aes(x=value, fill=variable)) +
  geom_histogram(bins=8, colour= "black")+ scale_fill_discrete(name="Model\nAlgorithm", labels=c("GLM", "GBM", "RF"))+
  labs(x="% Habitat Loss", y="Frequency")+theme(text = element_text(size=15))
counts8.5<-table(range.change.total8.5$variable, range.change.total8.5$value)
hist(range.change.total8.5$value, xlab= "% Habitat Loss", ylab= "Frequency", main= "California Current Habitat Loss with No Migration",
        breaks=10, col=range.change.total8.5$variable)
Rangesize.CA8.5$Compt.By.Models
Rangesize.CA.all8.5$Compt.By.Models

#Plot of projected loss on California Current
#RCP 4.5
plot(Rangesize.CA4.5$Diff.By.Pixel)
plot(Rangesize.CA.all4.5$Diff.By.Pixel$layer.23)
plot(Rangesize.CA4.5$Diff.By.Pixel, col=c('black', 'magenta', 'grey'))
sp::spplot(Rangesize.CA4.5$Diff.By.Pixel, key.space= "right", scales=list(draw=T), col.regions= c("Black", "Green", "Grey"),
           cuts=2, main= "RCP 4.5")

#RCP 8.5
plot(Rangesize.CA8.5$Diff.By.Pixel)
plot(Rangesize.CA.all8.5$Diff.By.Pixel$layer.23)
plot(Rangesize.CA8.5$Diff.By.Pixel, col=c('black', 'magenta', 'grey'))
sp::spplot(Rangesize.CA8.5$Diff.By.Pixel, key.space= "right", scales=list(draw=T), col.regions= c("Black", "Green", "Grey"),
           cuts=2)
# % habitat loss 
#for individual ensemble members only
#California Current sub section analysis
#RCP 4.5

GLM.loss.avg4.5<-mean(by.model4.5[c(1,4,7,10,13,16,19,22,25,28,31,34,37,40,43,46,49,52,55,58,
                              61,64,67,70,73,76,79,82,85,88,91,94,97,100,103,106,109,112,
                              115,118),7])
GLM.loss.std4.5<-sd(by.model4.5[c(1,4,7,10,13,16,19,22,25,28,31,34,37,40,43,46,49,52,55,58,
                            61,64,67,70,73,76,79,82,85,88,91,94,97,100,103,106,109,112,
                            115,118),7])
GBM.loss.avg4.5<-(by.model4.5[c(2,5,8,11,14,17,20,23,26,29,32,35,38,41,44,47,50,53,56,59,
                              62,65,68,71,74,77,80,83,86,89,92,95,98,101,104,107,110,113,
                              116),7])
GBM.loss.avg4.5<-mean(GBM.loss.avg4.5, na.rm=T)
GBM.loss.std4.5<-(by.model4.5[c(2,5,8,11,14,17,20,23,26,29,32,35,38,41,44,47,50,53,56,59,
                            62,65,68,71,74,77,80,83,86,89,92,95,98,101,104,107,110,113,
                            116),7])
GBM.loss.std4.5<-sd(GBM.loss.std4.5, na.rm=T)
RF.loss.avg4.5<-mean(by.model4.5[c(3,6,9,12,15,18,21,24,27,30,33,36,39,42,45,48,51,54,57,60,
                             63,66,69,72,75,78,81,84,87,90,93,96,99,102,105,108,111,114,
                             117,120),7])
RF.loss.std4.5<-sd(by.model4.5[c(3,6,9,12,15,18,21,24,27,30,33,36,39,42,45,48,51,54,57,60,
                           63,66,69,72,75,78,81,84,87,90,93,96,99,102,105,108,111,114,
                           117,120),7])

#RCP 8.5

GLM.loss.avg8.5<-mean(by.model8.5[c(1,4,7,10,13,16,19,22,25,28,31,34,37,40,43,46,49,52,55,58,
                                    61,64,67,70,73,76,79,82,85,88,91,94,97,100,103,106,109,112,
                                    115,118),7])
GLM.loss.std8.5<-sd(by.model8.5[c(1,4,7,10,13,16,19,22,25,28,31,34,37,40,43,46,49,52,55,58,
                                  61,64,67,70,73,76,79,82,85,88,91,94,97,100,103,106,109,112,
                                  115,118),7])
GBM.loss.avg8.5<-(by.model8.5[c(2,5,8,11,14,17,20,23,26,29,32,35,38,41,44,47,50,53,56,59,
                                62,65,68,71,74,77,80,83,86,89,92,95,98,101,104,107,110,113,
                                116),7])
GBM.loss.avg8.5<-mean(GBM.loss.avg8.5, na.rm=T)
GBM.loss.std8.5<-(by.model8.5[c(2,5,8,11,14,17,20,23,26,29,32,35,38,41,44,47,50,53,56,59,
                                62,65,68,71,74,77,80,83,86,89,92,95,98,101,104,107,110,113,
                                116),7])
GBM.loss.std8.5<-sd(GBM.loss.std8.5, na.rm=T)
RF.loss.avg8.5<-mean(by.model8.5[c(3,6,9,12,15,18,21,24,27,30,33,36,39,42,45,48,51,54,57,60,
                                   63,66,69,72,75,78,81,84,87,90,93,96,99,102,105,108,111,114,
                                   117,120),7])
RF.loss.std8.5<-sd(by.model8.5[c(3,6,9,12,15,18,21,24,27,30,33,36,39,42,45,48,51,54,57,60,
                                 63,66,69,72,75,78,81,84,87,90,93,96,99,102,105,108,111,114,
                                 117,120),7])

#Range wide analysis
# RCP 4.5
GLM.all.loss.avg4.5<-mean(by.model.all4.5[c(1,4,7,10,13,16,19,22,25,28,31,34,37,40,43,46,49,52,55,58,
                                      61,64,67,70,73,76,79,82,85,88,91,94,97,100,103,106,109,112,
                                      115,118),7])
GLM.all.loss.std4.5<-sd(by.model.all4.5[c(1,4,7,10,13,16,19,22,25,28,31,34,37,40,43,46,49,52,55,58,
                                    61,64,67,70,73,76,79,82,85,88,91,94,97,100,103,106,109,112,
                                    115,118),7])
GBM.all.loss.avg4.5<-mean(by.model.all4.5[c(2,5,8,11,14,17,20,23,26,29,32,35,38,41,44,47,50,53,56,59,
                                      62,65,68,71,74,77,80,83,86,89,92,95,98,101,104,107,110,113,
                                      116,119),7])
GBM.all.loss.std4.5<-sd(by.model.all4.5[c(2,5,8,11,14,17,20,23,26,29,32,35,38,41,44,47,50,53,56,59,
                                    62,65,68,71,74,77,80,83,86,89,92,95,98,101,104,107,110,113,
                                    116,119),7])
RF.all.loss.avg4.5<-mean(by.model.all4.5[c(3,6,9,12,15,18,21,24,27,30,33,36,39,42,45,48,51,54,57,60,
                                     63,66,69,72,75,78,81,84,87,90,93,96,99,102,105,108,111,114,
                                     117,120),7])
RF.all.loss.std4.5<-sd(by.model.all4.5[c(3,6,9,12,15,18,21,24,27,30,33,36,39,42,45,48,51,54,57,60,
                                   63,66,69,72,75,78,81,84,87,90,93,96,99,102,105,108,111,114,
                                   117,120),7])

# RCP 8.5
GLM.all.loss.avg8.5<-mean(by.model.all8.5[c(1,4,7,10,13,16,19,22,25,28,31,34,37,40,43,46,49,52,55,58,
                                            61,64,67,70,73,76,79,82,85,88,91,94,97,100,103,106,109,112,
                                            115,118),7])
GLM.all.loss.std8.5<-sd(by.model.all8.5[c(1,4,7,10,13,16,19,22,25,28,31,34,37,40,43,46,49,52,55,58,
                                          61,64,67,70,73,76,79,82,85,88,91,94,97,100,103,106,109,112,
                                          115,118),7])
GBM.all.loss.avg8.5<-mean(by.model.all8.5[c(2,5,8,11,14,17,20,23,26,29,32,35,38,41,44,47,50,53,56,59,
                                            62,65,68,71,74,77,80,83,86,89,92,95,98,101,104,107,110,113,
                                            116,119),7])
GBM.all.loss.std8.5<-sd(by.model.all8.5[c(2,5,8,11,14,17,20,23,26,29,32,35,38,41,44,47,50,53,56,59,
                                          62,65,68,71,74,77,80,83,86,89,92,95,98,101,104,107,110,113,
                                          116,119),7])
RF.all.loss.avg8.5<-mean(by.model.all8.5[c(3,6,9,12,15,18,21,24,27,30,33,36,39,42,45,48,51,54,57,60,
                                           63,66,69,72,75,78,81,84,87,90,93,96,99,102,105,108,111,114,
                                           117,120),7])
RF.all.loss.std8.5<-sd(by.model.all8.5[c(3,6,9,12,15,18,21,24,27,30,33,36,39,42,45,48,51,54,57,60,
                                         63,66,69,72,75,78,81,84,87,90,93,96,99,102,105,108,111,114,
                                         117,120),7])

#Google Maps
library(raster); library(ggplot2); library(ggmap) 
#devtools::install_github("dkahle/ggmap")

# CC_Present
CC_present<-raster("Tufted.Puffin/proj_present/proj_present_Tufted.Puffin_ensemble.gri")
plot(CC_present)
CC_present
CC.extent<-extent(-125, -120, 34, 50) #create cropping extent
CC_present<-crop(CC_present, CC.extent) #crop to CA current
plot(CC_present)

#create data frame from raster data; note we could rewrite this easily to pull the parameters from the crop extent (y), if we want to highlight different spatial areas...
df.CC.present<-data.frame(lat=rep(seq(34,50, length.out=192), each=60),
                          long=rep(seq(-120, -125, length.out=60), times=192),
                          value=rev(as.vector(CC_present))
)
df.CC.present<-df.CC.present[!is.na(df.CC.present$value),] #remove missing values
df.CC.present<-df.CC.present[df.CC.present$value>100,] #remove very low values
df.CC.present$value<-cut(df.CC.present$value, 4)  #bin data into 4 bins reflecting likelihood of occupancy

#create color palette
plotcolors <- colorRampPalette(c("indianred3", "orange", "yellow", "green"))(4)
#now, to put this on a google map
map.CC <- get_map(location = c(lon = mean(df.CC.present$long), lat = mean(df.CC.present$lat)), zoom = 5, 
                  maptype = "terrain-background", source = "stamen"
)
plotmap.CC.present<-ggmap(map.CC, extent="panel") 
plotmap.CC.present<-plotmap.CC.present+
  geom_point(data=df.CC.present, aes(x=long, y=lat, color=value))+
  annotate("text",x=-132, y=50,label="A",color="Black", size=15)+
  annotate("text", x=-118.5, y=33.25, label="© Stamen Design, under CC BY 3.0. Data © OpenStreetMap, under ODbL.", size=2.0)+
  scale_color_manual(values= plotcolors, name="Probability \nof Occupancy", 
                     labels=c("10 - 27%","27% - 44%","44 - 61%","61 - 78%"))
plotmap.CC.present
ggsave("CalCurrent_present_plot_ggmaps.pdf")

# CC-2050-4.5
CC_2050_4.5<-raster("Tufted.Puffin/proj_2050_4.5/proj_2050_4.5_Tufted.Puffin_ensemble.gri")
plot(CC_2050_4.5)
CC_2050_4.5
CC_2050_4.5<-crop(CC_2050_4.5, CC.extent) #crop to CA current
plot(CC_2050_4.5)

#create data frame from raster data
df.CC.2050.4.5<-data.frame(lat=rep(seq(34,50, length.out=192), each=60),
                           long=rep(seq(-120, -125, length.out=60), times=192),
                           value=rev(as.vector(CC_2050_4.5))
)
df.CC.2050.4.5<-df.CC.2050.4.5[!is.na(df.CC.2050.4.5$value),] #remove missing values
df.CC.2050.4.5<-df.CC.2050.4.5[df.CC.2050.4.5$value>100,] #remove very low values
df.CC.2050.4.5$value<-cut(df.CC.2050.4.5$value, c(100,272,442,612))
#df.CC.2050.4.5$value<-cut(df.CC.2050.4.5$value, 4)  #bin data into 4 bins reflecting likelihood of occupancy

#create color palette
plotcolors <- colorRampPalette(c("indianred3", "orange", "yellow", "green"))(4)

#now, to put this on a google map
map.CC.2050.4.5 <- get_map(location = c(lon = mean(df.CC.2050.4.5$long), lat = mean(df.CC.2050.4.5$lat)), zoom = 5, 
                           maptype = "terrain-background", source = "stamen"
)

plotmap.CC.2050.4.5<-ggmap(map.CC.2050.4.5) 
plotmap.CC.2050.4.5<-plotmap.CC.2050.4.5+
  geom_point(data=df.CC.2050.4.5, aes(x=long, y=lat, color=value))+ 
  annotate("text",x=-132, y=50,label="B",color="Black", size=15)+
  annotate("text", x=-118.5, y=33.25, label="© Stamen Design, under CC BY 3.0. Data © OpenStreetMap, under ODbL.", size=2.0)+
  scale_color_manual(values= plotcolors, name="Probability \nof Occupancy", 
                     labels=c("10 - 27%","27% - 44%","44 - 61%","61 - 78%"))
plotmap.CC.2050.4.5
ggsave("CalCurrent_2050.4.5_plot_ggmaps.pdf")

# CC-2050-8.5
CC_2050_8.5<-raster("Tufted.Puffin/proj_2050_8.5/proj_2050_8.5_Tufted.Puffin_ensemble.gri")
plot(CC_2050_8.5)
CC_2050_8.5
CC_2050_8.5<-crop(CC_2050_8.5, CC.extent) #crop to CA current
plot(CC_2050_8.5)

#create data frame from raster data
df.CC.2050.8.5<-data.frame(lat=rep(seq(34,50, length.out=192), each=60),
                           long=rep(seq(-120, -125, length.out=60), times=192),
                           value=rev(as.vector(CC_2050_8.5))
)
df.CC.2050.8.5<-df.CC.2050.8.5[!is.na(df.CC.2050.8.5$value),] #remove missing values
df.CC.2050.8.5<-df.CC.2050.8.5[df.CC.2050.8.5$value>100,] #remove very low values
df.CC.2050.8.5$value<-cut(df.CC.2050.8.5$value, c(100,272,442,612))  #bin data into 4 bins reflecting likelihood of occupancy

#create color palette
plotcolors <- colorRampPalette(c("indianred3", "orange", "yellow", "green"))(4)

#now, to put this on a google map
map.CC.2050.8.5 <- get_map(location = c(lon = mean(df.CC.2050.8.5$long), lat = mean(df.CC.2050.8.5$lat)), zoom = 5, 
                           maptype = "terrain-background", source = "stamen"
)

plotmap.CC.2050.8.5<-ggmap(map.CC.2050.8.5) 
plotmap.CC.2050.8.5<-plotmap.CC.2050.8.5+
  geom_point(data=df.CC.2050.8.5, aes(x=long, y=lat, color=value))+  
  annotate("text",x=-132, y=50,label="C",color="Black", size=15)+
  annotate("text", x=-118.5, y=33.25, label="© Stamen Design, under CC BY 3.0. Data © OpenStreetMap, under ODbL.", size=2.0)+
  scale_color_manual(values= plotcolors, name="Probability \nof Occupancy", 
                     labels=c("10 - 27%","27% - 44%","44 - 61%","61 - 78%"))
plotmap.CC.2050.8.5
ggsave("CalCurrent_2050.8.5_plot_ggmaps.pdf")	

# Multiple plot function
#
# ggplot objects can be passed in ..., or to plotlist (as a list of ggplot objects)
# - cols:   Number of columns in layout
# - layout: A matrix specifying the layout. If present, 'cols' is ignored.
#
# If the layout is something like matrix(c(1,2,3,3), nrow=2, byrow=TRUE),
# then plot 1 will go in the upper left, 2 will go in the upper right, and
# 3 will go all the way across the bottom.
#
multiplot <- function(..., plotlist=NULL, file, cols=1, layout=NULL) {
  library(grid)
  
  # Make a list from the ... arguments and plotlist
  plots <- c(list(...), plotlist)
  
  numPlots = length(plots)
  
  # If layout is NULL, then use 'cols' to determine layout
  if (is.null(layout)) {
    # Make the panel
    # ncol: Number of columns of plots
    # nrow: Number of rows needed, calculated from # of cols
    layout <- matrix(seq(1, cols * ceiling(numPlots/cols)),
                     ncol = cols, nrow = ceiling(numPlots/cols))
  }
  
  if (numPlots==1) {
    print(plots[[1]])
    
  } else {
    # Set up the page
    grid.newpage()
    pushViewport(viewport(layout = grid.layout(nrow(layout), ncol(layout))))
    
    # Make each plot, in the correct location
    for (i in 1:numPlots) {
      # Get the i,j matrix positions of the regions that contain this subplot
      matchidx <- as.data.frame(which(layout == i, arr.ind = TRUE))
      
      print(plots[[i]], vp = viewport(layout.pos.row = matchidx$row,
                                      layout.pos.col = matchidx$col))
    }
  }
}

multiplot(plotmap.CC.present, plotmap.CC.2050.4.5, plotmap.CC.2050.8.5, cols=2, rows=2)

#Range Wide Maps
## Range Wide-Present
RW.current<-raster("Tufted.Puffin/proj_present/proj_present_Tufted.Puffin_ensemble.gri")
RW.current
plot(RW.current)
RW.extent<-extent(-180, -120, 33, 68) #create cropping extent
RW.current<-crop(RW.current, RW.extent) #crop to RW
plot(RW.current)

#create data frame from raster data; note we could rewrite this easily to pull the parameters from the crop extent (y), if we want to highlight different spatial areas...
Range.data<-data.frame(lat=rep(seq(33,68, length.out=420), each=720),
                       long=rep(seq(-120, -180, length.out=720), times=420),
                       value=rev(as.vector(RW.current))
)
Range.data<-Range.data[complete.cases(Range.data),]
Range.data<-Range.data[Range.data$value>100,] #remove very low values
Range.data$value<-cut(Range.data$value, 4)  #bin data into 4 bins reflecting likelihood of occupancy

#create color palette
plotcolors <- colorRampPalette(c("orange", "yellow", "green", "dark green"))(4)

#now, to put this on a google map
RW.map<-get_googlemap(center= c(lon=mean(Range.data$long), lat=mean(Range.data$lat-3)), zoom=3, size=c(500, 400),
                      scale=2, maptype = "terrain")

plotmap.RW.present<-ggmap(RW.map, extent="panel")
plotmap.RW.present<-plotmap.RW.present+
  geom_point(data=Range.data, aes(x=long, y=lat, color=value))+ 
  annotate("text",x=-187, y=66,label="A",color="Black", size=15)+
  scale_color_manual(values= plotcolors, name="Probability \nof Occupancy", labels=c("10 - 32%","32% - 54%","54 - 76%","76 - 98%"))
plotmap.RW.present

ggsave("Rangewide_present_plot_ggmaps.pdf")

## Range Wide-4.5
RW.4.5<-raster("Tufted.Puffin/proj_2050_4.5/proj_2050_4.5_Tufted.Puffin_ensemble.gri")
RW.4.5
plot(RW.4.5)
RW.4.5<-crop(RW.4.5, RW.extent) #crop to RW
plot(RW.4.5)

#create data frame from raster data
Range.data.4.5<-data.frame(lat=rep(seq(33,68, length.out=420), each=720),
                           long=rep(seq(-120, -180, length.out=720), times=420),
                           value=rev(as.vector(RW.4.5))
)
Range.data.4.5<-Range.data.4.5[complete.cases(Range.data.4.5),]
Range.data.4.5<-Range.data.4.5[Range.data.4.5$value>100,] #remove very low values
Range.data.4.5$value<-cut(Range.data.4.5$value, c(100,320,540,759,979))  #bin data into 4 bins reflecting likelihood of occupancy

#create color palette
plotcolors <- colorRampPalette(c("orange", "yellow", "green", "dark green"))(4)

#now, to put this on a google map
RW.map.4.5<-get_googlemap(center= c(lon=mean(Range.data.4.5$long), lat=mean(Range.data.4.5$lat-3)), zoom=3, size=c(500, 400),
                          scale=2, maptype = "terrain")

plotmap.RW.4.5<-ggmap(RW.map.4.5, extent="panel") 
plotmap.RW.4.5<-plotmap.RW.4.5+
  geom_point(data=Range.data.4.5, aes(x=long, y=lat, color=value))+
  annotate("text",x=-190, y=66,label="B",color="Black", size=15)+
  scale_color_manual(values= plotcolors, name="Probability \nof Occupancy", labels=c("10 - 32%","32% - 54%","54 - 76%","76 - 98%"))
plotmap.RW.4.5

ggsave("Rangewide_4.5_plot_ggmaps.pdf")

## Range Wide-8.5
RW.8.5<-raster("Tufted.Puffin/proj_2050_8.5/proj_2050_8.5_Tufted.Puffin_ensemble.gri")
RW.8.5
plot(RW.8.5)
RW.8.5<-crop(RW.8.5, RW.extent) #crop to RW
plot(RW.8.5)

#create data frame from raster data
Range.data.8.5<-data.frame(lat=rep(seq(33,68, length.out=420), each=720),
                           long=rep(seq(-120, -180, length.out=720), times=420),
                           value=rev(as.vector(RW.8.5))
)
Range.data.8.5<-Range.data.8.5[complete.cases(Range.data.8.5),]
Range.data.8.5<-Range.data.8.5[Range.data.8.5$value>100,] #remove very low values
Range.data.8.5$value<-cut(Range.data.8.5$value, c(100,320,540,759,979))  #bin data into 4 bins reflecting likelihood of occupancy

#create color palette
plotcolors <- colorRampPalette(c("orange", "yellow", "green", "dark green"))(4)

#now, to put this on a google map
RW.map.8.5<-get_googlemap(center= c(lon=mean(Range.data.8.5$long), lat=mean(Range.data.8.5$lat-3)), zoom=3, size=c(500, 400),
                          scale=2, maptype = "terrain")

plotmap.RW.8.5<-ggmap(RW.map.8.5, extent="panel") 
plotmap.RW.8.5<-plotmap.RW.8.5+
  geom_point(data=Range.data.8.5, aes(x=long, y=lat, color=value))+
  annotate("text",x=-190, y=66,label="C",color="Black", size=15)+
  scale_color_manual(values= plotcolors, name="Probability \nof Occupancy", labels=c("10 - 32%","32% - 54%","54 - 76%","76 - 98%"))
plotmap.RW.8.5

ggsave("Rangewide_8.5_plot_ggmaps.pdf")

multiplot(plotmap.RW.present, plotmap.RW.4.5, plotmap.RW.8.5, cols=2, rows=2)

#library(gridExtra)
#png(file="mrdq.png",w=1800,h=1800, res=300)
#grid.newpage()
#v1<-viewport(width = 1, height = 1, x = 0.5, y = 0.5) #plot area for the main map
#v2<-viewport(width = 0.35, height = 0.35, x = 0.1, y = 0.1) #plot area for the inset map
#print(plotmap.CC.present,vp=v1) 
#print(plotmap.RW.present,vp=v2)
#dev.off()

# PAST CLIMATE RUN, Hindcast
#Mean temp of warmest quarter
pastExpl.twarm1<-stack("cru_ts4.01.1911.1920.tmp.dat.nc", varname="tmp")
pastExpl.twarm1<-stack(crop(pastExpl.twarm1,(extent(-180,-120,32,69))))
pastExpl.twarm2<-stack("cru_ts4.01.1921.1930.tmp.dat.nc",varname="tmp")
pastExpl.twarm2<-stack(crop(pastExpl.twarm2,(extent(-180,-120,32,69))))
pastExpl.twarm3<-stack("cru_ts4.01.1931.1940.tmp.dat.nc",varname="tmp")
pastExpl.twarm3<-stack(crop(pastExpl.twarm3,(extent(-180,-120,32,69))))
pastExpl.twarm4<-stack("cru_ts4.01.1941.1950.tmp.dat.nc",varname="tmp")
pastExpl.twarm4<-stack(crop(pastExpl.twarm4,(extent(-180,-120,32,69))))

indices.past.twarm <- format(as.Date(names(pastExpl.twarm1), format = "X%Y.%m.%d"), format = "%m")
indices.past.twarm <- as.numeric(indices.past.twarm)

pastExpl.twarm1<- stackApply(pastExpl.twarm1, indices.past.twarm, fun = mean)
pastExpl.twarm1<-stack(pastExpl.twarm1$index_6, pastExpl.twarm1$index_7, pastExpl.twarm1$index_8)
pastExpl.twarm2<- stackApply(pastExpl.twarm2, indices.past.twarm, fun = mean)
pastExpl.twarm2<-stack(pastExpl.twarm2$index_6, pastExpl.twarm2$index_7, pastExpl.twarm2$index_8)
pastExpl.twarm3<- stackApply(pastExpl.twarm3, indices.past.twarm, fun = mean)
pastExpl.twarm3<-stack(pastExpl.twarm3$index_6, pastExpl.twarm3$index_7, pastExpl.twarm3$index_8)
pastExpl.twarm4<- stackApply(pastExpl.twarm4, indices.past.twarm, fun = mean)
pastExpl.twarm4<-stack(pastExpl.twarm4$index_6, pastExpl.twarm4$index_7, pastExpl.twarm4$index_8)

pastExpltwarm<-stack(pastExpl.twarm1, pastExpl.twarm2, pastExpl.twarm3, pastExpl.twarm4)
pastExpltwarm<-stackApply(pastExpltwarm, indices = 12, fun = mean)
plot(pastExpltwarm)

#Precip of warmest quarter
pastExpl.pwarm1<-stack("cru_ts4.01.1911.1920.pre.dat.nc",varname="pre")
pastExpl.pwarm1<-stack(crop(pastExpl.pwarm1,(extent(-180,-120,32,69))))
pastExpl.pwarm2<-stack("cru_ts4.01.1921.1930.pre.dat.nc",varname="pre")
pastExpl.pwarm2<-stack(crop(pastExpl.pwarm2,(extent(-180,-120,32,69))))
pastExpl.pwarm3<-stack("cru_ts4.01.1931.1940.pre.dat.nc",varname="pre")
pastExpl.pwarm3<-stack(crop(pastExpl.pwarm3,(extent(-180,-120,32,69))))
pastExpl.pwarm4<-stack("cru_ts4.01.1941.1950.pre.dat.nc",varname="pre")
pastExpl.pwarm4<-stack(crop(pastExpl.pwarm4,(extent(-180,-120,32,69))))

indices.past.pwarm <- format(as.Date(names(pastExpl.pwarm1), format = "X%Y.%m.%d"), format = "%m")
indices.past.pwarm <- as.numeric(indices.past.pwarm)

pastExpl.pwarm1<- stackApply(pastExpl.pwarm1, indices.past.pwarm, fun = mean)
pastExpl.pwarm1<-stack(pastExpl.pwarm1$index_6, pastExpl.pwarm1$index_7, pastExpl.pwarm1$index_8)
pastExpl.pwarm2<- stackApply(pastExpl.pwarm2, indices.past.pwarm, fun = mean)
pastExpl.pwarm2<-stack(pastExpl.pwarm2$index_6, pastExpl.pwarm2$index_7, pastExpl.pwarm2$index_8)
pastExpl.pwarm3<- stackApply(pastExpl.pwarm3, indices.past.pwarm, fun = mean)
pastExpl.pwarm3<-stack(pastExpl.pwarm3$index_6, pastExpl.pwarm3$index_7, pastExpl.pwarm3$index_8)
pastExpl.pwarm4<- stackApply(pastExpl.pwarm4, indices.past.pwarm, fun = mean)
pastExpl.pwarm4<-stack(pastExpl.pwarm4$index_6, pastExpl.pwarm4$index_7, pastExpl.pwarm4$index_8)

pastExplpwarm<-stack(pastExpl.pwarm1, pastExpl.pwarm2, pastExpl.pwarm3, pastExpl.pwarm4)
pastExplpwarm<-stackApply(pastExplpwarm, indices = 12, fun = mean)
plot(pastExplpwarm)

#annual precip
pastExpl.annp1<-stack("cru_ts4.01.1911.1920.pre.dat.nc",varname="pre")
pastExpl.annp1<-stack(crop(pastExpl.annp1,(extent(-180,-120,32,69))))
pastExpl.annp2<-stack("cru_ts4.01.1921.1930.pre.dat.nc",varname="pre")
pastExpl.annp2<-stack(crop(pastExpl.annp2,(extent(-180,-120,32,69))))
pastExpl.annp3<-stack("cru_ts4.01.1931.1940.pre.dat.nc",varname="pre")
pastExpl.annp3<-stack(crop(pastExpl.annp3,(extent(-180,-120,32,69))))
pastExpl.annp4<-stack("cru_ts4.01.1941.1950.pre.dat.nc",varname="pre")
pastExpl.annp4<-stack(crop(pastExpl.annp4,(extent(-180,-120,32,69))))

indices.past.annp <- format(as.Date(names(pastExpl.annp1), format = "X%Y.%m.%d"), format = "%m")
indices.past.annp <- as.numeric(indices.past.annp)

pastExpl.annp1<- stackApply(pastExpl.annp1, indices.past.pwarm, fun = mean)
pastExpl.annp2<- stackApply(pastExpl.annp2, indices.past.pwarm, fun = mean)
pastExpl.annp3<- stackApply(pastExpl.annp3, indices.past.pwarm, fun = mean)
pastExpl.annp4<- stackApply(pastExpl.annp4, indices.past.pwarm, fun = mean)

pastExplannp<-stack(pastExpl.annp1, pastExpl.annp2, pastExpl.annp3, pastExpl.annp4)
pastExplannp<-stackApply(pastExplannp, indices = 12, fun = mean)
plot(pastExplannp)

#mean diurnal range
pastExpl.dtr1<-stack("cru_ts4.01.1911.1920.dtr.dat.nc",varname="dtr")
pastExpl.dtr1<-stack(crop(pastExpl.dtr1,(extent(-180,-120,32,69))))
pastExpl.dtr2<-stack("cru_ts4.01.1921.1930.dtr.dat.nc",varname="dtr")
pastExpl.dtr2<-stack(crop(pastExpl.dtr2,(extent(-180,-120,32,69))))
pastExpl.dtr3<-stack("cru_ts4.01.1931.1940.dtr.dat.nc",varname="dtr")
pastExpl.dtr3<-stack(crop(pastExpl.dtr3,(extent(-180,-120,32,69))))
pastExpl.dtr4<-stack("cru_ts4.01.1941.1950.dtr.dat.nc",varname="dtr")
pastExpl.dtr4<-stack(crop(pastExpl.dtr4,(extent(-180,-120,32,69))))

indices.past.dtr <- format(as.Date(names(pastExpl.dtr1), format = "X%Y.%m.%d"), format = "%m")
indices.past.dtr <- as.numeric(indices.past.dtr)

pastExpl.dtr1<- stackApply(pastExpl.dtr1, indices.past.dtr, fun = mean)
pastExpl.dtr2<- stackApply(pastExpl.dtr2, indices.past.dtr, fun = mean)
pastExpl.dtr3<- stackApply(pastExpl.dtr3, indices.past.dtr, fun = mean)
pastExpl.dtr4<- stackApply(pastExpl.dtr4, indices.past.dtr, fun = mean)

pastExpldtr<-stack(pastExpl.dtr1, pastExpl.dtr2, pastExpl.dtr3, pastExpl.dtr4)
pastExpldtr<-stackApply(pastExpldtr, indices = 12, fun = mean)
plot(pastExpldtr)

#temperature annual range
pastExpl.tmax1<-stack("cru_ts4.01.1911.1920.tmx.dat.nc", varname="tmx")
pastExpl.tmax1<-stack(crop(pastExpl.tmax1,(extent(-180,-120,32,69))))
pastExpl.tmax2<-stack("cru_ts4.01.1921.1930.tmx.dat.nc", varname="tmx")
pastExpl.tmax2<-stack(crop(pastExpl.tmax2,(extent(-180,-120,32,69))))
pastExpl.tmax3<-stack("cru_ts4.01.1931.1940.tmx.dat.nc", varname="tmx")
pastExpl.tmax3<-stack(crop(pastExpl.tmax3,(extent(-180,-120,32,69))))
pastExpl.tmax4<-stack("cru_ts4.01.1941.1950.tmx.dat.nc", varname="tmx")
pastExpl.tmax4<-stack(crop(pastExpl.tmax4,(extent(-180,-120,32,69))))

indices.past.tmax <- format(as.Date(names(pastExpl.tmax1), format = "X%Y.%m.%d"), format = "X%Y")

pastExpl.tmax1<- stackApply(pastExpl.tmax1, indices.past.tmax, fun = max)
pastExpl.tmax2<- stackApply(pastExpl.tmax2, indices.past.tmax, fun = max)
pastExpl.tmax3<- stackApply(pastExpl.tmax3, indices.past.tmax, fun = max)
pastExpl.tmax4<- stackApply(pastExpl.tmax4, indices.past.tmax, fun = max)

pastExpl.tmin1<-stack("cru_ts4.01.1911.1920.tmn.dat.nc", varname="tmn")
pastExpl.tmin1<-stack(crop(pastExpl.tmin1,(extent(-180,-120,32,69))))
pastExpl.tmin2<-stack("cru_ts4.01.1921.1930.tmn.dat.nc", varname="tmn")
pastExpl.tmin2<-stack(crop(pastExpl.tmin2,(extent(-180,-120,32,69))))
pastExpl.tmin3<-stack("cru_ts4.01.1931.1940.tmn.dat.nc", varname="tmn")
pastExpl.tmin3<-stack(crop(pastExpl.tmin3,(extent(-180,-120,32,69))))
pastExpl.tmin4<-stack("cru_ts4.01.1941.1950.tmn.dat.nc", varname="tmn")
pastExpl.tmin4<-stack(crop(pastExpl.tmin4,(extent(-180,-120,32,69))))

indices.past.tmin <- format(as.Date(names(pastExpl.tmin1), format = "X%Y.%m.%d"), format = "X%Y")

pastExpl.tmin1<- stackApply(pastExpl.tmin1, indices.past.tmin, fun = min)
pastExpl.tmin2<- stackApply(pastExpl.tmin2, indices.past.tmin, fun = min)
pastExpl.tmin3<- stackApply(pastExpl.tmin3, indices.past.tmin, fun = min)
pastExpl.tmin4<- stackApply(pastExpl.tmin4, indices.past.tmin, fun = min)

TAR1<-overlay(pastExpl.tmax1, pastExpl.tmin1, fun=function(x,y){return(x-y)})
TAR2<-overlay(pastExpl.tmax2, pastExpl.tmin2, fun=function(x,y){return(x-y)})
TAR3<-overlay(pastExpl.tmax3, pastExpl.tmin3, fun=function(x,y){return(x-y)})
TAR4<-overlay(pastExpl.tmax4, pastExpl.tmin4, fun=function(x,y){return(x-y)})

pastExplTAR<-stack(TAR1, TAR2, TAR3, TAR4)
pastExplTAR<-stackApply(pastExplTAR, indices = 10, fun = mean)
plot(pastExplTAR)

library(spatial.tools)
pastExpl<-stack(pastExplTAR, pastExpldtr, pastExpltwarm, pastExplannp, pastExplpwarm)
pastExpl<-merged.layers<-spatial_sync_raster(pastExpl, myExpl, method= "ngb")
pastExpl<-stack(pastExpl, dist.layer)
names(pastExpl)<-c("ATR", "MDR", "MTWQ", "AP", "PWQ", "DIST")

plot(pastExpl)

pastExpl<-stack(pastExpl$ATR, pastExpl$MDR, pastExpl$MTWQ, pastExpl$AP/10, pastExpl$PWQ/10, dist.layer)
pastExpl<-mask(pastExpl, s)
pastExpl<-stack(pastExpl)
names(pastExpl)<-c("ATR", "MDR", "MTWQ", "AP", "PWQ", "DIST")
plot(pastExpl)

#Past model by model projection
myBiomodProjPast <- BIOMOD_Projection(
  modeling.output = myBiomodModelOut,
  new.env = pastExpl,
  proj.name = 'past',
  selected.models = 'all',
  binary.meth = 'TSS',
  filtered.meth = 'TSS',
  compress = 'xz',
  clamping.mask = T,
  output.format = '.grd')

#Past ensemble projection
myBiomodEF.Past <- BIOMOD_EnsembleForecasting( 
  EM.output = myBiomodEM,
  projection.output = myBiomodProjPast,
  proj.name= 'past',
  binary.meth= 'TSS')

plot(myBiomodEF.Past)

#ensemble model
currentPred.comp<-stack('Tufted.Puffin/proj_present/proj_present_Tufted.Puffin_ensemble_TSSbin.grd')
pastPred<-stack('Tufted.Puffin/proj_past/proj_past_Tufted.Puffin_ensemble_TSSbin.grd')

#all ensemble members individually
currentPred.all.comp<-stack("Tufted.Puffin/proj_present/proj_present_Tufted.Puffin_TSSbin.grd")
pastPred.all<-stack("Tufted.Puffin/proj_past/proj_past_Tufted.Puffin_TSSbin.grd")

#range change with all members included
myBiomodRangeSizepast.all<-BIOMOD_RangeSize(currentPred.all.comp, pastPred.all)
myBiomodRangeSizepast.all$Compt.By.Models

#range change with just ensemble model
myBiomodRangeSizepast<-BIOMOD_RangeSize(currentPred.comp, pastPred)
myBiomodRangeSizepast$Compt.By.Models

plot(myBiomodRangeSizepast$Diff.By.Pixel)

#California current sub section
#ensemble
CAC.extent.current.comp<-stack(crop(currentPred.comp,(extent(-126,-120,33,50))))
CAC.extent.past<-stack(crop(pastPred,(extent(-126,-120,33,50))))

#individual members
CAC.extent.current.all.comp<-stack(crop(currentPred.all.comp,(extent(-126,-120,33,50))))
CAC.extent.past.all<-stack(crop(pastPred.all,(extent(-126,-120,33,50))))

Rangesize.CApast<-BIOMOD_RangeSize(CAC.extent.current.comp, CAC.extent.past)
Rangesize.CA.allpast<-BIOMOD_RangeSize(CAC.extent.current.all.comp, CAC.extent.past.all)

sp::spplot(Rangesize.CApast$Diff.By.Pixel, key.space= "right", scales=list(draw=T), col.regions= c("Black", "Green", "Grey", "Blue"),
           cuts=3, main= "1950 Climate")

# CC_Past
CC_past<-raster("Tufted.Puffin/proj_past/proj_past_Tufted.Puffin_ensemble.gri")
CC.past<-spatial_sync_raster(CC_past, CC_present)
plot(CC_past)
CC_past
CC.extent<-extent(-125, -120, 34, 50) #create cropping extent
CC_past<-crop(CC_past, CC.extent) #crop to CA current
plot(CC_past)

#create data frame from raster data; note we could rewrite this easily to pull the parameters from the crop extent (y), if we want to highlight different spatial areas...
df.CC.past<-data.frame(lat=rep(seq(34,50, length.out=192), each=60),
                          long=rep(seq(-120, -125, length.out=60), times=192),
                          value=rev(as.vector(CC_past))
)
df.CC.past<-df.CC.past[!is.na(df.CC.past$value),] #remove missing values
df.CC.past<-df.CC.past[df.CC.past$value>100,] #remove very low values
df.CC.past$value<-cut(df.CC.past$value, c(100,272,442,612,782))  #bin data into 4 bins reflecting likelihood of occupancy

#create color palette
plotcolors <- colorRampPalette(c("indianred3", "orange", "yellow", "green"))(4)

#now, to put this on a google map
map.CC.past <- get_map(location = c(lon = mean(df.CC.past$long), lat = mean(df.CC.past$lat)), zoom = 5, 
                  maptype = "terrain-background", source = "stamen"
)
plotmap.CC.past<-ggmap(map.CC.past, extent="panel") 
plotmap.CC.past<-plotmap.CC.past+
  geom_point(data=df.CC.past, aes(x=long, y=lat, color=value))+
  annotate("text", x=-116.6, y=32.4, label="© Stamen Design, under CC BY 3.0. Data © OpenStreetMap, under ODbL.", size=3.1)+
  scale_color_manual(values= plotcolors, name="Probability \nof Occupancy", 
                     labels=c("10 - 27%","27% - 44%","44 - 61%","61 - 78%"))
plotmap.CC.past
ggsave("CalCurrent_past_plot_ggmaps.pdf")
myGLMs.past <- BIOMOD_LoadModels(myBiomodModelOut, models=c('GLM'))
myRespPlot2D.past <- response.plot2(models  = myGLMs.past,
                               Data = get_formal_data(myBiomodModelOut, 'expl.var'), 
                               show.variables= get_formal_data(myBiomodModelOut,'expl.var.names'),
                               do.bivariate = F,
                               display_title= F,
                               fixed.var.metric = 'mean',
                               legend = F,
                               data_species = get_formal_data(myBiomodModelOut, 'resp.var'))
