# Supplementary material for: Will the California Current lose its nesting Tufted Puffins?
Source: PeerJ. 2018 Mar 22;6:e4519. doi: 10.7717/peerj.4519 (PMC5866916; doi:10.7717/peerj.4519)
Supplement: Supplemental Information 3 [file peerj-06-4519-s003.xlsx]

## Sheet: Colony Observation Data
		2007	2007	2007	2008	2008	2008
	Island	Visit _1	Visit _2	Visit _3	Visit _1	Visit _2	Visit_3
	Puffin Island	-	-	-	0	0	-
	Bare	0	0	-	0	0	-
	Flattop	-	-	-	0	0	-
	Williamson Rocks	-	-	-	0	0	-
	Castle Rock	0	-	-	0	0	-
	Colville	0	0	-	0	0	-
	Smith & Minor	1	1	1	1	1	-
	Protection	1	1	1	1	1	-
	Seal Rock	0	-	-	0	-	-
	Sail Rock	0	-	-	-	-	-
	Tatoosh	-	-	-	1	1	-
	Bodelteh West & Middle	1	-	-	1	1	-
	Bodelteh east	0	-	-	0	0	-
	Silver Sides	-	-	-	1	-	-
	Ozette Island	0	-	-	0	-	-
	White Rock	0	0	0	1	1	-
	Carroll Island	-	-	-	1	-	-
	Jagged	0	-	-	1	-	-
	Unnamed Rock	-	-	-	0	0	-
	Cake Rock	1	1	-	1	-	-
	Kohchaa	1	1	-	1	1	-
	Petrel Rock, Bird Rock, Huntington	1	1	-	0	1	-
	Rounded	1	-	-	1	1	-
	Ghost Rock	-	-	-	0	-	-
	Half Round Rock	0	-	-	0	-	-
	Alexander	1	-	-	1	1	1
	Destruction	1	-	-	1	1	-
	Cakesosta	-	-	-	1	1	-
	Table Rock	-	-	-	0	-	-
	Willoughby Rock	1	-	-	1	1	-
	Grenville Arch	0	-	-	-	-	-
	Grenville Pillar	0	-	-	0	-	-
	Puffin Rock	0	-	-	0	-	-
	Erins Bride	1	1	-	0	1	-

## Sheet: Occupancy Model
	Fig. X. Summary of Tufted Puffin occupancy model selection procedure results. DAIC is the relative difference in AIC values compared to the top-ranked model;
	w is the AIC model weight; No. Pars. is the number of parameters in the model; -2l is twice the negative log-likelihood value; y 2007 is the estimated occupancy probability in 2007;
	g and e represent the estimated colonization and local extinction probabilities respectively; p represents the detection probability.
	Model	AIC	D AIC	w	No. Pars.	-2l	y 2007	y 2008	e	g	p 2007	p 2008
	y,g(.),e(.),p(.)	81.65	0	0.16	4	73.65	0.43 (0.67)		0.00 (0.00)	0.14 (0.00)	0.95 (0.06)	0.95 (0.06)
	y(yr),e(.),p(.)	81.65	0	0.16	4	73.65	0.43 (1.04)	0.51 (1.11)	0.00 (0.00)		0.95 (0.06)	0.95 (0.06)
	y(yr),e(.),p(yr)	82.06	0.41	0.13	5	72.06	0.42 (1.04)	0.52 (1.11)	0.00 (0.00)		1.00 (0.00)	0.93 (0.09)
	y,g(.),e(.),p(yr)	82.06	0.41	0.13	5	72.06	0.42 (0.67)		0.00 (0.00)	0.16 (0.18)	1.00 (0.00)	0.93 (0.09)
	y(.),e(.),p(yr)	82.94	1.29	0.08	4	74.94	0.48(0.76)		0.09 (0.12)		1.00 (0.00)	0.93 (0.09)
