# Supplementary material for: Will the California Current lose its nesting Tufted Puffins?
Source: PeerJ. 2018 Mar 22;6:e4519. doi: 10.7717/peerj.4519 (PMC5866916; doi:10.7717/peerj.4519)
Supplement: Supplemental Information 4 [file peerj-06-4519-s004.xlsx]

## Sheet: Alaska
Species	Location	Year	Value	90% C.I.	TypeI	TypeII
TUPU	Nizki	1976	481		Count	Burrows
TUPU	Nizki	1984	1210		Count	Burrows
TUPU	Nizki	1990	2186		Count	Burrows
TUPU	Nizki	1998	3185		Count	Burrows
TUPU	Buldir	1991	0.15			Density
TUPU	Buldir	1992	0.14			Density
TUPU	Buldir	1994	0.24			Density
TUPU	Buldir	1997	0.18			Density
TUPU	Buldir	2001	0.31			Density
TUPU	Adak	1988	37		Count	Burrows
TUPU	Adak	1990	59		Count	Burrows
TUPU	Adak	1991	55		Count	Burrows
TUPU	Adak	1992	69		Count	Burrows
TUPU	Adak	1993	99		Count	Burrows
TUPU	Adak	1994	114		Count	Burrows
TUPU	Adak	1995	130		Count	Burrows
TUPU	Bogoslof	1973	119		Count	Burrows
TUPU	Bogoslof	1991	196		Count	Burrows
TUPU	Bogoslof	1994	236		Count	Burrows
TUPU	Bogoslof	1997	249		Count	Burrows
TUPU	Bogoslof	1999	262		Count	Burrows
TUPU	Bogoslof	2000	299		Count	Burrows
TUPU	Bogoslof	2001	294		Count	Burrows
TUPU	Bogoslof	2004	269		Count	Burrows
TUPU	Aiktak	1995	0.57			Density
TUPU	Aiktak	1996	0.58			Density
TUPU	Aiktak	1997	0.56			Density
TUPU	Aiktak	1998	0.54			Density
TUPU	Aiktak	1999	0.55			Density
TUPU	Aiktak	2000	0.52			Density
TUPU	Aiktak	2001	0.52			Density
TUPU	Aiktak	2002	0.47			Density
TUPU	Aiktak	2003	0.56			Density
TUPU	Aiktak	2004	0.55			Density
TUPU	Aiktak	2005	0.49			Density
TUPU	Aiktak	2006	0.49			Density
TUPU	Aiktak	2007	0.53			Density
TUPU	Aiktak	2008	0.58			Density
TUPU	Aiktak	2009	0.58			Density
TUPU	Aiktak	2010	0.48			Density
TUPU	Aiktak	2011	0.6			Density
TUPU	Aiktak	2012	0.62			Density
TUPU	Aiktak	2013	0.53			Density
TUPU	Aiktak	2014	0.48			Density
TUPU	EAmatuli	1995	198		Count	Burrows
TUPU	EAmatuli	1996	160		Count	Burrows
TUPU	EAmatuli	1997	199		Count	Burrows
TUPU	EAmatuli	1998	188		Count	Burrows
TUPU	EAmatuli	1999	180		Count	Burrows
TUPU	EAmatuli	2000	188		Count	Burrows
TUPU	EAmatuli	2001	176		Count	Burrows
TUPU	EAmatuli	2002	176		Count	Burrows
TUPU	EAmatuli	2003	155		Count	Burrows
TUPU	EAmatuli	2004	148		Count	Burrows
TUPU	EAmatuli	2005	127		Count	Burrows
TUPU	EAmatuli	2006	141		Count	Burrows
TUPU	EAmatuli	2007	146		Count	Burrows
TUPU	EAmatuli	2008	127		Count	Burrows
TUPU	EAmatuli	2009	136		Count	Burrows
TUPU	EAmatuli	2010	127		Count	Burrows
TUPU	EAmatuli	2011	90		Count	Burrows
TUPU	EAmatuli	2013	131		Count	Burrows
TUPU	EAmatuli	2014	103		Count	Burrows
TUPU	PWS	1972	9596		Count	Burrows
TUPU	PWS	1989	2282		Count	Burrows
TUPU	PWS	1990	3819		Count	Burrows
TUPU	PWS	1991	5043		Count	Burrows
TUPU	PWS	1993	4092		Count	Burrows
TUPU	PWS	1996	5049		Count	Burrows
TUPU	PWS	1998	4481		Count	Burrows
TUPU	StLazaria	1996	0.79			Density
TUPU	StLazaria	1997	0.75			Density
TUPU	StLazaria	1998	0.67			Density
TUPU	StLazaria	1999	0.79			Density
TUPU	StLazaria	2001	0.6			Density
TUPU	StLazaria	2002	0.51			Density
TUPU	StLazaria	2003	0.6			Density
TUPU	StLazaria	2004	0.63			Density
TUPU	StLazaria	2005	0.64			Density
TUPU	StLazaria	2007	0.59			Density
TUPU	StLazaria	2008	0.56			Density
TUPU	StLazaria	2009	0.63			Density
TUPU	StLazaria	2010	0.69			Density
TUPU	StLazaria	2011	0.52			Density
TUPU	StLazaria	2012	0.58			Density

## Sheet: OregonWater
Year	Zone	Strata	ZoneStrata	EncounterRate	Type
2000	3	1	Z3S1	0.0113507	Number/km
2001	3	1	Z3S1	0	Number/km
2002	3	1	Z3S1	0	Number/km
2003	3	1	Z3S1	0	Number/km
2004	3	1	Z3S1	0	Number/km
2005	3	1	Z3S1	0	Number/km
2006	3	1	Z3S1	0	Number/km
2007	3	1	Z3S1	0	Number/km
2008	3	1	Z3S1	0	Number/km
2009	3	1	Z3S1	0	Number/km
2010	3	1	Z3S1	0	Number/km
2011	3	1	Z3S1	0	Number/km
2012	3	1	Z3S1	0	Number/km
2013	3	1	Z3S1	0.0425532	Number/km
2014	3	1	Z3S1	0	Number/km
2015	3	1	Z3S1	0	Number/km
2000	3	2	Z3S2	0.011236	Number/km
2001	3	2	Z3S2	0	Number/km
2002	3	2	Z3S2	0.0238949	Number/km
2003	3	2	Z3S2	0	Number/km
2004	3	2	Z3S2	0	Number/km
2005	3	2	Z3S2	0	Number/km
2006	3	2	Z3S2	0	Number/km
2007	3	2	Z3S2	0	Number/km
2008	3	2	Z3S2	0	Number/km
2009	3	2	Z3S2	0.025974	Number/km
2010	3	2	Z3S2	0	Number/km
2011	3	2	Z3S2	0.111857	Number/km
2012	3	2	Z3S2	0	Number/km
2013	3	2	Z3S2	0.0220264	Number/km
2014	3	2	Z3S2	0	Number/km
2015	3	2	Z3S2	0	Number/km
2000	3	3	Z3S3	0.0194932	Number/km
2001	3	3	Z3S3	0.441501	Number/km
2002	3	3	Z3S3	0.179598	Number/km
2003	3	3	Z3S3	0.112179	Number/km
2004	3	3	Z3S3	0.132159	Number/km
2005	3	3	Z3S3	0.202703	Number/km
2006	3	3	Z3S3	0.0867679	Number/km
2007	3	3	Z3S3	0.0612745	Number/km
2008	3	3	Z3S3	0	Number/km
2009	3	3	Z3S3	0.0385109	Number/km
2010	3	3	Z3S3	0.0333333	Number/km
2011	3	3	Z3S3	0.218642	Number/km
2012	3	3	Z3S3	0.0328587	Number/km
2013	3	3	Z3S3	0.145089	Number/km
2014	3	3	Z3S3	0	Number/km
2015	3	3	Z3S3	0	Number/km
2000	3	4	Z3S4	0	Number/km
2001	3	4	Z3S4	0	Number/km
2002	3	4	Z3S4	0.01443	Number/km
2003	3	4	Z3S4	0	Number/km
2004	3	4	Z3S4	0	Number/km
2005	3	4	Z3S4	0	Number/km
2006	3	4	Z3S4	0.0215208	Number/km
2007	3	4	Z3S4	0	Number/km
2008	3	4	Z3S4	0	Number/km
2009	3	4	Z3S4	0	Number/km
2010	3	4	Z3S4	0.0112613	Number/km
2011	3	4	Z3S4	0	Number/km
2012	3	4	Z3S4	0	Number/km
2013	3	4	Z3S4	0	Number/km
2014	3	4	Z3S4	0	Number/km
2015	3	4	Z3S4	0	Number/km
2000	3	5	Z3S5	0.0591716	Number/km
2001	3	5	Z3S5	0.023015	Number/km
2002	3	5	Z3S5	0.0231214	Number/km
2003	3	5	Z3S5	0	Number/km
2004	3	5	Z3S5	0.0603865	Number/km
2005	3	5	Z3S5	0.0444444	Number/km
2006	3	5	Z3S5	0.0565428	Number/km
2007	3	5	Z3S5	0.0293686	Number/km
2008	3	5	Z3S5	0.013089	Number/km
2009	3	5	Z3S5	0.14652	Number/km
2010	3	5	Z3S5	0.0899743	Number/km
2011	3	5	Z3S5	0.112245	Number/km
2012	3	5	Z3S5	0.0232019	Number/km
2013	3	5	Z3S5	0	Number/km
2014	3	5	Z3S5	0.045819	Number/km
2015	3	5	Z3S5	0	Number/km
2000	3	6	Z3S6	0.0175747	Number/km
2001	3	6	Z3S6	0.0234467	Number/km
2002	3	6	Z3S6	0.0559284	Number/km
2003	3	6	Z3S6	0.015528	Number/km
2004	3	6	Z3S6	0.011919	Number/km
2005	3	6	Z3S6	0	Number/km
2006	3	6	Z3S6	0.0126422	Number/km
2007	3	6	Z3S6	0.0229095	Number/km
2008	3	6	Z3S6	0.0221239	Number/km
2009	3	6	Z3S6	0.0262467	Number/km
2010	3	6	Z3S6	0	Number/km
2011	3	6	Z3S6	0.0250627	Number/km
2012	3	6	Z3S6	0	Number/km
2013	3	6	Z3S6	0.0702576	Number/km
2014	3	6	Z3S6	0	Number/km
2015	3	6	Z3S6	0	Number/km
2000	3	7	Z3S7	0.0729927	Number/km
2001	3	7	Z3S7	0.395034	Number/km
2002	3	7	Z3S7	0.0444444	Number/km
2003	3	7	Z3S7	0.189099	Number/km
2004	3	7	Z3S7	0.0222717	Number/km
2005	3	7	Z3S7	0.045045	Number/km
2006	3	7	Z3S7	0.179949	Number/km
2007	3	7	Z3S7	0	Number/km
2008	3	7	Z3S7	0.110619	Number/km
2009	3	7	Z3S7	0.157895	Number/km
2010	3	7	Z3S7	0.0490196	Number/km
2011	3	7	Z3S7	0.0226757	Number/km
2012	3	7	Z3S7	0.0657895	Number/km
2013	3	7	Z3S7	0.0110742	Number/km
2014	3	7	Z3S7	0.123457	Number/km
2015	3	7	Z3S7	0	Number/km
2000	3	8	Z3S8	0	Number/km
2001	3	8	Z3S8	0.00898473	Number/km
2002	3	8	Z3S8	0.0214823	Number/km
2003	3	8	Z3S8	0.00881057	Number/km
2004	3	8	Z3S8	0.0110865	Number/km
2005	3	8	Z3S8	0.0273598	Number/km
2006	3	8	Z3S8	0.0125313	Number/km
2007	3	8	Z3S8	0	Number/km
2008	3	8	Z3S8	0	Number/km
2009	3	8	Z3S8	0	Number/km
2010	3	8	Z3S8	0	Number/km
2011	3	8	Z3S8	0	Number/km
2012	3	8	Z3S8	0.0131926	Number/km
2013	3	8	Z3S8	0.013459	Number/km
2014	3	8	Z3S8	0	Number/km
2015	3	8	Z3S8	0	Number/km
2000	3	9	Z3S9	0	Number/km
2001	3	9	Z3S9	0.00884173	Number/km
2002	3	9	Z3S9	0.00806452	Number/km
2003	3	9	Z3S9	0.0102041	Number/km
2004	3	9	Z3S9	0	Number/km
2005	3	9	Z3S9	0	Number/km
2006	3	9	Z3S9	0.0074184	Number/km
2007	3	9	Z3S9	0.00646831	Number/km
2008	3	9	Z3S9	0	Number/km
2009	3	9	Z3S9	0	Number/km
2010	3	9	Z3S9	0.0119048	Number/km
2011	3	9	Z3S9	0.0136054	Number/km
2012	3	9	Z3S9	0	Number/km
2013	3	9	Z3S9	0	Number/km
2014	3	9	Z3S9	0.0135135	Number/km
2015	3	9	Z3S9	0	Number/km
2000	3	10	Z3S10	0.00865052	Number/km
2001	3	10	Z3S10	0	Number/km
2002	3	10	Z3S10	0.0228571	Number/km
2003	3	10	Z3S10	0	Number/km
2004	3	10	Z3S10	0.00837521	Number/km
2005	3	10	Z3S10	0	Number/km
2006	3	10	Z3S10	0	Number/km
2007	3	10	Z3S10	0	Number/km
2008	3	10	Z3S10	0	Number/km
2009	3	10	Z3S10	0	Number/km
2010	3	10	Z3S10	0	Number/km
2011	3	10	Z3S10	0	Number/km
2012	3	10	Z3S10	0	Number/km
2013	3	10	Z3S10	0.027027	Number/km
2014	3	10	Z3S10	0	Number/km
2015	3	10	Z3S10	0	Number/km
2000	3	11	Z3S11	0	Number/km
2001	3	11	Z3S11	0	Number/km
2002	3	11	Z3S11	0.00822368	Number/km
2003	3	11	Z3S11	0.00887311	Number/km
2004	3	11	Z3S11	0.00796178	Number/km
2005	3	11	Z3S11	0	Number/km
2006	3	11	Z3S11	0	Number/km
2007	3	11	Z3S11	0.0142146	Number/km
2008	3	11	Z3S11	0	Number/km
2009	3	11	Z3S11	0	Number/km
2010	3	11	Z3S11	0	Number/km
2011	3	11	Z3S11	0.0195886	Number/km
2012	3	11	Z3S11	0.0134048	Number/km
2013	3	11	Z3S11	0	Number/km
2014	3	11	Z3S11	0	Number/km
2015	3	11	Z3S11	0	Number/km
2000	3	12	Z3S12	0	Number/km
2001	3	12	Z3S12	0	Number/km
2002	3	12	Z3S12	0	Number/km
2003	3	12	Z3S12	0.0195312	Number/km
2004	3	12	Z3S12	0	Number/km
2005	3	12	Z3S12	0	Number/km
2006	3	12	Z3S12	0	Number/km
2007	3	12	Z3S12	0	Number/km
2008	3	12	Z3S12	0	Number/km
2009	3	12	Z3S12	0	Number/km
2010	3	12	Z3S12	0	Number/km
2011	3	12	Z3S12	0	Number/km
2012	3	12	Z3S12	0	Number/km
2013	3	12	Z3S12	0	Number/km
2014	3	12	Z3S12	0	Number/km
2015	3	12	Z3S12	0	Number/km
2000	3	13	Z3S13	0	Number/km
2001	3	13	Z3S13	0.00894454	Number/km
2002	3	13	Z3S13	0	Number/km
2003	3	13	Z3S13	0.0113895	Number/km
2004	3	13	Z3S13	0.0402145	Number/km
2005	3	13	Z3S13	0	Number/km
2006	3	13	Z3S13	0	Number/km
2007	3	13	Z3S13	0	Number/km
2008	3	13	Z3S13	0.0383142	Number/km
2009	3	13	Z3S13	0.0140252	Number/km
2010	3	13	Z3S13	0	Number/km
2011	3	13	Z3S13	0	Number/km
2012	3	13	Z3S13	0	Number/km
2013	3	13	Z3S13	0.0136986	Number/km
2014	3	13	Z3S13	0.026738	Number/km
2015	3	13	Z3S13	0	Number/km
2000	3	14	Z3S14	0.0266667	Number/km
2001	3	14	Z3S14	0	Number/km
2002	3	14	Z3S14	0.0436681	Number/km
2003	3	14	Z3S14	0	Number/km
2004	3	14	Z3S14	0	Number/km
2005	3	14	Z3S14	0	Number/km
2006	3	14	Z3S14	0	Number/km
2007	3	14	Z3S14	0	Number/km
2008	3	14	Z3S14	0.0136799	Number/km
2009	3	14	Z3S14	0	Number/km
2010	3	14	Z3S14	0	Number/km
2011	3	14	Z3S14	0.013459	Number/km
2012	3	14	Z3S14	0	Number/km
2013	3	14	Z3S14	0	Number/km
2014	3	14	Z3S14	0.0536193	Number/km
2015	3	14	Z3S14	0	Number/km
2000	3	15	Z3S15	0	Number/km
2001	3	15	Z3S15	0	Number/km
2002	3	15	Z3S15	0	Number/km
2003	3	15	Z3S15	0	Number/km
2004	3	15	Z3S15	0.0118343	Number/km
2005	3	15	Z3S15	0	Number/km
2006	3	15	Z3S15	0	Number/km
2007	3	15	Z3S15	0	Number/km
2008	3	15	Z3S15	0	Number/km
2009	3	15	Z3S15	0	Number/km
2010	3	15	Z3S15	0.0136799	Number/km
2011	3	15	Z3S15	0	Number/km
2012	3	15	Z3S15	0	Number/km
2013	3	15	Z3S15	0	Number/km
2014	3	15	Z3S15	0	Number/km
2015	3	15	Z3S15	0	Number/km
2000	3	16	Z3S16	0	Number/km
2001	3	16	Z3S16	0	Number/km
2002	3	16	Z3S16	0	Number/km
2003	3	16	Z3S16	0	Number/km
2004	3	16	Z3S16	0	Number/km
2005	3	16	Z3S16	0	Number/km
2006	3	16	Z3S16	0	Number/km
2007	3	16	Z3S16	0	Number/km
2008	3	16	Z3S16	0.0136054	Number/km
2009	3	16	Z3S16	0	Number/km
2010	3	16	Z3S16	0	Number/km
2011	3	16	Z3S16	0	Number/km
2012	3	16	Z3S16	0	Number/km
2013	3	16	Z3S16	0	Number/km
2014	3	16	Z3S16	0	Number/km
2015	3	16	Z3S16	0	Number/km
2000	3	17	Z3S17	0	Number/km
2001	3	17	Z3S17	0	Number/km
2002	3	17	Z3S17	0	Number/km
2003	3	17	Z3S17	0	Number/km
2004	3	17	Z3S17	0.0403226	Number/km
2005	3	17	Z3S17	0	Number/km
2006	3	17	Z3S17	0	Number/km
2007	3	17	Z3S17	0	Number/km
2008	3	17	Z3S17	0	Number/km
2009	3	17	Z3S17	0	Number/km
2010	3	17	Z3S17	0	Number/km
2011	3	17	Z3S17	0.0137363	Number/km
2012	3	17	Z3S17	0	Number/km
2013	3	17	Z3S17	0	Number/km
2014	3	17	Z3S17	0	Number/km
2015	3	17	Z3S17	0	Number/km
2000	4	1	Z4S1	0	Number/km
2001	4	1	Z4S1	0	Number/km
2002	4	1	Z4S1	0	Number/km
2003	4	1	Z4S1	0	Number/km
2004	4	1	Z4S1	0	Number/km
2005	4	1	Z4S1	0	Number/km
2006	4	1	Z4S1	0	Number/km
2007	4	1	Z4S1	0	Number/km
2008	4	1	Z4S1	0	Number/km
2009	4	1	Z4S1	0.0178891	Number/km
2010	4	1	Z4S1	0	Number/km
2011	4	1	Z4S1	0	Number/km
2012	4	1	Z4S1	0	Number/km
2013	4	1	Z4S1	0.037037	Number/km
2014	4	1	Z4S1	0	Number/km
2015	4	1	Z4S1	0	Number/km
2000	4	2	Z4S2	0	Number/km
2001	4	2	Z4S2	0	Number/km
2002	4	2	Z4S2	0.0166667	Number/km
2003	4	2	Z4S2	0	Number/km
2004	4	2	Z4S2	0	Number/km
2005	4	2	Z4S2	0	Number/km
2006	4	2	Z4S2	0.014245	Number/km
2007	4	2	Z4S2	0	Number/km
2008	4	2	Z4S2	0	Number/km
2009	4	2	Z4S2	0.0162866	Number/km
2010	4	2	Z4S2	0	Number/km
2011	4	2	Z4S2	0	Number/km
2012	4	2	Z4S2	0	Number/km
2013	4	2	Z4S2	0	Number/km
2014	4	2	Z4S2	0	Number/km
2015	4	2	Z4S2	0.0191205	Number/km
2000	4	3	Z4S3	0	Number/km
2001	4	3	Z4S3	0	Number/km
2002	4	3	Z4S3	0	Number/km
2003	4	3	Z4S3	0	Number/km
2004	4	3	Z4S3	0	Number/km
2005	4	3	Z4S3	0	Number/km
2006	4	3	Z4S3	0	Number/km
2007	4	3	Z4S3	0	Number/km
2008	4	3	Z4S3	0	Number/km
2009	4	3	Z4S3	0	Number/km
2010	4	3	Z4S3	0	Number/km
2011	4	3	Z4S3	0	Number/km
2012	4	3	Z4S3	0	Number/km
2013	4	3	Z4S3	0	Number/km
2014	4	3	Z4S3	0	Number/km
2015	4	3	Z4S3	0	Number/km
2000	4	4	Z4S4	0	Number/km
2001	4	4	Z4S4	0	Number/km
2002	4	4	Z4S4	0	Number/km
2003	4	4	Z4S4	0	Number/km
2004	4	4	Z4S4	0	Number/km
2005	4	4	Z4S4	0	Number/km
2006	4	4	Z4S4	0	Number/km
2007	4	4	Z4S4	0	Number/km
2008	4	4	Z4S4	0	Number/km
2009	4	4	Z4S4	0	Number/km
2010	4	4	Z4S4	0	Number/km
2011	4	4	Z4S4	0	Number/km
2012	4	4	Z4S4	0	Number/km
2013	4	4	Z4S4	0	Number/km
2014	4	4	Z4S4	0	Number/km
2015	4	4	Z4S4	0	Number/km
2000	4	5	Z4S5	0.109489	Number/km
2001	4	5	Z4S5	0.0958466	Number/km
2002	4	5	Z4S5	0	Number/km
2003	4	5	Z4S5	0	Number/km
2004	4	5	Z4S5	0	Number/km
2005	4	5	Z4S5	0	Number/km
2006	4	5	Z4S5	0	Number/km
2007	4	5	Z4S5	0	Number/km
2008	4	5	Z4S5	0	Number/km
2009	4	5	Z4S5	0	Number/km
2010	4	5	Z4S5	0	Number/km
2011	4	5	Z4S5	0.119522	Number/km
2012	4	5	Z4S5	0	Number/km
2013	4	5	Z4S5	0	Number/km
2014	4	5	Z4S5	0	Number/km
2015	4	5	Z4S5	0	Number/km
2000	4	6	Z4S6	0	Number/km
2001	4	6	Z4S6	0	Number/km
2002	4	6	Z4S6	0	Number/km
2003	4	6	Z4S6	0	Number/km
2004	4	6	Z4S6	0	Number/km
2005	4	6	Z4S6	0	Number/km
2006	4	6	Z4S6	0	Number/km
2007	4	6	Z4S6	0	Number/km
2008	4	6	Z4S6	0.0441501	Number/km
2009	4	6	Z4S6	0	Number/km
2010	4	6	Z4S6	0	Number/km
2011	4	6	Z4S6	0	Number/km
2012	4	6	Z4S6	0	Number/km
2013	4	6	Z4S6	0	Number/km
2014	4	6	Z4S6	0	Number/km
2015	4	6	Z4S6	0	Number/km
2000	4	7	Z4S7	0	Number/km
2001	4	7	Z4S7	0	Number/km
2002	4	7	Z4S7	0	Number/km
2003	4	7	Z4S7	0	Number/km
2004	4	7	Z4S7	0	Number/km
2005	4	7	Z4S7	0	Number/km
2006	4	7	Z4S7	0	Number/km
2007	4	7	Z4S7	0	Number/km
2008	4	7	Z4S7	0	Number/km
2009	4	7	Z4S7	0	Number/km
2010	4	7	Z4S7	0	Number/km
2011	4	7	Z4S7	0	Number/km
2012	4	7	Z4S7	0	Number/km
2013	4	7	Z4S7	0	Number/km
2014	4	7	Z4S7	0	Number/km
2015	4	7	Z4S7	0	Number/km
2000	4	8	Z4S8	0.0160772	Number/km
2001	4	8	Z4S8	0	Number/km
2002	4	8	Z4S8	0	Number/km
2003	4	8	Z4S8	0	Number/km
2004	4	8	Z4S8	0	Number/km
2005	4	8	Z4S8	0	Number/km
2006	4	8	Z4S8	0	Number/km
2007	4	8	Z4S8	0	Number/km
2008	4	8	Z4S8	0	Number/km
2009	4	8	Z4S8	0	Number/km
2010	4	8	Z4S8	0	Number/km
2011	4	8	Z4S8	0	Number/km
2012	4	8	Z4S8	0	Number/km
2013	4	8	Z4S8	0	Number/km
2014	4	8	Z4S8	0	Number/km
2015	4	8	Z4S8	0	Number/km
2000	4	9	Z4S9	0	Number/km
2001	4	9	Z4S9	0	Number/km
2002	4	9	Z4S9	0.0165289	Number/km
2003	4	9	Z4S9	0	Number/km
2004	4	9	Z4S9	0	Number/km
2005	4	9	Z4S9	0	Number/km
2006	4	9	Z4S9	0.0299401	Number/km
2007	4	9	Z4S9	0	Number/km
2008	4	9	Z4S9	0	Number/km
2009	4	9	Z4S9	0	Number/km
2010	4	9	Z4S9	0	Number/km
2011	4	9	Z4S9	0	Number/km
2012	4	9	Z4S9	0.0379507	Number/km
2013	4	9	Z4S9	0	Number/km
2014	4	9	Z4S9	0	Number/km
2015	4	9	Z4S9	0	Number/km
2000	4	10	Z4S10	0	Number/km
2001	4	10	Z4S10	0	Number/km
2002	4	10	Z4S10	0	Number/km
2003	4	10	Z4S10	0	Number/km
2004	4	10	Z4S10	0	Number/km
2005	4	10	Z4S10	0	Number/km
2006	4	10	Z4S10	0	Number/km
2007	4	10	Z4S10	0	Number/km
2008	4	10	Z4S10	0	Number/km
2009	4	10	Z4S10	0	Number/km
2010	4	10	Z4S10	0	Number/km
2011	4	10	Z4S10	0	Number/km
2012	4	10	Z4S10	0	Number/km
2013	4	10	Z4S10	0	Number/km
2014	4	10	Z4S10	0	Number/km
2015	4	10	Z4S10	0	Number/km
2000	4	11	Z4S11	0	Number/km
2001	4	11	Z4S11	0	Number/km
2002	4	11	Z4S11	0	Number/km
2003	4	11	Z4S11	0	Number/km
2004	4	11	Z4S11	0	Number/km
2005	4	11	Z4S11	0	Number/km
2006	4	11	Z4S11	0	Number/km
2007	4	11	Z4S11	0.0309598	Number/km
2008	4	11	Z4S11	0.0393701	Number/km
2009	4	11	Z4S11	0	Number/km
2010	4	11	Z4S11	0	Number/km
2011	4	11	Z4S11	0.0047619	Number/km
2012	4	11	Z4S11	0	Number/km
2013	4	11	Z4S11	0	Number/km
2014	4	11	Z4S11	0	Number/km
2015	4	11	Z4S11	0	Number/km
2000	4	12	Z4S12	0	Number/km
2001	4	12	Z4S12	0	Number/km
2002	4	12	Z4S12	0	Number/km
2003	4	12	Z4S12	0	Number/km
2004	4	12	Z4S12	0	Number/km
2005	4	12	Z4S12	0	Number/km
2006	4	12	Z4S12	0	Number/km
2007	4	12	Z4S12	0	Number/km
2008	4	12	Z4S12	0	Number/km
2009	4	12	Z4S12	0	Number/km
2010	4	12	Z4S12	0	Number/km
2011	4	12	Z4S12	0	Number/km
2012	4	12	Z4S12	0	Number/km
2013	4	12	Z4S12	0	Number/km
2014	4	12	Z4S12	0	Number/km
2015	4	12	Z4S12	0	Number/km
2000	4	13	Z4S13	0	Number/km
2001	4	13	Z4S13	0	Number/km
2002	4	13	Z4S13	0	Number/km
2003	4	13	Z4S13	0	Number/km
2004	4	13	Z4S13	0	Number/km
2005	4	13	Z4S13	0	Number/km
2006	4	13	Z4S13	0	Number/km
2007	4	13	Z4S13	0	Number/km
2008	4	13	Z4S13	0	Number/km
2009	4	13	Z4S13	0	Number/km
2010	4	13	Z4S13	0	Number/km
2011	4	13	Z4S13	0	Number/km
2012	4	13	Z4S13	0	Number/km
2013	4	13	Z4S13	0	Number/km
2014	4	13	Z4S13	0	Number/km
2015	4	13	Z4S13	0	Number/km
2000	4	12	Z4S12	0	Number/km
2001	4	12	Z4S12	0	Number/km
2002	4	12	Z4S12	0	Number/km
2003	4	12	Z4S12	0	Number/km
2004	4	12	Z4S12	0	Number/km
2005	4	12	Z4S12	0	Number/km
2006	4	12	Z4S12	0	Number/km
2007	4	12	Z4S12	0	Number/km
2008	4	12	Z4S12	0	Number/km
2009	4	12	Z4S12	0	Number/km
2010	4	12	Z4S12	0	Number/km
2011	4	12	Z4S12	0	Number/km
2012	4	12	Z4S12	0	Number/km
2013	4	12	Z4S12	0	Number/km
2014	4	12	Z4S12	0	Number/km
2015	4	12	Z4S12	0	Number/km
2000	4	13	Z4S13	0	Number/km
2001	4	13	Z4S13	0	Number/km
2002	4	13	Z4S13	0	Number/km
2003	4	13	Z4S13	0	Number/km
2004	4	13	Z4S13	0	Number/km
2005	4	13	Z4S13	0	Number/km
2006	4	13	Z4S13	0	Number/km
2007	4	13	Z4S13	0	Number/km
2008	4	13	Z4S13	0	Number/km
2009	4	13	Z4S13	0	Number/km
2010	4	13	Z4S13	0	Number/km
2011	4	13	Z4S13	0.00633312	Number/km
2012	4	13	Z4S13	0	Number/km
2013	4	13	Z4S13	0	Number/km
2014	4	13	Z4S13	0	Number/km
2015	4	13	Z4S13	0	Number/km
2000	4	14	Z4S14	0	Number/km
2001	4	14	Z4S14	0	Number/km
2002	4	14	Z4S14	0	Number/km
2003	4	14	Z4S14	0	Number/km
2004	4	14	Z4S14	0	Number/km
2005	4	14	Z4S14	0	Number/km
2006	4	14	Z4S14	0	Number/km
2007	4	14	Z4S14	0	Number/km
2008	4	14	Z4S14	0	Number/km
2009	4	14	Z4S14	0	Number/km
2010	4	14	Z4S14	0	Number/km
2011	4	14	Z4S14	0	Number/km
2012	4	14	Z4S14	0	Number/km
2013	4	14	Z4S14	0	Number/km
2014	4	14	Z4S14	0	Number/km
2015	4	14	Z4S14	0	Number/km
2000	4	15	Z4S15	0	Number/km
2001	4	15	Z4S15	0	Number/km
2002	4	15	Z4S15	0	Number/km
2003	4	15	Z4S15	0	Number/km
2004	4	15	Z4S15	0	Number/km
2005	4	15	Z4S15	0	Number/km
2006	4	15	Z4S15	0	Number/km
2007	4	15	Z4S15	0	Number/km
2008	4	15	Z4S15	0	Number/km
2009	4	15	Z4S15	0	Number/km
2010	4	15	Z4S15	0	Number/km
2011	4	15	Z4S15	0.00633312	Number/km
2012	4	15	Z4S15	0	Number/km
2013	4	15	Z4S15	0	Number/km
2014	4	15	Z4S15	0	Number/km
2015	4	15	Z4S15	0	Number/km
2000	4	16	Z4S16	0	Number/km
2001	4	16	Z4S16	0	Number/km
2002	4	16	Z4S16	0	Number/km
2003	4	16	Z4S16	0	Number/km
2004	4	16	Z4S16	0	Number/km
2005	4	16	Z4S16	0	Number/km
2006	4	16	Z4S16	0	Number/km
2007	4	16	Z4S16	0	Number/km
2008	4	16	Z4S16	0	Number/km
2009	4	16	Z4S16	0	Number/km
2010	4	16	Z4S16	0	Number/km
2011	4	16	Z4S16	0	Number/km
2012	4	16	Z4S16	0	Number/km
2013	4	16	Z4S16	0	Number/km
2014	4	16	Z4S16	0	Number/km
2015	4	16	Z4S16	0	Number/km
2000	4	17	Z4S17	0	Number/km
2001	4	17	Z4S17	0	Number/km
2002	4	17	Z4S17	0	Number/km
2003	4	17	Z4S17	0	Number/km
2004	4	17	Z4S17	0	Number/km
2005	4	17	Z4S17	0	Number/km
2006	4	17	Z4S17	0	Number/km
2007	4	17	Z4S17	0	Number/km
2008	4	17	Z4S17	0	Number/km
2009	4	17	Z4S17	0	Number/km
2010	4	17	Z4S17	0	Number/km
2011	4	17	Z4S17	0	Number/km
2012	4	17	Z4S17	0	Number/km
2013	4	17	Z4S17	0	Number/km
2014	4	17	Z4S17	0	Number/km
2015	4	17	Z4S17	0	Number/km
2000	4	18	Z4S18	0	Number/km
2001	4	18	Z4S18	0	Number/km
2002	4	18	Z4S18	0	Number/km
2003	4	18	Z4S18	0	Number/km
2004	4	18	Z4S18	0	Number/km
2005	4	18	Z4S18	0	Number/km
2006	4	18	Z4S18	0	Number/km
2007	4	18	Z4S18	0	Number/km
2008	4	18	Z4S18	0	Number/km
2009	4	18	Z4S18	0	Number/km
2010	4	18	Z4S18	0	Number/km
2011	4	18	Z4S18	0	Number/km
2012	4	18	Z4S18	0	Number/km
2013	4	18	Z4S18	0	Number/km
2014	4	18	Z4S18	0	Number/km
2015	4	18	Z4S18	0	Number/km
2000	4	19	Z4S19	0	Number/km
2001	4	19	Z4S19	0	Number/km
2002	4	19	Z4S19	0	Number/km
2003	4	19	Z4S19	0	Number/km
2004	4	19	Z4S19	0	Number/km
2005	4	19	Z4S19	0	Number/km
2006	4	19	Z4S19	0	Number/km
2007	4	19	Z4S19	0	Number/km
2008	4	19	Z4S19	0	Number/km
2009	4	19	Z4S19	0	Number/km
2010	4	19	Z4S19	0	Number/km
2011	4	19	Z4S19	0	Number/km
2012	4	19	Z4S19	0	Number/km
2013	4	19	Z4S19	0	Number/km
2014	4	19	Z4S19	0	Number/km
2015	4	19	Z4S19	0	Number/km
2000	4	20	Z4S20	0	Number/km
2001	4	20	Z4S20	0	Number/km
2002	4	20	Z4S20	0	Number/km
2003	4	20	Z4S20	0	Number/km
2004	4	20	Z4S20	0	Number/km
2005	4	20	Z4S20	0	Number/km
2006	4	20	Z4S20	0	Number/km
2007	4	20	Z4S20	0	Number/km
2008	4	20	Z4S20	0	Number/km
2009	4	20	Z4S20	0	Number/km
2010	4	20	Z4S20	0	Number/km
2011	4	20	Z4S20	0	Number/km
2012	4	20	Z4S20	0	Number/km
2013	4	20	Z4S20	0	Number/km
2014	4	20	Z4S20	0	Number/km
2015	4	20	Z4S20	0	Number/km
2000	4	21	Z4S21	0	Number/km
2001	4	21	Z4S21	0	Number/km
2002	4	21	Z4S21	0	Number/km
2003	4	21	Z4S21	0	Number/km
2004	4	21	Z4S21	0	Number/km
2005	4	21	Z4S21	0	Number/km
2006	4	21	Z4S21	0	Number/km
2007	4	21	Z4S21	0	Number/km
2008	4	21	Z4S21	0	Number/km
2009	4	21	Z4S21	0	Number/km
2010	4	21	Z4S21	0	Number/km
2011	4	21	Z4S21	0	Number/km
2012	4	21	Z4S21	0	Number/km
2013	4	21	Z4S21	0	Number/km
2014	4	21	Z4S21	0	Number/km
2015	4	21	Z4S21	0	Number/km
2000	4	22	Z4S22	0	Number/km
2001	4	22	Z4S22	0	Number/km
2002	4	22	Z4S22	0	Number/km
2003	4	22	Z4S22	0	Number/km
2004	4	22	Z4S22	0	Number/km
2005	4	22	Z4S22	0	Number/km
2006	4	22	Z4S22	0	Number/km
2007	4	22	Z4S22	0	Number/km
2008	4	22	Z4S22	0	Number/km
2009	4	22	Z4S22	0	Number/km
2010	4	22	Z4S22	0	Number/km
2011	4	22	Z4S22	0	Number/km
2012	4	22	Z4S22	0	Number/km
2013	4	22	Z4S22	0	Number/km
2014	4	22	Z4S22	0	Number/km
2015	4	22	Z4S22	0	Number/km
2000	5	1	Z5S1	0	Number/km
2001	5	1	Z5S1	0	Number/km
2002	5	1	Z5S1	0	Number/km
2003	5	1	Z5S1	0	Number/km
2004	5	1	Z5S1	0	Number/km
2005	5	1	Z5S1	0	Number/km
2006	5	1	Z5S1	0	Number/km
2007	5	1	Z5S1	0	Number/km
2008	5	1	Z5S1	0	Number/km
2009	5	1	Z5S1	0	Number/km
2010	5	1	Z5S1	0	Number/km
2011	5	1	Z5S1	0	Number/km
2012	5	1	Z5S1	0	Number/km
2013	5	1	Z5S1	0	Number/km
2014	5	1	Z5S1	0	Number/km
2015	5	1	Z5S1	0	Number/km
2000	5	2	Z5S2	0	Number/km
2001	5	2	Z5S2	0	Number/km
2002	5	2	Z5S2	0	Number/km
2003	5	2	Z5S2	0	Number/km
2004	5	2	Z5S2	0	Number/km
2005	5	2	Z5S2	0	Number/km
2006	5	2	Z5S2	0	Number/km
2007	5	2	Z5S2	0	Number/km
2008	5	2	Z5S2	0	Number/km
2009	5	2	Z5S2	0	Number/km
2010	5	2	Z5S2	0	Number/km
2011	5	2	Z5S2	0	Number/km
2012	5	2	Z5S2	0	Number/km
2013	5	2	Z5S2	0	Number/km
2014	5	2	Z5S2	0	Number/km
2015	5	2	Z5S2	0	Number/km
2000	5	3	Z5S3	0	Number/km
2001	5	3	Z5S3	0	Number/km
2002	5	3	Z5S3	0	Number/km
2003	5	3	Z5S3	0	Number/km
2004	5	3	Z5S3	0	Number/km
2005	5	3	Z5S3	0	Number/km
2006	5	3	Z5S3	0	Number/km
2007	5	3	Z5S3	0	Number/km
2008	5	3	Z5S3	0	Number/km
2009	5	3	Z5S3	0	Number/km
2010	5	3	Z5S3	0	Number/km
2011	5	3	Z5S3	0	Number/km
2012	5	3	Z5S3	0	Number/km
2013	5	3	Z5S3	0	Number/km
2014	5	3	Z5S3	0	Number/km
2015	5	3	Z5S3	0	Number/km
2000	5	4	Z5S4	0	Number/km
2001	5	4	Z5S4	0	Number/km
2002	5	4	Z5S4	0	Number/km
2003	5	4	Z5S4	0	Number/km
2004	5	4	Z5S4	0	Number/km
2005	5	4	Z5S4	0	Number/km
2006	5	4	Z5S4	0	Number/km
2007	5	4	Z5S4	0	Number/km
2008	5	4	Z5S4	0	Number/km
2009	5	4	Z5S4	0	Number/km
2010	5	4	Z5S4	0	Number/km
2011	5	4	Z5S4	0	Number/km
2012	5	4	Z5S4	0	Number/km
2013	5	4	Z5S4	0	Number/km
2014	5	4	Z5S4	0	Number/km
2015	5	4	Z5S4	0	Number/km
2000	5	5	Z5S5	0	Number/km
2001	5	5	Z5S5	0	Number/km
2002	5	5	Z5S5	0	Number/km
2003	5	5	Z5S5	0	Number/km
2004	5	5	Z5S5	0	Number/km
2005	5	5	Z5S5	0	Number/km
2006	5	5	Z5S5	0	Number/km
2007	5	5	Z5S5	0	Number/km
2008	5	5	Z5S5	0	Number/km
2009	5	5	Z5S5	0	Number/km
2010	5	5	Z5S5	0	Number/km
2011	5	5	Z5S5	0	Number/km
2012	5	5	Z5S5	0	Number/km
2013	5	5	Z5S5	0	Number/km
2014	5	5	Z5S5	0	Number/km
2015	5	5	Z5S5	0	Number/km
2000	5	6	Z5S6	0	Number/km
2001	5	6	Z5S6	0	Number/km
2002	5	6	Z5S6	0	Number/km
2003	5	6	Z5S6	0	Number/km
2004	5	6	Z5S6	0	Number/km
2005	5	6	Z5S6	0	Number/km
2006	5	6	Z5S6	0	Number/km
2007	5	6	Z5S6	0	Number/km
2008	5	6	Z5S6	0	Number/km
2009	5	6	Z5S6	0	Number/km
2010	5	6	Z5S6	0	Number/km
2011	5	6	Z5S6	0	Number/km
2012	5	6	Z5S6	0	Number/km
2013	5	6	Z5S6	0	Number/km
2014	5	6	Z5S6	0	Number/km
2015	5	6	Z5S6	0	Number/km
2000	5	7	Z5S7	0	Number/km
2001	5	7	Z5S7	0	Number/km
2002	5	7	Z5S7	0	Number/km
2003	5	7	Z5S7	0	Number/km
2004	5	7	Z5S7	0	Number/km
2005	5	7	Z5S7	0	Number/km
2006	5	7	Z5S7	0	Number/km
2007	5	7	Z5S7	0	Number/km
2008	5	7	Z5S7	0	Number/km
2009	5	7	Z5S7	0	Number/km
2010	5	7	Z5S7	0	Number/km
2011	5	7	Z5S7	0	Number/km
2012	5	7	Z5S7	0	Number/km
2013	5	7	Z5S7	0	Number/km
2014	5	7	Z5S7	0	Number/km
2015	5	7	Z5S7	0	Number/km
2000	5	8	Z5S8	0	Number/km
2001	5	8	Z5S8	0	Number/km
2002	5	8	Z5S8	0	Number/km
2003	5	8	Z5S8	0	Number/km
2004	5	8	Z5S8	0	Number/km
2005	5	8	Z5S8	0	Number/km
2006	5	8	Z5S8	0	Number/km
2007	5	8	Z5S8	0	Number/km
2008	5	8	Z5S8	0	Number/km
2009	5	8	Z5S8	0	Number/km
2010	5	8	Z5S8	0	Number/km
2011	5	8	Z5S8	0	Number/km
2012	5	8	Z5S8	0	Number/km
2013	5	8	Z5S8	0	Number/km
2014	5	8	Z5S8	0	Number/km
2015	5	8	Z5S8	0	Number/km
2000	5	9	Z5S9	0	Number/km
2001	5	9	Z5S9	0	Number/km
2002	5	9	Z5S9	0	Number/km
2003	5	9	Z5S9	0	Number/km
2004	5	9	Z5S9	0	Number/km
2005	5	9	Z5S9	0	Number/km
2006	5	9	Z5S9	0	Number/km
2007	5	9	Z5S9	0	Number/km
2008	5	9	Z5S9	0	Number/km
2009	5	9	Z5S9	0	Number/km
2010	5	9	Z5S9	0	Number/km
2011	5	9	Z5S9	0	Number/km
2012	5	9	Z5S9	0	Number/km
2013	5	9	Z5S9	0	Number/km
2014	5	9	Z5S9	0	Number/km
2015	5	9	Z5S9	0	Number/km
2000	5	11	Z5S11	0	Number/km
2001	5	11	Z5S11	0	Number/km
2002	5	11	Z5S11	0	Number/km
2003	5	11	Z5S11	0	Number/km
2004	5	11	Z5S11	0	Number/km
2005	5	11	Z5S11	0	Number/km
2006	5	11	Z5S11	0	Number/km
2007	5	11	Z5S11	0	Number/km
2008	5	11	Z5S11	0	Number/km
2009	5	11	Z5S11	0	Number/km
2010	5	11	Z5S11	0	Number/km
2011	5	11	Z5S11	0	Number/km
2012	5	11	Z5S11	0	Number/km
2013	5	11	Z5S11	0	Number/km
2014	5	11	Z5S11	0	Number/km
2015	5	11	Z5S11	0	Number/km
2000	5	12	Z5S12	0	Number/km
2001	5	12	Z5S12	0	Number/km
2002	5	12	Z5S12	0	Number/km
2003	5	12	Z5S12	0	Number/km
2004	5	12	Z5S12	0	Number/km
2005	5	12	Z5S12	0	Number/km
2006	5	12	Z5S12	0	Number/km
2007	5	12	Z5S12	0	Number/km
2008	5	12	Z5S12	0	Number/km
2009	5	12	Z5S12	0	Number/km
2010	5	12	Z5S12	0	Number/km
2011	5	12	Z5S12	0	Number/km
2012	5	12	Z5S12	0	Number/km
2013	5	12	Z5S12	0	Number/km
2014	5	12	Z5S12	0	Number/km
2015	5	12	Z5S12	0	Number/km
2000	5	14	Z5S14	0	Number/km
2001	5	14	Z5S14	0	Number/km
2002	5	14	Z5S14	0	Number/km
2003	5	14	Z5S14	0	Number/km
2004	5	14	Z5S14	0	Number/km
2005	5	14	Z5S14	0	Number/km
2006	5	14	Z5S14	0	Number/km
2007	5	14	Z5S14	0	Number/km
2008	5	14	Z5S14	0	Number/km
2009	5	14	Z5S14	0	Number/km
2010	5	14	Z5S14	0	Number/km
2011	5	14	Z5S14	0	Number/km
2012	5	14	Z5S14	0	Number/km
2013	5	14	Z5S14	0	Number/km
2014	5	14	Z5S14	0	Number/km
2015	5	14	Z5S14	0	Number/km
2000	5	16	Z5S16	0	Number/km
2001	5	16	Z5S16	0	Number/km
2002	5	16	Z5S16	0	Number/km
2003	5	16	Z5S16	0	Number/km
2004	5	16	Z5S16	0	Number/km
2005	5	16	Z5S16	0	Number/km
2006	5	16	Z5S16	0	Number/km
2007	5	16	Z5S16	0	Number/km
2008	5	16	Z5S16	0	Number/km
2009	5	16	Z5S16	0	Number/km
2010	5	16	Z5S16	0	Number/km
2011	5	16	Z5S16	0	Number/km
2012	5	16	Z5S16	0	Number/km
2013	5	16	Z5S16	0	Number/km
2014	5	16	Z5S16	0	Number/km
2015	5	16	Z5S16	0	Number/km

## Sheet: CastleRock
Location	Year	Value	Type	TypeII
CastleRock	1979	40	Count	Breeding pop	Sowles 1980
CastleRock	1989	34	Count	Breeding pop	Carter et al. 1992
CastleRock	1997	12	Count	Breeding pop	Jaques & Strong 2001
CastleRock	1998	6	Count	Breeding pop	Jaques & Strong 2001
CastleRock	1999	24	Count	Breeding pop	Jaques & Strong 2001
CastleRock	2004	8	Count	Breeding pop	Jaques 2004

## Sheet: Triangle
Year	Plot 1	Plot 2	Plot 3	Plot 4	Average
1984	98	69	16	64	61.75
1989	100	97	12	67	69
1994	72	75	7	51	51.25
1999	94	71	8	57	57.5
2004	71	61	7	36	43.75
2009	84	71	11	61	56.75
2014	74	45	33		50.6667

## Sheet: Haystack
Location	Year	Value	TypeI	TypeII	Source
Haystack	2010	368	Count	occupied burrows	Stephenson 2015
Haystack	2011	171	Count	occupied burrows	Stephenson 2015
Haystack	2012	99	Count	occupied burrows	Stephenson 2015
Haystack	2013	160	Count	occupied burrows	Stephenson 2015
Haystack	2014	122	Count	occupied burrows	Stephenson 2015

## Sheet: ORCatalog
Row Labels	YEAR	DATE	LATITUDE	LONGITUDE	QUAL	WHATCOUNT	SURVTYPE	ESTTYPE	Sum of ACTUAL BIRD COUNT	Sum of EST NO BREEDING BIRDS (Number)	Sum of NONESTS
"Blast Rock"	1988	1988-06-24	44° 8' 10" N	124° 7' 42" W	3	B	M	W	6	8
"Blast Rock"	1990	1990-04-12	44° 8' 10" N	124° 7' 42" W	3	B	M	W	11	11
"Blast Rock"	1991	1991-06-25	44° 8' 10" N	124° 7' 42" W	2	N	B,M	W	6	6	3
"Blast Rock"	1992	1992-07-14	44° 8' 10" N	124° 7' 42" W	3	B	B	W	2	2
"Blast Rock"	2008	2008-06-24	44° 8' 10" N	124° 7' 42" W	3	B	B	W	0	0
"Brown Rock"	1988	1988-06-06	45° 20' 44" N	123° 59' 26" W	3	B	B	W	2	2
"Brown Rock"	1991	1991-07-11	45° 20' 44" N	123° 59' 26" W	3	B	B	W	4	4
"Brown Rock"	2008	2008-06-20	45° 20' 44" N	123° 59' 26" W	3	B	B	W	0	0
"Cape Meares Mainland Complex"	1975	1975-05-01	45° 29' 16" N	123° 58' 29" W	4	O	M	X
"Cape Meares Mainland Complex"	1979	1979-05-12	45° 29' 16" N	123° 58' 29" W	4	U	M	T		70
"Cascade Head Complex"	1933	1933-06-19	45° 3' 51" N	124° 0' 45" W	4	U	B,M	X
"Cascade Head Complex"	1934	1934-06-04	45° 3' 51" N	124° 0' 45" W	4	U	B,M	X
"Colony Rock"	1979	1979-06-23	44° 40' 40" N	124° 4' 49" W	3	B	M	W		4
"Colony Rock"	1988	1988-05-17	44° 40' 40" N	124° 4' 49" W	3	B	M	W	12	12
"Colony Rock"	1989	1989-06-01	44° 40' 40" N	124° 4' 49" W	3	B	B,M	W	10	10
"Colony Rock"	1990	1990-03-30	44° 40' 40" N	124° 4' 49" W	3	B	M	W	2	2
"Colony Rock"	1991	1991-06-13	44° 40' 40" N	124° 4' 49" W	3	B	B,M	W	3	3
"Colony Rock"	1992	1992-06-24	44° 40' 40" N	124° 4' 49" W	2	N	B	W		2	1
"Colony Rock"	1993	1993-06-07	44° 40' 40" N	124° 4' 49" W	3	B	B,M	W	1	1
"Colony Rock"	1994	1994-06-22	44° 40' 40" N	124° 4' 49" W	2	N	B	W		2	1
"Colony Rock"	1997	1997-07-02	44° 40' 40" N	124° 4' 49" W	1	B	B	W	0	0	0
"Colony Rock"	2008	2008-06-17	44° 40' 40" N	124° 4' 49" W	3	B	B	W	0	0	0
"Cox Rock Mainland"	1988	1988-06-05	44° 6' 41" N	124° 7' 31" W	2	N	M	W	4	4	2
"Cox Rock Mainland"	1991	1991-06-25	44° 6' 41" N	124° 7' 31" W	3	B	B,M	W	4	4
"Cox Rock Mainland"	2008	2008-06-24	44° 6' 41" N	124° 7' 31" W	3	B	B	W	0	0
"Cox Rock Mainland"	2008	2008-08-19	44° 6' 41" N	124° 7' 31" W	3	B	M	W	0	0
"Crook Point Complex"	1972	1972-06-26	42° 15' 14" N	124° 24' 54" W	4	B	A	T	50	50
"Elephant Rock"	1979	1979-04-30	43° 6' 46" N	124° 26' 17" W	3	B	B,M	W		24
"Elephant Rock"	1988	1988-06-23	43° 6' 46" N	124° 26' 17" W	3	N	M	W		34	17
"Elephant Rock"	1991	1991-04-18	43° 6' 46" N	124° 26' 17" W	3	B	M	W	17	17
"Elephant Rock"	2008	2008-07-17	43° 6' 46" N	124° 26' 17" W	3	B	B, M	W	0	0
"Elephant Rock"	2013	2013-07-12	43° 6' 46" N	124° 26' 17" W	4	B	M	U	1	2
"Grave Point Rock"	1988	1988-06-23	43° 6' 17" N	124° 26' 11" W	3	B	C	W	1	1
"Grave Point Rock"	2008	2008-07-10	43° 6' 17" N	124° 26' 11" W	3	B	B, M	W	0	0
"Heceta Head Complex"	1972	1972-06-26			4	B	A	T	35	35
"Heceta Head South"	1991	1991-06-20	44° 8' 11" N	124° 7' 41" W	1	N	M	W		2	1
"Heceta Head South"	2008	2008-06-24	44° 8' 11" N	124° 7' 41" W	3	B	B	W	10	10
"Middle Coquille Point Rock"	1979	1979-04-30	43° 6' 52" N	124° 26' 20" W	3	B	B	W		4
"Middle Coquille Point Rock"	1988	1988-06-23	43° 6' 52" N	124° 26' 20" W	3	B	M	W	2	2
"Middle Coquille Point Rock"	1989	1989-06-27	43° 6' 52" N	124° 26' 20" W	3	B	M	W	6	6
"Middle Coquille Point Rock"	2008	2008-07-17	43° 6' 52" N	124° 26' 20" W	3	B	B, M	W	0	0
"North Coquille Point Rock"	1988	1988-06-27	43° 6' 56" N	124° 26' 28" W	3	B	B	W	4	4
"North Coquille Point Rock"	2008	2008-07-17	43° 6' 56" N	124° 26' 28" W	3	B	B, M	W	0	0
"North Crook Point Rock"	1967	1967-03-21	42° 15' 24" N	124° 24' 49" W	3	N	C	W		14	7
"North Crook Point Rock"	1979	1979-07-04	42° 15' 24" N	124° 24' 49" W	3	N	C	Y		50	25
"North Crook Point Rock"	1988	1988-06-15	42° 15' 24" N	124° 24' 49" W	3	B	B	Y		40
"North Crook Point Rock"	1989	1989-07-26	42° 15' 24" N	124° 24' 49" W	3	B	B	W	16	16
"North Crook Point Rock"	2008	2008-07-16	42° 15' 24" N	124° 24' 49" W	3	B	B	W	0	0
"Parrot Rock"	1967	1967-05-06	44° 8' 7" N	124° 7' 43" W	2	N	M	W		26	13
"Parrot Rock"	1979	1979-06-27	44° 8' 7" N	124° 7' 43" W	3	U	C	Y		50
"Parrot Rock"	1988	1988-07-06	44° 8' 7" N	124° 7' 43" W	3	N	B	Z		8	4
"Parrot Rock"	1990	1990-04-12	44° 8' 7" N	124° 7' 43" W	1	N	M	W	4	6	3
"Parrot Rock"	1991	1991-06-25	44° 8' 7" N	124° 7' 43" W	3	B	B,M	W	6	6	9
"Parrot Rock"	1992	1992-07-14	44° 8' 7" N	124° 7' 43" W	2	N	B	W		2	1
"Parrot Rock"	2008	2008-06-24	44° 8' 7" N	124° 7' 43" W	3	B	B	W	0	0
"Parrot Rock"	2008	2008-08-19	44° 8' 7" N	124° 7' 43" W	3	B	M	W	0	0
"Sea Lion Caves Headlands"	1988	1988-06-05	44° 7' 25" N	124° 7' 39" W	3	B	M	W	7	7
"Sea Lion Caves Headlands"	2008	2008-06-24	44° 7' 25" N	124° 7' 39" W	3	B	B	W	0	0
"Sea Lion Caves Headlands"	2008	2008-08-19	44° 7' 25" N	124° 7' 39" W	3	B	M	W	0	0
"Seal Rocks Complex"	1938	1938-01-01	44° 29' 36" N	124° 5' 9" W	4	U	M	X
"Sixes River Complex"	1972	1972-06-26	42° 51' 22" N	124° 32' 57" W	4	B	A	T	10	10
"Three Arch Rocks Complex"	1914	1914-07-03	45° 27' 52" N	123° 59' 4" W	4	O	C	X
"Three Arch Rocks Complex"	1940	1940-06-27	45° 27' 52" N	123° 59' 4" W	4	O	M	X
"Three Arch Rocks Complex"	1972	1972-06-26	45° 27' 52" N	123° 59' 4" W	4	B	A	T	200	200
"Unnamed Colony"	1979	1979-06-11	45° 29' 18" N	123° 58' 33" W	3	B	B	W		50
"Unnamed Colony"	1979	1979-06-11	45° 29' 22" N	123° 58' 34" W	3	B	B	W		24
"Unnamed Colony"	1979	1979-06-11	45° 29' 25" N	123° 58' 36" W	3	B	B	W		50
"Unnamed Colony"	1979	1979-06-11	45° 29' 28" N	123° 58' 29" W	3	B	B	W		4
"Unnamed Colony"	1979	1979-06-11	45° 29' 9" N	123° 58' 42" W	4	B	B	Y	11	90
"Unnamed Colony"	1979	1979-06-12	45° 20' 15" N	123° 59' 34" W	3	B	B	W		50
"Unnamed Colony"	1979	1979-06-12	45° 3' 41" N	124° 1' 2" W	3	B	B	W		30
"Unnamed Colony"	1988	1988-05-11	45° 3' 41" N	124° 1' 2" W	3	B	B	W	14	14
"Unnamed Colony"	1988	1988-05-31	45° 29' 18" N	123° 58' 33" W	3	B	B,M	W	4	4
"Unnamed Colony"	1988	1988-06-06	45° 20' 15" N	123° 59' 34" W	3	B	B	Y		20
"Unnamed Colony"	1988	1988-06-06	45° 20' 25" N	124° 0' 9" W	3	B	B	W	2	2
"Unnamed Colony"	1988	1988-06-06	45° 20' 48" N	123° 58' 56" W	3	B	B	W	5	5
"Unnamed Colony"	1988	1988-06-06	45° 29' 28" N	123° 58' 29" W	3	B	B	W	12	12
"Unnamed Colony"	1988	1988-06-28	42° 40' 10" N	124° 28' 39" W	3	B	B	W	2	2
"Unnamed Colony"	1989	1989-06-09	45° 3' 41" N	124° 1' 2" W	3	B	AP	W	3	3
"Unnamed Colony"	1989	1989-07-11	45° 29' 18" N	123° 58' 33" W	3	B	B	W	7	7
"Unnamed Colony"	1989	1989-07-11	45° 29' 28" N	123° 58' 29" W	3	B	B	W	8	8
"Unnamed Colony"	1990	1990-07-12	45° 29' 18" N	123° 58' 33" W	3	B	B,M	W	10	10
"Unnamed Colony"	1991	1991-06-21	44° 40' 36" N	124° 4' 48" W	3	B	B	W	7	7
"Unnamed Colony"	1991	1991-06-24	45° 3' 41" N	124° 1' 2" W	3	B	B	W	15	15
"Unnamed Colony"	1991	1991-07-11	45° 20' 15" N	123° 59' 34" W	3	B	B	W	2	2
"Unnamed Colony"	1991	1991-07-11	45° 20' 48" N	123° 58' 56" W	3	B	B	W	3	3
"Unnamed Colony"	1991	1991-07-11	45° 29' 18" N	123° 58' 33" W	3	B	B	W	2	2
"Unnamed Colony"	1991	1991-07-11	45° 29' 28" N	123° 58' 29" W	3	B	B	W	3	3
"Unnamed Colony"	1991	1991-07-11	45° 29' 9" N	123° 58' 42" W	3	B	B	W	2	2
"Unnamed Colony"	1992	1992-06-03	44° 40' 36" N	124° 4' 48" W	3	N	M	W	2	2	1
"Unnamed Colony"	1992	1992-06-03	44° 40' 38" N	124° 4' 27" W	3	B	M	W	2	2
"Unnamed Colony"	1993	1993-07-20	45° 20' 48" N	123° 58' 56" W	3	B	B	W	1	1
"Unnamed Colony"	1994	1994-07-06	44° 40' 38" N	124° 4' 27" W	3	B	M	W	2	2
"Unnamed Colony"	1995	1995-06-28	44° 40' 36" N	124° 4' 48" W	2	N	B	W		2	1
"Unnamed Colony"	1999	1999-05-26	45° 3' 41" N	124° 1' 2" W	3	B	M	W	8	8
"Unnamed Colony"	2003	2003-07-15	45° 20' 17" N	124° 0' 28" W	3	B	B	W	1	1
"Unnamed Colony"	2003	2003-07-15	45° 28' 4" N	123° 58' 36" W	3	N	B	W		2	1
"Unnamed Colony"	2008	2008-06-17	44° 40' 36" N	124° 4' 48" W	3	B	B	W	0	0
"Unnamed Colony"	2008	2008-06-17	44° 40' 38" N	124° 4' 27" W	3	B	B, M	W	0	0
"Unnamed Colony"	2008	2008-06-17	45° 3' 41" N	124° 1' 2" W	3	B	B	W	0	0
"Unnamed Colony"	2008	2008-06-20	45° 20' 17" N	124° 0' 28" W	3	B	B	W	0	0
"Unnamed Colony"	2008	2008-06-20	45° 20' 25" N	124° 0' 9" W	3	B	B	W	0	0
"Unnamed Colony"	2008	2008-06-20	45° 20' 48" N	123° 58' 56" W	3	B	B	W	0	0
"Unnamed Colony"	2008	2008-06-20	45° 28' 4" N	123° 58' 36" W	3	B	B	W	0	0
"Unnamed Colony"	2008	2008-06-20	45° 29' 18" N	123° 58' 33" W	3	B	B, M	W	0	0
"Unnamed Colony"	2008	2008-06-20	45° 29' 22" N	123° 58' 34" W	3	B	B, M	W	0	0
"Unnamed Colony"	2008	2008-06-20	45° 29' 25" N	123° 58' 36" W	3	B	B	W	0	0
"Unnamed Colony"	2008	2008-06-20	45° 29' 28" N	123° 58' 29" W	3	B	B	W	0	0
"Unnamed Colony"	2008	2008-06-20	45° 29' 9" N	123° 58' 42" W	3	B	B, M	W	0	0
"Unnamed Colony"	2008	2008-07-22	42° 40' 10" N	124° 28' 39" W	3	B	B	W	0	0
"Unnamed Colony"	2008	2008-08-13	45° 20' 15" N	123° 59' 34" W	3	B	M	W	1	1
"Unnamed Colony"	2010	2010-06-20	44° 40' 36" N	124° 4' 48" W	3	B	B	W	1	2
"Whaleshead Cove Complex"	1972	1972-06-26	42° 8' 20" N	124° 21' 44" W	4	B	A	T	65	65
"Whaleshead Cove" (East Rock)	1967	1967-04-23	42° 8' 23" N	124° 21' 40" W	4	N	C	W		94	47
"Whaleshead Cove" (East Rock)	1979	1979-06-01	42° 8' 23" N	124° 21' 40" W	3	B	B	W		70
"Whaleshead Cove" (East Rock)	1988	1988-07-14	42° 8' 23" N	124° 21' 40" W	3	N	C	Y		50	25
"Whaleshead Cove" (East Rock)	2008	2008-07-15	42° 8' 23" N	124° 21' 40" W	3	B	B	W	7	7
"Whaleshead Cove" (West Rock)	1967	1967-04-23	42° 8' 19" N	124° 21' 46" W	4	O	C	X
"Whaleshead Cove" (West Rock)	1979	1979-06-01	42° 8' 19" N	124° 21' 46" W	4	U	C	Y		100
"Whaleshead Cove" (West Rock)	1988	1988-08-03	42° 8' 19" N	124° 21' 46" W	3	N	C	Y		40	20
"Whaleshead Cove" (West Rock)	2008	2008-07-15	42° 8' 19" N	124° 21' 46" W	3	B	B	W	2	2
"Whaleshead Cove" (West Rock)	2009	2009-07-29	42° 8' 19" N	124° 21' 46" W	3	B	B	W	3	3
"Yaquina Head Complex"	1938	1938-01-01			4	U	M	X
"Yaquina Head Complex"	1940	1940-06-02			4	U	M	X
"Yaquina Head Complex"	1972	1972-06-26			4	B	A	W	3	3
"Yaquina Head Complex"	1978	1978-01-01			4	U	U	X
Best Rock	1979	1979-05-16	42° 47' 27" N	124° 35' 45" W	3	B	B	W		10
Best Rock	2008	2008-07-22	42° 47' 27" N	124° 35' 45" W	3	B	B	W	2	2
Bird Rocks (Eastern)	1979	1979-06-10	45° 54' 31" N	123° 58' 15" W	3	B	B	Y		20
Bird Rocks (Eastern)	1988	1988-07-01	45° 54' 31" N	123° 58' 15" W	3	N	M	W		2	1
Bird Rocks (Eastern)	2008	2008-06-19	45° 54' 31" N	123° 58' 15" W	3	B	B	W	0	0
Cat and Kittens Rock	2014	2014-06-04	43° 6' 29" N	124° 26' 39" W	4	B	AP	W	1	2
Chiefs Island	1979	1979-04-30	43° 20' 34" N	124° 22' 34" W	3	B	M	W		4
Chiefs Island	1988	1988-06-13	43° 20' 34" N	124° 22' 34" W	3	B	B	W	13	13
Chiefs Island	2008	2008-06-24	43° 20' 34" N	124° 22' 34" W	3	B	B	W	0	0
Conical Rock	1979	1979-06-27	44° 8' 17" N	124° 7' 46" W	2	N	B	W		4	2
Conical Rock	1988	1988-06-04	44° 8' 17" N	124° 7' 46" W	3	B	AP	W		2
Conical Rock	1989	1989-07-19	44° 8' 17" N	124° 7' 46" W	3	B	M	W	4	4
Conical Rock	2008	2008-06-16	44° 8' 17" N	124° 7' 46" W	4	B	M	U	1	1
Conical Rock	2008	2008-06-24	44° 8' 17" N	124° 7' 46" W	3	B	B	W	0	0
Conical Rock	2008	2008-07-01	44° 8' 17" N	124° 7' 46" W	3	B	M	W	5	5
Devils Elbow	1992	1992-07-14	44° 7' 57" N	124° 7' 30" W	3	B	B	W	2	2
Devils Elbow	2008	2008-06-24	44° 7' 57" N	124° 7' 30" W	3	B	B	W	0	0
Devils Elbow	2008	2008-08-19	44° 7' 57" N	124° 7' 30" W	3	B	M	W	0	0
Double Rock	1988	1988-06-16	42° 26' 58" N	124° 29' 25" W	3	B	B	W		2
Double Rock	2008	2008-07-17	42° 26' 58" N	124° 29' 25" W	3	B	B	W	0	0
Face Rock	1979	1979-04-30	43° 6' 20" N	124° 26' 31" W	2	B	B	W		6
Face Rock	1988	1988-06-27	43° 6' 20" N	124° 26' 31" W	3	B	B	W	6	6
Face Rock	2003	2003-05-12	43° 6' 20" N	124° 26' 31" W	3	B	M	W	2	2	1
Face Rock	2008	2008-07-10	43° 6' 20" N	124° 26' 31" W	3	B	M	W	5	5
Face Rock	2010	2010-05-15	43° 6' 20" N	124° 26' 31" W	3	B	M	W	4	4
Face Rock	2010	2010-07-15	43° 6' 20" N	124° 26' 31" W	3	B	M	W	10	10
Goat Island	1966	1966-03-25	42° 3' 57" N	124° 19' 21" W	3	N	C	S		150	75
Goat Island	1972	1972-06-26	42° 3' 57" N	124° 19' 21" W	4	B	A	T	10	10
Goat Island	1973	1973-07-02	42° 3' 57" N	124° 19' 21" W	4	B	M	T	80	80
Goat Island	1979	1979-05-23	42° 3' 57" N	124° 19' 21" W	4	B	C	Y		400
Goat Island	1988	1988-06-14	42° 3' 57" N	124° 19' 21" W	3	B	B	Y	120	120
Goat Island	2008	2008-07-15	42° 3' 57" N	124° 19' 21" W	3	B	B	W	12	12
Gull Rock	1900	1900-06-02	44° 45' 7" N	124° 4' 30" W	4	U	M	X
Gull Rock	1901	1901-01-01	44° 45' 7" N	124° 4' 30" W	4	U	M	X
Gull Rock	1933	1933-06-02	44° 45' 7" N	124° 4' 30" W	4	U	M	X
Gull Rock	1938	1938-06-10	44° 45' 7" N	124° 4' 30" W	4	U	M	X
Gull Rock	1972	1972-06-26	44° 45' 7" N	124° 4' 30" W	4	B	A	W	4	4
Gull Rock	1979	1979-05-15	42° 51' 2" N	124° 33' 27" W	3	B	B	W		10
Gull Rock	1979	1979-06-27	44° 45' 7" N	124° 4' 30" W	3	B	B	W		4
Gull Rock	1988	1988-05-20	44° 45' 7" N	124° 4' 30" W	3	B	B	W		6
Gull Rock	1988	1988-06-03	42° 51' 2" N	124° 33' 27" W	3	B	AP	W	6	6
Gull Rock	1989	1989-07-10	44° 45' 7" N	124° 4' 30" W	3	B	B	W	5	5
Gull Rock	1992	1992-06-24	44° 45' 7" N	124° 4' 30" W	2	N	B	W		2	1
Gull Rock	1994	1994-07-25	44° 45' 7" N	124° 4' 30" W	1	B	B	W	0	0	0
Gull Rock	1995	1995-06-29	44° 45' 7" N	124° 4' 30" W	3	B	B	W	1	1
Gull Rock	1997	1997-05-21	44° 45' 7" N	124° 4' 30" W	3	B	M	W	2	2
Gull Rock	2008	2008-06-17	44° 45' 7" N	124° 4' 30" W	3	B	B	W	0	0
Gull Rock	2008	2008-07-22	42° 51' 2" N	124° 33' 27" W	3	B	B	W	0	0
Gull Rock	2010	2010-07-27	44° 45' 7" N	124° 4' 30" W	3	B	B	W	1	2
Haystack Rock	1929	1929-01-01	45° 12' 42" N	123° 59' 13" W	4	U	M	X
Haystack Rock	1935	1935-01-01	45° 12' 42" N	123° 59' 13" W	4	U	M	X
Haystack Rock	1951	1951-06-24	45° 12' 42" N	123° 59' 13" W	4	B	M	T	100	100
Haystack Rock	1952	1952-06-08	45° 12' 42" N	123° 59' 13" W	4	B	M	T	100	100
Haystack Rock	1957	1957-06-02	45° 12' 42" N	123° 59' 13" W	4	B	M	T	70	70
Haystack Rock	1960	1960-07-25	45° 53' 4" N	123° 58' 6" W	4	B	M	Y	45	45
Haystack Rock	1963	1963-05-14	45° 12' 42" N	123° 59' 13" W	4	B	A	T	10	10
Haystack Rock	1963	1963-05-14	45° 53' 4" N	123° 58' 6" W	3	B	A	T	300	300
Haystack Rock	1963	1963-07-01	45° 53' 4" N	123° 58' 6" W	4	B	M	Y	200	200
Haystack Rock	1964	1964-07-09	45° 12' 42" N	123° 59' 13" W	4	O	A	X
Haystack Rock	1966	1966-05-07	45° 53' 4" N	123° 58' 6" W	4	B	M	T	30	30
Haystack Rock	1967	1967-05-05	45° 12' 42" N	123° 59' 13" W	3	N	C	Z		138	69
Haystack Rock	1967	1967-05-05	45° 53' 4" N	123° 58' 6" W	4	O	M	X
Haystack Rock	1967	1967-05-13	45° 53' 4" N	123° 58' 6" W	4	B	M	T	60	60
Haystack Rock	1970	1970-08-01	45° 53' 4" N	123° 58' 6" W	4	B	M	T	40	40
Haystack Rock	1972	1972-06-26	43° 5' 10" N	124° 26' 21" W	4	B	A	T	60	60
Haystack Rock	1972	1972-06-26	45° 12' 42" N	123° 59' 13" W	4	B	M	T	100	100
Haystack Rock	1972	1972-06-26	45° 53' 4" N	123° 58' 6" W	4	B	A	T	150	150
Haystack Rock	1978	1978-04-30	45° 53' 4" N	123° 58' 6" W	4	B	M	T	400	400
Haystack Rock	1979	1979-06-10	45° 53' 4" N	123° 58' 6" W	3	B	B,M	Y		400
Haystack Rock	1979	1979-06-26	45° 12' 42" N	123° 59' 13" W	3	B	C	Y		300
Haystack Rock	1979	1979-07-05	43° 5' 10" N	124° 26' 21" W	3	B	C	W		4
Haystack Rock	1988	1988-05-11	45° 12' 42" N	123° 59' 13" W	3	B	B	Y		300
Haystack Rock	1988	1988-06-08	45° 53' 4" N	123° 58' 6" W	3	B	B,M	Y		612	306
Haystack Rock	1988	1988-07-13	43° 5' 10" N	124° 26' 21" W	3	B	M	W	6	6
Haystack Rock	1989	1989-06-27	43° 5' 10" N	124° 26' 21" W	3	B	M	W	1	1
Haystack Rock	1990	1990-03-28	43° 5' 10" N	124° 26' 21" W	3	B	M	W	2	2
Haystack Rock	1991	1991-04-18	43° 5' 10" N	124° 26' 21" W	3	B	M	W	3	3
Haystack Rock	1991	1991-06-24	45° 12' 42" N	123° 59' 13" W	3	B	B	T	120	120
Haystack Rock	1993	1993-07-13	45° 53' 4" N	123° 58' 6" W	4	B	B	W	0	0
Haystack Rock	2008	2008-06-04	45° 53' 4" N	123° 58' 6" W	3	B	M	W	38	38
Haystack Rock	2008	2008-06-19	45° 53' 4" N	123° 58' 6" W	3	B	B	W	10	10
Haystack Rock	2008	2008-06-20	45° 12' 42" N	123° 59' 13" W	3	B	B	W	0	0
Haystack Rock	2008	2008-07-02	45° 53' 4" N	123° 58' 6" W	3	B	M	W	51	51
Haystack Rock	2008	2008-07-17	43° 5' 10" N	124° 26' 21" W	3	B	B	W	0	0
Heceta Head	1988	1988-07-06	44° 8' 21" N	124° 7' 39" W	3	B	B	W	6	6
Heceta Head	1991	1991-06-25	44° 8' 21" N	124° 7' 39" W	3	B	B	W	2	2
Heceta Head	2008	2008-06-24			3	B	B	W	0	0
Hunters Island	1964	1964-07-10	42° 18' 50" N	124° 25' 33" W	4	O	A	X
Hunters Island	1967	1967-03-18	42° 18' 50" N	124° 25' 33" W	3	N	C	W		26	13
Hunters Island	1979	1979-07-12	42° 18' 50" N	124° 25' 33" W	3	N	C	Y		150	75
Hunters Island	1988	1988-06-15	42° 18' 50" N	124° 25' 33" W	3	B	B	Y		100
Hunters Island	1989	1989-07-26	42° 18' 50" N	124° 25' 33" W	4	O	B	X
Hunters Island	2008	2008-07-16	42° 18' 50" N	124° 25' 33" W	3	B	B	W	1	1
Island Rock	1930	1930-06-15	42° 40' 1" N	124° 28' 34" W	4	U	M	X
Island Rock	1967	1967-04-22	42° 40' 1" N	124° 28' 34" W	4	N	C	W		26	13
Island Rock	1979	1979-07-03	42° 40' 1" N	124° 28' 34" W	4	N	B	Y		350	175
Island Rock	1988	1988-06-28	42° 40' 1" N	124° 28' 34" W	3	N	B	Y		300	150
Island Rock	1989	1989-08-31	42° 40' 1" N	124° 28' 34" W	3	B	B	W	18	18
Island Rock	2008	2008-07-22	42° 40' 1" N	124° 28' 34" W	3	B	B	W	15	15
Jockey Cap	1979	1979-06-10	45° 51' 16" N	123° 58' 2" W	3	B	B	W		2
Jockey Cap	2008	2008-06-19	45° 51' 16" N	123° 58' 2" W	3	B	B	W	0	0
Mack Arch	1979	1979-06-29	42° 13' 41" N	124° 24' 33" W	3	B	B	W		4
Mack Arch	1988	1988-06-15	42° 13' 41" N	124° 24' 33" W	3	B	B	W	7	7
Mack Arch	2008	2008-07-16	42° 13' 41" N	124° 24' 33" W	3	B	B	W	0	0
Needle Rock	1988	1988-06-16	42° 26' 54" N	124° 29' 2" W	3	B	B	W	6	6
Needle Rock	1989	1989-07-26	42° 26' 54" N	124° 29' 2" W	1	N	B	W	1	2	1
Needle Rock	1994	1994-06-24	42° 26' 54" N	124° 29' 2" W	3	B	B	W	2	2
Needle Rock	2008	2008-07-17	42° 26' 54" N	124° 29' 2" W	3	B	B	W	2	2
Otter Crest Headland	1979	1979-06-27	44° 45' 46" N	124° 3' 59" W	3	B	B	W		50
Otter Crest Headland	1988	1988-05-20	44° 45' 46" N	124° 3' 59" W	3	B	B	W	8	8
Otter Crest Headland	1989	1989-07-10	44° 45' 46" N	124° 3' 59" W	3	B	B	W	3	3
Otter Crest Headland	1990	1990-07-25	44° 45' 46" N	124° 3' 59" W	3	B	B	W	1	1
Otter Crest Headland	1991	1991-06-21	44° 45' 46" N	124° 3' 59" W	3	B	B	W	5	5
Otter Crest Headland	1992	1992-06-30	44° 45' 46" N	124° 3' 59" W	3	B	B	W	1	1
Otter Crest Headland	1993	1993-06-23	44° 45' 46" N	124° 3' 59" W	3	B	B	W	1	1
Otter Crest Headland	1994	1994-06-22	44° 45' 46" N	124° 3' 59" W	3	B	B	W	1	1
Otter Crest Headland	2008	2008-06-17	44° 45' 46" N	124° 3' 59" W	3	B	B	W	0	0
Pillar Rock	1989	1989-07-11	45° 29' 22" N	123° 58' 49" W	3	B	B	W	1	1
Pillar Rock	2008	2008-06-20	45° 29' 22" N	123° 58' 49" W	3	B	B, M	W	0	0
Pyramid Rock	1988	1988-06-06	45° 29' 45" N	123° 59' 5" W	3	B	B	W	1	1
Pyramid Rock	2008	2008-06-20	45° 29' 45" N	123° 59' 5" W	1	B	B, M	W	0	0
Pyramid Rock	2014	2014-06-03	45° 29' 45" N	123° 59' 5" W	4	B	AP	K	1	2
Redfish Rocks (East Central)	1979	1979-07-03	42° 41' 56" N	124° 28' 24" W	3	B	B	W		2
Redfish Rocks (East Central)	1988	1988-06-28	42° 41' 56" N	124° 28' 24" W	3	B	B	W	2	2
Redfish Rocks (East Central)	2008	2008-07-22	42° 41' 56" N	124° 28' 24" W	3	B	B	W	0	0
Redfish Rocks (Northern)	1988	1988-06-28	42° 42' 8" N	124° 28' 28" W	3	B	B	W	1	1
Redfish Rocks (Northern)	2008	2008-07-22	42° 42' 8" N	124° 28' 28" W	3	B	B	W	0	0
Redfish Rocks (Northwestern)	1988	1988-06-28	42° 42' 4" N	124° 28' 44" W	3	B	B	W	1	1
Redfish Rocks (Northwestern)	2008	2008-07-22	42° 42' 4" N	124° 28' 44" W	3	B	B	W	0	0
Redfish Rocks (Southern)	1988	1988-06-28	42° 41' 40" N	124° 28' 28" W	3	B	B	W	5	5
Saddle Rock	1979	1979-07-23	42° 15' 1" N	124° 24' 55" W	3	B	C	W		10
Saddle Rock	1988	1988-06-15	42° 15' 1" N	124° 24' 55" W	3	B	B	W	11	11
Saddle Rock	2008	2008-07-16	42° 15' 1" N	124° 24' 55" W	3	B	B	W	0	0
Table Rock	1979	1979-04-30	43° 7' 5" N	124° 26' 15" W	3	N	C	Y		30
Table Rock	1988	1988-06-27	43° 7' 5" N	124° 26' 15" W	3	B	B	Y		24
Table Rock	1989	1989-06-27	43° 7' 5" N	124° 26' 15" W	3	B	M	W	7	7
Table Rock	1991	1991-04-18	43° 7' 5" N	124° 26' 15" W	3	B	M	W	12	12
Table Rock	1996	1996-04-06	43° 7' 5" N	124° 26' 15" W	3	B	M	W	1	1
Table Rock	2008	2008-06-14	43° 7' 5" N	124° 26' 15" W	3	B	M	W	1	2
Table Rock	2008	2008-07-10	43° 7' 5" N	124° 26' 15" W	3	B	B, M	W	0	0
The Needles (Southwest)	1988	1988-06-08	45° 52' 55" N	123° 58' 14" W	4	N	B	W		2	1
The Needles (Southwest)	2008	2008-06-19	45° 52' 55" N	123° 58' 14" W	3	B	B	W	0	0
Three Arch Rocks (Finley Rock)	1979	1979-06-12	45° 27' 52" N	123° 59' 7" W	3	B	B	T		4000
Three Arch Rocks (Finley Rock)	1988	1988-06-06	45° 27' 52" N	123° 59' 7" W	3	N	B	Y		2700	1350
Three Arch Rocks (Finley Rock)	1990	1990-03-30	45° 27' 52" N	123° 59' 7" W	3	B	M	W	10	10
Three Arch Rocks (Finley Rock)	1993	1993-07-20	45° 27' 52" N	123° 59' 7" W	3	B	B	W	2	2
Three Arch Rocks (Finley Rock)	2008	2008-06-20	45° 27' 52" N	123° 59' 7" W	3	B	B	W	16	16
Three Arch Rocks (Middle Rock)	1979	1979-06-12	45° 27' 50" N	123° 59' 17" W	3	B	B	Y		100
Three Arch Rocks (Middle Rock)	1988	1988-06-06	45° 27' 50" N	123° 59' 17" W	3	N	B	Y		200	100
Three Arch Rocks (Middle Rock)	1993	1993-07-20	45° 27' 50" N	123° 59' 17" W	3	B	B	W	1	1
Three Arch Rocks (Middle Rock)	2008	2008-06-20	45° 27' 50" N	123° 59' 17" W	3	B	B	W	0	0
Three Arch Rocks (Shag Rock)	1901	1901-06-09	45° 27' 42" N	123° 59' 25" W	4	U	C	V
Three Arch Rocks (Shag Rock)	1903	1903-01-01	45° 27' 42" N	123° 59' 25" W	4	U	C	X
Three Arch Rocks (Shag Rock)	1979	1979-06-12	45° 27' 42" N	123° 59' 25" W	4	B	B	Y		100
Three Arch Rocks (Shag Rock)	1988	1988-06-06	45° 27' 42" N	123° 59' 25" W	3	B	B	Y		130
Three Arch Rocks (Shag Rock)	2008	2008-06-20	45° 27' 42" N	123° 59' 25" W	3	B	B	W	3	3
West Conical Rock	1979	1979-05-16	42° 46' 39" N	124° 36' 4" W	3	B	B	W		2
West Conical Rock	1988	1988-06-28	42° 46' 39" N	124° 36' 4" W	3	B	B	W	8	8
West Conical Rock	2008	2008-07-22	42° 46' 39" N	124° 36' 4" W	3	B	B	W	0	0
CastleRock	1979		41° 45' 43" N	124° 14' 56" W					40
CastleRock	1989		41° 45' 43" N	124° 14' 56" W					34
CastleRock	1997		41° 45' 43" N	124° 14' 56" W					12
CastleRock	1998		41° 45' 43" N	124° 14' 56" W					6
CastleRock	1999		41° 45' 43" N	124° 14' 56" W					24
CastleRock	2004		41° 45' 43" N	124° 14' 56" W					8

## Sheet: WACatalog
Island	YEAR_	DATE_	LatDecDeg	LongDecDeg	DATA_QUALI	WHATCOUNT	SURVEY_TYP	ESTIMATETY	Sum of ACTUAL_BIR	Sum of EST_NO_BRE	Sum of NONESTS
Alexander Island	1907	1907-06-01	47.7981	-124.507	3	O	M	X	0	0	0
Alexander Island	1908	1908-01-04	47.7981	-124.507	4	U	M	Y	5000	0	0
Alexander Island	1915	1915-01-04	47.7981	-124.507	4	U	M	Y	5000	0	0
Alexander Island	1974	1974-06-14	47.7981	-124.507	3	I	B	Y	350	0	0
Alexander Island	1974	1974-06-14	47.7981	-124.507	4	O	B	X	0	0	0
Alexander Island	1977	1977-05-20	47.7981	-124.507	3	I	A	W	80	0	0
Alexander Island	1978	1978-06-01	47.7981	-124.507	3	I	M	I	400	0	0
Alexander Island	1978	1978-06-01	47.7981	-124.507	3	I	M	Y	800	0	0
Alexander Island	1978	1978-07-12	47.7981	-124.507	3	U	M	Y	4000	0	0
Alexander Island	1981	1981-06-16	47.7981	-124.507	3	I	B	Y	45	0	0
Alexander Island	2005	2005-05-24	47.7981	-124.507	5	B	B	WU	117	0	0
Alexander Island	2005	2005-06-30	47.7981	-124.507	5	B	B	WU	706	0	0
Alexander Island	2005	2005-08-02	47.7981	-124.507	5	B	B	WU	123	0	0
Alexander Island	2007	2007-06-27	47.7981	-124.507	5	B	B	WU	158	0	0
Alexander Island	2009	2009-06-22	47.7981	-124.507	5	B	B	WU	116	0	0
Alexander Island	2010	2010-06-07	47.7981	-124.507	5	B	B	WU	0	0	0
Alexander Island	2010	2010-07-20	47.7981	-124.507	5	B	B	WU	63	0	0
Alexander Island	2010	2010-07-26	47.7981	-124.507	5	B	B	WU	6	0	0
Bare Island	1903	1903-06-27	48.7296	-123.014		O	E	X	2	0	0
Bare Island	1905	1905-06-27	48.7296	-123.014	3	U	C	W	40	0	0
Bare Island	1935	1935-01-01	48.7296	-123.014	4	O	C	X	0	0	0
Bare Island	1937	1937-05-26	48.7296	-123.014	3	U	C	W	100	0	0
Bare Island	1949	1949-07-08	48.7296	-123.014	3	I	C	W	16	0	0
Bare Island	1957	1957-05-31	48.7296	-123.014	4	O	B	X	0	0	0
Bare Island	1959	1959-07-12	48.7296	-123.014		I	C	Y	40	0	0
Bare Island	1959	1959-07-17	48.7296	-123.014	4	O	C	X	0	0	0
Bare Island	1962	1962-06-06	48.7296	-123.014	3	I	C	W	20	0	0
Bare Island	1962	1962-08-11	48.7296	-123.014	3	I	B	W	14	0	0
Bare Island	1963	1963-06-20	48.7296	-123.014	3	I	C	W	2	0	0
Bare Island	1963	1963-07-17	48.7296	-123.014		I	B	W	1	0	0
Bare Island	1973	1973-05-27	48.7296	-123.014	2	I	C	W	18	0	0
Bare Island	1974	1974-06-10	48.7296	-123.014	3	I	C	W	3	0	0
Bare Island	1975	1975-01-01	48.7296	-123.014	2	I	C	W	4	0	0
Bare Island	1976	1976-07-01	48.7296	-123.014	4	O		X	0	0	0
Bare Island	1978	1978-06-05	48.7296	-123.014	2	I	B	W	4	0	0
Bare Island	2007	2007-06-21	48.7296	-123.014	5	B	B	WU	0	0	0
Bare Island	2007	2007-07-18	48.7296	-123.014	5	B	B	WU	0	0	0
Bare Island	2008	2008-06-25	48.7296	-123.014	5	B	B	WU	0	0	0
Bare Island	2008	2008-06-26	48.7296	-123.014	5	B	B	WU	0	0	0
Bird Rock	1984	1984-06-05	48.5979	-123.015	5	I	B	WU	1	0	0
Bird Rocks	1905	1905-06-16	48.4861	-122.762	3	U	C	W	6	0	0
Bird Rocks	1937	1937-05-25	48.4861	-122.762	2	I	B	W	2	0	0
Bird Rocks	1942	1942-08-16	48.4861	-122.762		O	E	W	1	0	0
Bird Rocks	2009	2009-07-20	48.4861	-122.762		O	B	X	0	0	0
Bird Rocks	2010	2010-06-28	48.4861	-122.762		O	B	X	0	0	0
Bird Rocks	2010	2010-07-28	48.4861	-122.762		O	B	X	0	0	0
Bird Rocks	2011	2011-06-13	48.4861	-122.762		O	B	X	0	0	0
Bird Rocks	2011	2011-07-20	48.4861	-122.762		O	B	X	0	0	0
Bird Rocks	2012	2012-06-26	48.4861	-122.762		O	B	X	0	0	0
Bird Rocks	2012	2012-08-21	48.4861	-122.762		O	B	X	0	0	0
Bird Rocks	2013	2013-07-09	48.4861	-122.762		O	B	X	0	0	0
Bird Rocks	2014	2014-05-19	48.4861	-122.762		O	B	X	0	0	0
Bird Rocks	2014	2014-07-14	48.4861	-122.762		O	B	X	0	0	0
Bodelteh Island, East	1978	1978-06-29	48.1749	-124.757	2	I	C	W	20	0	0
Bodelteh Island, East	1979	1979-06-05	48.1749	-124.757	2	I	C	W	7	0	0
Bodelteh Island, East	1979	1979-06-06	48.1749	-124.757	2	I	C	W	10	0	0
Bodelteh Island, East	1982	1982-05-29	48.1749	-124.757	2	I	C	W	6	0	0
Bodelteh Island, East	2008	2008-06-12	48.1749	-124.757	5	B	B	WU	0	0	0
Bodelteh Island, Middle	1978	1978-06-27	48.1759	-124.761	4	O	C	X	0	0	0
Bodelteh Island, Middle	1978	1978-06-29	48.1759	-124.761	4	O	C	X	0	0	0
Bodelteh Island, Middle	1979	1979-06-06	48.1759	-124.761	4	O	C	W	250	0	0
Bodelteh Island, Middle	1982	1982-05-29	48.1759	-124.761	2	I	C	W	8	0	0
Bodelteh Island, Middle	2008	2008-06-12	48.1759	-124.761	5	B	B	WU	28	0	0
Bodelteh Island, Middle	2009	2009-07-22	48.1759	-124.761	5	B	B	WU	11	0	0
Bodelteh Island, Middle	2010	2010-07-08	48.1759	-124.761	5	B	B	WU	4	0	0
Bodelteh Island, West	1978	1978-06-27	48.1759	-124.764	3	I	C	Y	175	0	0
Bodelteh Island, West	1978	1978-06-29	48.1759	-124.764	4	O	C	X	0	0	0
Bodelteh Island, West	1979	1979-06-06	48.1759	-124.764	3	I	C	Y	130	0	0
Bodelteh Island, West	1979	1979-06-06	48.1759	-124.764	4	O	C	X	0	0	0
Bodelteh Island, West	1982	1982-05-29	48.1759	-124.764	4	I	C	W	10	0	0
Bodelteh Island, West	2008	2008-06-12	48.1759	-124.764	5	B	B	WU	51	0	0
Bodelteh Island, West	2009	2009-07-22	48.1759	-124.764	5	B	B	WU	0	0	0
Bodelteh Island, West	2010	2010-07-08	48.1759	-124.764	5	B	B	WU	59	0	0
Bodelteh Islands	1908	1908-01-04	48.1757	-124.758	4	I	C	Y	750	0	0
Bodelteh Islands	1959	1959-07-17	48.1757	-124.758	3	I	C	W	20	0	0
Bodelteh Islands	1978	1978-06-29	48.1757	-124.758	4	I	C	Y	1500	0	0
Bodelteh Islands	2007	2007-06-26	48.1757	-124.758	5	B	B	WU	19	0	0
Bodelteh Islands	2007	2007-08-09	48.1757	-124.758	5	B	B	WU	3	0	0
Bodelteh Islands	2010	2010-05-12	48.1757	-124.758	5	B	B	WU	0	0	0
Bodelteh Islands	2010	2010-07-28	48.1757	-124.758	5	B	B	WU	20	0	0
Cake Rock	1908	1908-01-04	47.9319	-124.685	3	U	B	Y	500	0	0
Cake Rock	1959	1959-07-13	47.9319	-124.685	3	I	B	W	30	0	0
Cake Rock	1967	1967-08-04	47.9319	-124.685	4	O	B	X	0	0	0
Cake Rock	1973	1969-01-01	47.9319	-124.685	4	O	B	X	0	0	0
Cake Rock	1978	1978-06-08	47.9319	-124.685	3	I	B	Y	1000	0	0
Cake Rock	1978	1978-06-30	47.9319	-124.685	4	I	B	Y	1000	0	0
Cake Rock	1978	1978-07-22	47.9319	-124.685	3	I	B	Y	480	0	0
Cake Rock	1981	1981-08-13	47.9319	-124.685	3	I	B	W	70	0	0
Cake Rock	2007	2007-06-26	47.9319	-124.685	5	B	B	WU	17	0	0
Cake Rock	2007	2007-08-09	47.9319	-124.685	5	B	B	WU	0	0	0
Cake Rock	2009	2009-06-11	47.9319	-124.685	5	B	B	WU	60	0	0
Cake Rock	2010	2010-06-18	47.9319	-124.685	5	B	B	WU	74	0	0
Cake Rock	2010	2010-07-01	47.9319	-124.685	5	B	B	WU	50	0	0
Cake Rock	2010	2010-07-28	47.9319	-124.685	5	B	B	WU	47	0	0
Cakesosta	1908	1908-01-04	47.8837	-124.637	3	U	C	Y	500	0	0
Cakesosta	1978	1978-06-02	47.8837	-124.637	3	I	B	Y	70	0	0
Cakesosta	1981	1981-05-12	47.8837	-124.637	3	I	B	W	125	0	0
Cakesosta	1982	1982-07-17	47.8837	-124.637	3	I	A	Y	6	0	0
Cakesosta	2009	2009-07-28	47.8837	-124.637	5	B	B	WU	2	0	0
Carroll Island	1907	1907-06-01	48.0048	-124.724	4	O	C	X	0	0	0
Carroll Island	1907	1907-06-06	48.0048	-124.724		O	E	X	0	0	0
Carroll Island	1907	1907-06-21	48.0048	-124.724	4	U	C	Y	1000	0	0
Carroll Island	1908	1908-01-04	48.0048	-124.724	4	U	C	V	5000	0	0
Carroll Island	1967	1967-08-04	48.0048	-124.724	4	U	C	Y	100	0	0
Carroll Island	1968	1968-01-01	48.0048	-124.724	4	O	C	X	0	0	0
Carroll Island	1969	1969-01-01	48.0048	-124.724	4	O	C	X	0	0	0
Carroll Island	1978	1978-06-08	48.0048	-124.724	4	U	C	Y	1500	0	0
Carroll Island	1978	1978-06-09	48.0048	-124.724	4	U	C	Y	100	0	0
Carroll Island	1978	1978-06-30	48.0048	-124.724	4	U	C	W	4000	0	0
Carroll Island	1978	1978-07-22	48.0048	-124.724	4	U	C	W	8000	0	0
Carroll Island	1979	1979-06-04	48.0048	-124.724	3	U	C	Y	2000	0	0
Carroll Island	1979	1979-06-27	48.0048	-124.724	4	O	C	X	0	0	0
Carroll Island	1979	1979-08-04	48.0048	-124.724	4	U	C	U	6800	0	0
Carroll Island	1981	1981-08-13	48.0048	-124.724	3	U	B	Y	250	0	0
Carroll Island	1982	1982-06-08	48.0048	-124.724	3	I	C	G	2270	0	0
Carroll Island	2009	2009-06-11	48.0048	-124.724	5	B	B	WU	136	0	0
Carroll Island	2010	2010-05-18	48.0048	-124.724	5	B	B	WU	115	0	0
Carroll Island	2010	2010-07-01	48.0048	-124.724	5	B	B	WU	18	0	0
Carroll Island	2010	2010-07-23	48.0048	-124.724	5	B	B	WU	211	0	0
Castle Island	1928	1928-06-11	48.4213	-122.822	1	B	C	W	4	2	0
Castle Island	2007	2007-07-18	48.4213	-122.822	5	B	B	WU	0	0	0
Colville Island	1957	1957-08-04	48.4153	-122.822	3	I	B	Y	6	0	0
Colville Island	1961	1961-07-03	48.4153	-122.822	3	I	C	W	2	0	0
Colville Island	1962	1962-06-05	48.4153	-122.822	3	I	B	W	6	0	0
Colville Island	1967	1967-07-09	48.4153	-122.822	3	I	C	W	0	0	0
Colville Island	1968	1968-07-14	48.4153	-122.822	4	O	C	X	0	0	0
Colville Island	1970	1970-07-12	48.4153	-122.822	3	I	C	W	0	0	0
Colville Island	1978	1978-06-20	48.4153	-122.822	2	I	B	W	25	0	0
Colville Island	1979	1979-06-14	48.4153	-122.822	3	I	B	W	5	0	0
Colville Island	1983	1983-07-22	48.4153	-122.822	5	I	B	WU	5	0	0
Colville Island	1984	1984-07-10	48.4153	-122.822	5	I	B	WU	5	0	0
Colville Island	2007	2007-06-21	48.4153	-122.822	5	B	B	WU	0	0	0
Colville Island	2007	2007-07-18	48.4153	-122.822	5	B	B	WU	0	0	0
Colville Island	2008	2008-06-25	48.4153	-122.822	5	B	B	WU	0	0	0
Colville Island	2008	2008-06-26	48.4153	-122.822	5	B	B	WU	0	0	0
Danger Rocks	1905	1905-06-24	48.6643	-123.067	4	O	C	X	0	0	0
Destruction Island	1963	1963-07-01	47.6753	-124.484		O	S	X	2	0	0
Destruction Island	1963	1963-07-23	47.6753	-124.484		O	S	X	1	0	0
Destruction Island	1963	1963-07-24	47.6753	-124.484	4	O	M	X	0	0	0
Destruction Island	1967	1967-08-05	47.6753	-124.484	4	O	M	X	0	0	0
Destruction Island	1969	1969-01-01	47.6753	-124.484	4	O	M	X	0	0	0
Destruction Island	1973	1973-01-01	47.6753	-124.484	3	I	M	W	550	0	0
Destruction Island	1973	1973-05-11	47.6753	-124.484	4	I	M	Y	100	0	0
Destruction Island	1973	1973-08-11	47.6753	-124.484	4	I	M	Y	400	0	0
Destruction Island	1975	1974-08-14	47.6753	-124.484	3	I	M	Y	675	0	0
Destruction Island	1976	1976-04-20	47.6753	-124.484		O	S	X	1	0	0
Destruction Island	1976	1976-04-21	47.6753	-124.484		O	S	X	1	0	0
Destruction Island	1979	1979-07-25	47.6753	-124.484	4	O	M	X	0	0	0
Destruction Island	2007	2007-06-27	47.6753	-124.484	5	B	B	WU	92	0	0
Destruction Island	2010	2010-06-08	47.6753	-124.484	5	B	B	WU	30	0	0
Destruction Island	2010	2010-07-27	47.6753	-124.484	5	B	B	WU	19	0	0
Dhuoyautzachtahl	1908	1908-01-04	47.8836	-124.638	3	U	C	Y	300	0	0
Dhuoyautzachtahl	1919	1919-06-08	47.8836	-124.638		O	S	X	1	0	0
Dhuoyautzachtahl	1954	1954-07-25	47.8836	-124.638	4	O	C	X	0	0	0
Dhuoyautzachtahl	1979	1979-09-26	47.8836	-124.638	3	I	C	G	1100	0	0
Dhuoyautzachtahl	1981	1981-08-12	47.8836	-124.638	3	I	B	W	25	0	0
Dhuoyautzachtahl	2009	2009-07-01	47.8836	-124.638	5	B	B	WU	3	0	0
Dhuoyautzachtahl	2009	2009-07-28	47.8836	-124.638	5	B	B	WU	4	0	0
Dohodaaluh	1908	1908-01-04	47.9514	-124.671	3	U	B	W	40	0	0
Erin's Bride	1976	1976-05-16	47.2993	-124.269	4	O	C	X	0	0	0
Erin's Bride	1978	1978-06-25	47.2993	-124.269	3	I	C	Y	16	0	0
Flattop Island	1904	1904-06-22	48.6471	-123.083		O	S	X	1	0	0
Flattop Island	1905	1905-06-20	48.6471	-123.083	2	I	C	Y	5	0	0
Flattop Island	1905	1905-06-24	48.6471	-123.083	2	I	C	W	2	0	0
Flattop Island	1949	1949-07-08	48.6471	-123.083		O	S	X	1	0	0
Flattop Island	2008	2008-06-25	48.6471	-123.083	5	B	B	WU	0	0	0
Flattop Island	2008	2008-06-26	48.6471	-123.083	5	B	B	WU	0	0	0
Ghost Rock	1981	1981-06-16	47.8549	-124.569	3	U	B	W	25	0	0
Grenville Arch	1915	1915-08-01	47.2958	-124.284	4	U		X	0	0	0
Grenville Arch	2007	2007-06-27	47.2958	-124.284	5	B	B	WU	0	0	0
Grenville Arch	2009	2009-06-03	47.2958	-124.284	5	B	B	WU	0	0	0
Grenville Arch	2009	2009-06-18	47.2958	-124.284	5	B	B	WU	0	0	0
Grenville Pillar	1908	1908-01-04	47.3037	-124.281	4	O	C	W	0	0	0
Grenville Pillar	1980	1980-05-11	47.3037	-124.281	3	I	C	W	3	0	0
Grenville Pillar	2007	2007-06-27	47.3037	-124.281	5	B	B	WU	0	0	0
Grenville Pillar	2009	2009-06-18	47.3037	-124.281	5	B	B	WU	0	0	0
Gull Rock	1949	1949-07-08	48.651	-123.09	4	I	C	W	1	0	0
Half Round Rock	1974	1974-06-14	47.8154	-124.511	4	I	B	W	1	0	0
Half Round Rock	1978	1978-06-02	47.8154	-124.511	3	I	B	W	20	0	0
Half Round Rock	1981	1981-06-16	47.8154	-124.511	3	I	B	Y	2	0	0
Half Round Rock	2007	2007-06-27	47.8154	-124.511	5	B	B	WU	0	0	0
Half Round Rock	2009	2009-06-23	47.8154	-124.511	5	B	B	WU	0	0	0
Half Round Rock	2009	2009-07-28	47.8154	-124.511	5	B	B	WU	0	0	0
Hall Island	1978	1978-07-15	48.4349	-122.912	4	U	B	X	10	0	0
Hall Island	1990	1990-07-20	48.4349	-122.912	4	U	B	X	1	0	0
Hall Island	2009	2009-07-20	48.4349	-122.912	4	O	B		0	0	0
Hall Island	2010	2010-06-28	48.4349	-122.912	4	O	B		0	0	0
Hall Island	2011	2011-06-13	48.4349	-122.912	4	O	B		0	0	0
Hall Island	2012	2012-06-27	48.4349	-122.912	4	O	B		0	0	0
Hall Island	2013	2013-07-09	48.4349	-122.912	4	O	B		0	0	0
Hall Island	2014	2014-05-19	48.4349	-122.912	4	O	B		0	0	0
Hall Island	2014	2014-07-14	48.4349	-122.912	4	O	B		0	0	0
Hand Rock	1914	1914-01-01	48.03	-124.717	4	U	C	W	5000	0	0
Hand Rock	1915	1915-01-01	48.03	-124.717	4	U	C	W	5000	0	0
Jagged Island	1907	1907-06-11	47.9972	-124.696	4	O	M	X	0	0	0
Jagged Island	1907	1907-06-17	47.9972	-124.696	4	O	M	X	0	0	0
Jagged Island	1908	1908-01-04	47.9972	-124.696	3	U	M	Y	1000	0	0
Jagged Island	1959	1959-07-13	47.9972	-124.696	3	I	A	W	30	0	0
Jagged Island	1967	1967-08-04	47.9972	-124.696	4	O	B	X	0	0	0
Jagged Island	1978	1978-06-30	47.9972	-124.696	3	U	B	Y	10000	0	0
Jagged Island	1978	1978-07-22	47.9972	-124.696	4	O	B	X	0	0	0
Jagged Island	1979	1979-06-04	47.9972	-124.696	4	I	B	Y	1000	0	0
Jagged Island	1979	1979-06-04	47.9972	-124.696	4	O	B	X	0	0	0
Jagged Island	1979	1979-08-04	47.9972	-124.696	3	U	M	Y	12000	0	0
Jagged Island	1981	1981-08-13	47.9972	-124.696	3	I	B	Y	950	0	0
Jagged Island	1982	1982-06-08	47.9972	-124.696	3	U	B	Y	7800	0	0
Jagged Island	2005	2005-05-27	47.9972	-124.696	5	B	B	WU	768	0	0
Jagged Island	2005	2005-08-04	47.9972	-124.696	5	B	B	WU	159	0	0
Jagged Island	2007	2007-08-09	47.9972	-124.696	5	B	B	WU	1	0	0
Jagged Island	2009	2009-06-11	47.9972	-124.696	5	B	B	WU	117	0	0
Jagged Island	2010	2010-05-18	47.9972	-124.696	5	B	B	WU	29	0	0
Jagged Island	2010	2010-07-01	47.9972	-124.696	5	B	B	WU	36	0	0
James Island	1967	1967-08-04	47.9059	-124.647	4	O	B	X	0	0	0
James Island	1975	1975-07-01	47.9059	-124.647	4	O		X	0	0	0
James Island	2007	2007-06-26	48.5125	-122.775	5	B	B	WU	13	0	0
James Island	2007	2007-06-27	48.5125	-122.775	5	B	B	WU	30	0	0
James Island	2007	2007-07-10	48.5125	-122.775	5	B	B	WU	12	0	0
James Island	2007	2007-08-09	48.5125	-122.775	5	B	B	WU	0	0	0
Kohchaa (uh)	1954	1954-07-25	47.91	-124.651	4	O	C	X	0	0	0
Kohchaa (uh)	1967	1967-08-04	47.91	-124.651	4	O	B	X	0	0	0
Kohchaa (uh)	1978	1978-06-08	47.91	-124.651	4	I	B	Y	300	0	0
Kohchaa (uh)	2009	2009-06-04	47.91	-124.651	5	B	B	WU	1	0	0
Kohchaa (uh)	2010	2010-07-01	47.91	-124.651	5	B	B	WU	0	0	0
Kohchaa (uh)	2010	2010-07-27	47.91	-124.651	5	B	B	WU	33	0	0
Lopez Island	1955	1955-06-28	48.4787	-122.893	3	I		W	1	0	0
Matia Island	1984	1984-06-20	48.7467	-122.838	5	I	B	WU	10	0	0
Matia Island	2009	2009-07-21	48.7467	-122.838		O	B	X	0	0	0
Matia Island	2010	2010-06-29	48.7467	-122.838		O	B	X	0	0	0
Matia Island	2011	2011-06-15	48.7467	-122.838		O	B	X	0	0	0
Matia Island	2014	2014-05-20	48.7467	-122.838		O	B	X	0	0	0
Mummy Rocks	1989	1989-07-19	48.4493	-122.929	5	I	B	WU	1	0	0
Mummy Rocks	1990	1990-07-20	48.4493	-122.929	5	I	B	WU	2	0	0
Ozette Island	2007	2007-06-26	48.1576	-124.75	5	B	B	WU	0	0	0
Peapod, North	1949	1949-01-01	48.6424	-122.745	4	U		U	0	0	0
Peapod, South	1949	1949-01-01	48.6337	-122.759	4	O		X	0	0	0
Point Grenville	1973	1973-07-24	47.3017	-124.278	3	I	M	W	100	0	0
Point Grenville	1974	1974-04-26	47.3017	-124.278	3	I	M	W	80	0	0
Point Grenville	1974	1974-06-26	47.3017	-124.278	3	I	M	Y	45	0	0
Point Grenville	1975	1975-07-26	47.3017	-124.278	3	I	M	W	20	0	0
Point Grenville	1976	1976-07-11	47.3017	-124.278	3	I	M	W	64	0	0
Point Grenville	1977	1977-05-20	47.3017	-124.278	4	O	A	X	0	0	0
Point Grenville	1979	1979-07-13	47.3017	-124.278	4	O	M	X	0	0	0
Point Grenville	1980	1980-05-11	47.3017	-124.278	4	O	M	X	0	0	0
Protection Island	1923	1923-06-16	48.1277	-122.929	3	I	C	Y	90	0	0
Protection Island	1955	1955-06-10	48.1277	-122.929	3	U	C	U	140	0	0
Protection Island	1961	1959-01-01	48.1277	-122.929	4	O	C	X	0	0	0
Protection Island	1966	1966-07-10	48.1277	-122.929	4	O	C	X	0	0	0
Protection Island	1967	1967-07-16	48.1277	-122.929	4	O	C	X	0	0	0
Protection Island	1968	1968-07-21	48.1277	-122.929	4	O	C	X	0	0	0
Protection Island	1971	1971-07-25	48.1277	-122.929	4	I	C	W	0	0	0
Protection Island	1973	1973-06-16	48.1277	-122.929	3	I	C	Y	65	0	0
Protection Island	1976	1976-01-01	48.1277	-122.929	3	I	C	W	66	0	0
Protection Island	1978	1978-06-13	48.1277	-122.929	4	I	C	W	85	0	0
Protection Island	1979	1979-08-07	48.1277	-122.929	3	I	B	W	40	0	0
Protection Island	1980	1980-01-01	48.1277	-122.929	2	I	C	W	108	0	0
Protection Island	1982	1982-01-01	48.1277	-122.929	2	I	C	W	45	0	0
Protection Island	2007	2007-07-01	48.1277	-122.929	5	B	B	WU	14	0	0
Protection Island	2007	2007-08-01	48.1277	-122.929	5	B	B	WU	35	0	0
Protection Island	2007	2007-08-14	48.1277	-122.929	5	B	B	WU	4	0	0
Protection Island	2008	2008-06-05	48.1277	-122.929	5	B	B	WU	37	0	0
Protection Island	2008	2008-07-16	48.1277	-122.929	5	B	B	WU	23	0	0
Pt. Grenville	1900	1900-01-05	47.3036	-124.277	4	O	B	X	0	0	0
Pt. Grenville	1980	1980-05-10	47.3036	-124.277	3	I	C	W	11	0	0
Puffin Island	1938	1938-06-21	48.7448	-122.821		O	E	W	2	0	0
Puffin Island	1957	1957-06-01	48.7448	-122.821	3	I	C	W	4	0	0
Puffin Island	1957	1957-06-01	48.7448	-122.821	3	U	C	Y	8	0	0
Puffin Island	1963	1963-06-18	48.7448	-122.821	3	I	C	W	2	0	0
Puffin Island	1963	1963-07-17	48.7448	-122.821		I	B	W	7	0	0
Puffin Island	1982	1982-07-12	48.7448	-122.821	5	I	B	WU	1	0	0
Puffin Island	2008	2008-06-25	48.7448	-122.821	5	B	B	WU	0	0	0
Puffin Island	2008	2008-06-26	48.7448	-122.821	5	B	B	WU	0	0	0
Puffin Rock	1908	1908-01-04	47.2999	-124.268	4	U	C	G	2000	0	0
Puffin Rock	1973	1973-08-24	47.2999	-124.268	3	I	C	W	98	0	0
Puffin Rock	1976	1976-05-16	47.2999	-124.268	4	O	C	X	0	0	0
Puffin Rock	1978	1978-06-25	47.2999	-124.268	3	I	C	W	16	0	0
Puffin Rock	1978	1978-08-19	47.2999	-124.268	3	U	C	G	200	0	0
Puffin Rock	1979	1979-06-12	47.2999	-124.268	3	I	B	W	42	0	0
Puffin Rock	1980	1980-05-11	47.2999	-124.268	3	I	C	W	62	0	0
Puffin Rock	1981	1981-08-14	47.2999	-124.268	3	I	B	W	50	0	0
Puffin Rock	1982	1982-07-17	47.2999	-124.268	3	I	A	W	15	0	0
Puffin Rock	2007	2007-06-27	47.2999	-124.268	5	B	B	WU	38	0	0
Puffin Rock	2010	2010-06-08	47.2999	-124.268	5	B	B	WU	22	0	0
Puffin Rock	2010	2010-06-22	47.2999	-124.268	5	B	B	WU	23	0	0
Puffin Rock	2010	2010-07-21	47.2999	-124.268	5	B	B	WU	25	0	0
Quillayute Needle	2007	2007-06-26	47.8801	-124.635	5	B	B	WU	39	0	0
Quillayute Needle	2007	2007-07-13	47.8801	-124.635	5	B	B	WU	63	0	0
Quillayute Needle	2007	2007-08-09	47.8801	-124.635	5	B	B	WU	0	0	0
Quillayute Needles	1954	1954-07-01	47.8827	-124.636		O	S	X	0	0	0
Quillayute Needles	1959	1959-07-13	47.8827	-124.636	3	I	A	W	25	0	0
Quillayute Needles	1969	1969-01-01	47.8827	-124.636	4	O	B	X	0	0	0
Quillayute Needles	2010	2010-06-15	47.8827	-124.636	5	B	B	WU	35	0	0
Quillayute Needles	2010	2010-07-20	47.8827	-124.636	5	B	B	WU	5	0	0
Rounded Island	1908	1908-01-04	47.8304	-124.555	3	U	B	W	500	0	0
Rounded Island	1974	1974-06-14	47.8304	-124.555	3	O	B	W	0	0	0
Rounded Island	1978	1978-06-01	47.8304	-124.555	3	I	B	G	150	0	0
Rounded Island	1981	1981-06-16	47.8304	-124.555	3	I	B	W	20	0	0
Rounded Island	2007	2007-06-27	47.8304	-124.555	5	B	B	WU	65	0	0
Rounded Island	2009	2009-06-02	47.8304	-124.555	5	B	B	WU	2	0	0
Rounded Island	2009	2009-06-22	47.8304	-124.555	5	B	B	WU	45	0	0
Rounded Island	2010	2010-07-01	47.8304	-124.555	5	B	B	WU	50	0	0
Rounded Island	2010	2010-07-20	47.8304	-124.555	5	B	B	WU	14	0	0
Rounded Island	2010	2010-07-27	47.8304	-124.555	5	B	B	WU	12	0	0
Seal Rock	1976	1976-08-01	48.3627	-124.548	4	O	C	X	0	0	0
Seal Rock	1978	1978-01-01	48.3627	-124.548	3	I	C	W	25	0	0
Seal Rock	1978	1978-05-06	48.3627	-124.548	3	I	C	W	36	0	0
Seal Rock	1978	1978-05-25	48.3627	-124.548	3	I	A	W	24	0	0
Seal Rock	1978	1978-07-05	48.3627	-124.548	3	I	A	W	41	0	0
Seal Rock	1978	1978-08-08	48.3627	-124.548	4	O		X	0	0	0
Seal Rock	1981	1981-08-20	48.3627	-124.548	3	I	B	W	8	0	0
Seal Rock	2008	2008-05-08	48.3627	-124.548	5	B	B	WU	0	0	0
Secar Rock	1985	1985-06-09	48.4378	-122.907	5	I	B	WU	1	0	0
Silver Sides	1908	1908-01-04	48.2528	-124.71	4	U		W	1000	0	0
Silver Sides	1978	1978-06-27	48.2528	-124.71	4	O	B	X	0	0	0
Silver Sides	1978	1978-06-27	48.2528	-124.71	4	U	B	Y	200	0	0
Sister, Little	1976	1976-08-03	48.6898	-122.76	5	I	B	WU	1	0	0
Sisters, The	1963	1963-07-17	48.6919	-122.762	3	I	B	W	2	0	0
Skipjack Island	1905	1905-06-22	48.7322	-123.036	4	O	C	X	0	0	0
Skipjack Island	1935	1935-01-01	48.7322	-123.036	4	O		X	0	0	0
Smith and Minor Islands	1914	1914-09-06	48.3209	-122.831	4	O	C	X	0	0	0
Smith and Minor Islands	1914	1914-09-14	48.3209	-122.831	4	U	C	G	500	0	0
Smith and Minor Islands	1915	1915-01-01	48.3209	-122.831	4	I	C	Y	150	0	0
Smith and Minor Islands	1916	1916-06-08	48.3209	-122.831	4	I	C	W	150	0	0
Smith and Minor Islands	1917	1917-01-01	48.3209	-122.831	4	I	C	W	150	0	0
Smith and Minor Islands	1973	1973-05-28	48.3209	-122.831	4	I	C	W	1	0	0
Smith and Minor Islands	1979	1979-06-25	48.3209	-122.831	3	I	C	W	44	0	0
Smith and Minor Islands	1982	1982-06-17	48.3209	-122.831	3	I	C	W	8	0	0
Smith Island	1983	1983-06-15	48.3189	-122.842	5	I	B	WU	1	0	0
Smith Island	1983	1983-07-21	48.3189	-122.842	5	I	B	WU	6	0	0
Smith Island	1984	1984-07-01	48.3189	-122.842	5	I	B	WU	10	0	0
Smith Island	1985	1985-07-10	48.3189	-122.842	5	I	B	WU	3	0	0
Smith Island	1986	1986-07-01	48.3189	-122.842	5	I	B	WU	6	0	0
Smith Island	2007	2007-06-22	48.3189	-122.842	5	B	B	WU	21	0	0
Smith Island	2007	2007-07-17	48.3189	-122.842	5	B	B	WU	11	0	0
Smith Island	2007	2007-07-31	48.3189	-122.842	5	B	B	WU	15	0	0
Smith Island	2008	2008-06-26	48.3189	-122.842	5	B	B	WU	25	0	0
Smith Island	2008	2008-07-29	48.3189	-122.842	5	B	B	WU	18	0	0
Smith Island	2009	2009-07-29	48.3189	-122.842	5	I	B	WU	5	0	0
Split Rock	2009	2009-06-03	47.407	-124.363	5	B	B	WU	0	0	0
Split Rock	2009	2009-06-18	47.407	-124.363	5	B	B	WU	0	0	0
Sucia Island, complex	1886	(blank)	48.762	-122.901		O	E	X	4	0	0
Table Rock	1978	1978-06-02	47.8818	-124.636	4	O	B	X	0	0	0
Table Rock	2009	2009-07-28	47.8818	-124.636	5	B	B	WU	0	0	0
Tatoosh Island	1908	1908-01-04	48.3925	-124.737	4	O	C	X	0	0	0
Tatoosh Island	1914	1914-08-22	48.3925	-124.737	4	O	C	X	0	0	0
Tatoosh Island	1959	1959-07-15	48.3925	-124.737	3	I	C	W	50	0	0
Tatoosh Island	1968	1968-07-02	48.3925	-124.737	4	O		X	0	0	0
Tatoosh Island	1970	1970-06-08	48.3925	-124.737	2	I	C	W	200	0	0
Tatoosh Island	1971	1971-05-21	48.3925	-124.737	4	I	A	W	20	0	0
Tatoosh Island	1973	1973-06-21	48.3925	-124.737	3	I	C	W	60	0	0
Tatoosh Island	1973	1973-07-24	48.3925	-124.737	4	I	C	Y	50	0	0
Tatoosh Island	1975	1975-01-01	48.3925	-124.737		O		X	0	0	0
Tatoosh Island	1978	1978-06-16	48.3925	-124.737	4	I	C	Y	100	0	0
Tatoosh Island	1978	1978-06-18	48.3925	-124.737	3	I	C	Y	300	0	0
Tatoosh Island	2005	2005-06-03	48.3925	-124.737	5	B	B	WU	55	0	0
Tatoosh Island	2005	2005-06-10	48.3925	-124.737	5	B	B	WU	146	0	0
Tatoosh Island	2005	2005-06-16	48.3925	-124.737	5	B	B	WU	40	0	0
Tatoosh Island	2008	2008-05-14	48.3925	-124.737	5	B	B	WU	24	0	0
Tatoosh Island	2008	2008-07-14	48.3925	-124.737	5	B	B	WU	45	0	0
Tatoosh Island	2009	2009-05-20	48.3925	-124.737	5	B	B	WU	1	0	0
Tatoosh Island	2009	2009-06-10	48.3925	-124.737	5	B	B	WU	1	0	0
Tatoosh Island	2009	2009-07-07	48.3925	-124.737	5	B	B	WU	7	0	0
Tatoosh Island	2010	2010-05-12	48.3925	-124.737	5	B	B	WU	9	0	0
Tatoosh Island	2010	2010-07-07	48.3925	-124.737	5	B	B	WU	36	0	0
Turn Island	1939	1939-07-24	48.5331	-122.971		O	S	X	1	0	0
Unnamed Rock	1978	1978-06-30	47.9952	-124.692	3	I	B	Y	200	0	0
Unnamed Rock	1978	1978-06-30	48.1549	-124.733	3	I	B	Y	60	0	0
Unnamed Rock	1982	1982-06-08	47.9952	-124.692	2	I	B	W	110	0	0
Viti Rocks	1927	1927-06-26	48.6321	-122.621		O	S	X	1	0	0
Viti Rocks	1949	1949-06-20	48.6321	-122.621	4	I	C	W	4	0	0
Viti Rocks	1975	1975-06-13	48.6321	-122.621	3	C	C	W	0	0	0
Waldron Island	1895	(blank)	48.7039	-123.027		O	S	X	1	0	0
Waldron Island	1949	1949-07-08	48.7039	-123.027		O	S	X	2	0	0
Whale Rocks	2007	2007-06-21	48.4474	-122.942	5	B	B	WU	0	0	0
White Rock	1908	1908-01-04	48.1351	-124.732	4	I	B	Y	350	0	0
White Rock	1959	1959-07-13	48.1351	-124.732	3	I	A	W	10	0	0
White Rock	1978	1978-06-30	48.1351	-124.732	3	I	B	G	150	0	0
White Rock	1979	1979-06-26	48.1351	-124.732	4	O	B	X	0	0	0
White Rock	2007	2007-06-26	48.6679	-123.072	5	B	B	WU	3	0	0
White Rock	2007	2007-08-09	48.6679	-123.072	5	B	B	WU	0	0	0
White Rock	2009	2009-07-02	48.6679	-123.072	5	B	B	WU	1	0	0
Williamson Rocks	1905	1905-06-15	48.4497	-122.707	2	U	C	W	12	0	0
Williamson Rocks	1928	1928-06-10	48.4497	-122.707		O	E	W	4	0	0
Williamson Rocks	1930	1930-06-08	48.4497	-122.707		O	E	W	2	0	0
Williamson Rocks	1930	1930-06-08	48.4497	-122.707	4	I	C	W	3	0	0
Williamson Rocks	1957	1957-01-01	48.4497	-122.707	2	I	C	W	16	0	0
Williamson Rocks	1963	1963-01-01	48.4497	-122.707	1	I	C	W	8	0	0
Williamson Rocks	1963	1963-07-17	48.4497	-122.707	2	I	B	W	1	0	0
Williamson Rocks	1967	1967-06-21	48.4497	-122.707	3	O		W	5	0	0
Williamson Rocks	1970	1970-01-01	48.4497	-122.707	4	U	B	X	0	0	0
Williamson Rocks	1975	1975-06-15	48.4497	-122.707	3	U	C	W	1	0	0
Williamson Rocks	1980	1977-01-01	48.4497	-122.707	4	O	B	X	0	0	0
Williamson Rocks	1981	1957-01-01	48.4497	-122.707	4	O		X	0	0	0
Williamson Rocks	1981	1958-01-01	48.4497	-122.707	4	O		X	0	0	0
Williamson Rocks	1981	1959-01-01	48.4497	-122.707	4	O		X	0	0	0
Williamson Rocks	1981	1960-01-01	48.4497	-122.707	4	O		X	0	0	0
Williamson Rocks	1981	1961-01-01	48.4497	-122.707	4	O		X	0	0	0
Williamson Rocks	1981	1962-01-01	48.4497	-122.707	4	O		X	0	0	0
Williamson Rocks	1981	1963-01-01	48.4497	-122.707	4	O		X	0	0	0
Williamson Rocks	1981	1964-01-01	48.4497	-122.707	4	O		X	0	0	0
Williamson Rocks	1981	1965-01-01	48.4497	-122.707	4	O		X	0	0	0
Williamson Rocks	1981	1966-01-01	48.4497	-122.707	4	O		X	0	0	0
Williamson Rocks	1981	1967-01-01	48.4497	-122.707	4	O		X	0	0	0
Williamson Rocks	1981	1968-01-01	48.4497	-122.707	4	O		X	0	0	0
Williamson Rocks	1981	1969-01-01	48.4497	-122.707	4	O		X	0	0	0
Williamson Rocks	1981	1970-01-01	48.4497	-122.707	4	O		X	0	0	0
Williamson Rocks	1981	1971-01-01	48.4497	-122.707	4	O		X	0	0	0
Williamson Rocks	1981	1972-01-01	48.4497	-122.707	4	O		X	0	0	0
Williamson Rocks	1981	1973-01-01	48.4497	-122.707	4	O		X	0	0	0
Williamson Rocks	1981	1974-01-01	48.4497	-122.707	4	O		X	0	0	0
Williamson Rocks	1981	1975-01-01	48.4497	-122.707	4	O		X	0	0	0
Williamson Rocks	1981	1976-01-01	48.4497	-122.707	4	O		X	0	0	0
Williamson Rocks	1981	1977-07-24	48.4497	-122.707	3	I		Y	6	0	0
Williamson Rocks	1985	1985-06-11	48.4497	-122.707	5	I	B	WU	2	0	0
Williamson Rocks	2008	2008-06-25	48.4497	-122.707	5	B	B	WU	0	0	0
Williamson Rocks	2008	2008-06-26	48.4497	-122.707	5	B	B	WU	0	0	0
Willoughby Rock	1908	1908-01-04	47.4108	-124.355	3	U	M	G	500	0	0
Willoughby Rock	1977	1977-05-20	47.4108	-124.355	4	O	A	X	0	0	0
Willoughby Rock	1979	1979-06-12	47.4108	-124.355	3	I	B	W	28	0	0
Willoughby Rock	1981	1981-06-17	47.4108	-124.355	3	I	B	Y	120	0	0
Willoughby Rock	2007	2007-06-27	47.4108	-124.355	5	B	B	WU	39	0	0
Willoughby Rock	2009	2009-06-18	47.4108	-124.355	5	B	B	WU	6	0	0
Willoughby Rock	2010	2010-06-08	47.4108	-124.355	5	B	B	WU	3	0	0
Willoughby Rock	2010	2010-06-22	47.4108	-124.355	5	B	B	WU	0	0	0
Willoughby Rock	2010	2010-07-21	47.4108	-124.355	5	B	B	WU	7	0	0

## Sheet: Catalog
Island	Censor	Why	State	YEAR_	DATE_	LatDecDeg	LongDecDeg	DATA_QUALI	WHATCOUNT	SURVEY_TYP	ESTIMATETY	ACTUAL_BIR	NO_BRE
Bare Island	1	X	WA	1973	1973-05-27	48.7296	-123.014	2	I	C	W	18	0
Bodelteh Island, East	1	DATE	WA	1982	1982-05-29	48.1749	-124.757	2	I	C	W	6	0
Bodelteh Island, Middle	1	DATE	WA	1982	1982-05-29	48.1759	-124.761	2	I	C	W	8	0
Williamson Rocks	1	O	WA	1967	1967-06-21	48.4497	-122.707	3	O		W	5	0
Alexander Island	1	DATE	WA	1977	1977-05-20	47.7981	-124.507	3	I	A	W	80	0
Rounded Island	1	O	WA	1974	1974-06-14	47.8304	-124.555	3	O	B	W	0	0
Bare Island	1	DATE	WA	1937	1937-05-26	48.7296	-123.014	3	U	C	W	100	0
Bare Island	1	X	WA	1976	1976-07-01	48.7296	-123.014	4	O		X	0	0
James Island	1	X	WA	1975	1975-07-01	47.9059	-124.647	4	O		X	0	0
Peapod, South	1	X	WA	1949	1949-01-01	48.6337	-122.759	4	O		X	0	0
Seal Rock	1	X	WA	1978	1978-08-08	48.3627	-124.548	4	O		X	0	0
Skipjack Island	1	X	WA	1935	1935-01-01	48.7322	-123.036	4	O		X	0	0
Tatoosh Island	1	X	WA	1968	1968-07-02	48.3925	-124.737	4	O		X	0	0
Williamson Rocks	1	X	WA	1981	1957-01-01	48.4497	-122.707	4	O		X	0	0
Williamson Rocks	1	X	WA	1981	1958-01-01	48.4497	-122.707	4	O		X	0	0
Williamson Rocks	1	X	WA	1981	1959-01-01	48.4497	-122.707	4	O		X	0	0
Williamson Rocks	1	X	WA	1981	1960-01-01	48.4497	-122.707	4	O		X	0	0
Williamson Rocks	1	X	WA	1981	1961-01-01	48.4497	-122.707	4	O		X	0	0
Williamson Rocks	1	X	WA	1981	1962-01-01	48.4497	-122.707	4	O		X	0	0
Williamson Rocks	1	X	WA	1981	1963-01-01	48.4497	-122.707	4	O		X	0	0
Williamson Rocks	1	X	WA	1981	1964-01-01	48.4497	-122.707	4	O		X	0	0
Williamson Rocks	1	X	WA	1981	1965-01-01	48.4497	-122.707	4	O		X	0	0
Williamson Rocks	1	X	WA	1981	1966-01-01	48.4497	-122.707	4	O		X	0	0
Williamson Rocks	1	X	WA	1981	1967-01-01	48.4497	-122.707	4	O		X	0	0
Williamson Rocks	1	X	WA	1981	1968-01-01	48.4497	-122.707	4	O		X	0	0
Williamson Rocks	1	X	WA	1981	1969-01-01	48.4497	-122.707	4	O		X	0	0
Williamson Rocks	1	X	WA	1981	1970-01-01	48.4497	-122.707	4	O		X	0	0
Williamson Rocks	1	X	WA	1981	1971-01-01	48.4497	-122.707	4	O		X	0	0
Williamson Rocks	1	X	WA	1981	1972-01-01	48.4497	-122.707	4	O		X	0	0
Williamson Rocks	1	X	WA	1981	1973-01-01	48.4497	-122.707	4	O		X	0	0
Williamson Rocks	1	X	WA	1981	1974-01-01	48.4497	-122.707	4	O		X	0	0
Williamson Rocks	1	X	WA	1981	1975-01-01	48.4497	-122.707	4	O		X	0	0
Williamson Rocks	1	X	WA	1981	1976-01-01	48.4497	-122.707	4	O		X	0	0
Peapod, North	1	4	WA	1949	1949-01-01	48.6424	-122.745	4	U		U	0	0
Silver Sides	1	4	WA	1908	1908-01-04	48.2528	-124.71	4	U		W	1000	0
Grenville Arch	1	X	WA	1915	1915-08-01	47.2958	-124.284	4	U		X	0	0
"Crook Point Complex"	1	4	OR	1972	1972-06-26	42° 15' 14" N	124° 24' 54" W	4	B	A	T	50	50
"Heceta Head Complex"	1	4	OR	1972	1972-06-26			4	B	A	T	35	35
"Sixes River Complex"	1	4	OR	1972	1972-06-26	42° 51' 22" N	124° 32' 57" W	4	B	A	T	10	10
"Three Arch Rocks Complex"	1	4	OR	1972	1972-06-26	45° 27' 52" N	123° 59' 4" W	4	B	A	T	200	200
"Whaleshead Cove Complex"	1	4	OR	1972	1972-06-26	42° 8' 20" N	124° 21' 44" W	4	B	A	T	65	65
Goat Island	1	4	OR	1972	1972-06-26	42° 3' 57" N	124° 19' 21" W	4	B	A	T	10	10
Haystack Rock	1	4	OR	1963	1963-05-14	45° 12' 42" N	123° 59' 13" W	4	B	A	T	10	10
Haystack Rock	1	4	OR	1972	1972-06-26	43° 5' 10" N	124° 26' 21" W	4	B	A	T	60	60
Haystack Rock	1	4	OR	1972	1972-06-26	45° 53' 4" N	123° 58' 6" W	4	B	A	T	150	150
"Yaquina Head Complex"	1	4	OR	1972	1972-06-26			4	B	A	W	3	3
Gull Rock	1	4	OR	1972	1972-06-26	44° 45' 7" N	124° 4' 30" W	4	B	A	W	4	4
Tatoosh Island	1	4	WA	1971	1971-05-21	48.3925	-124.737	4	I	A	W	20	0
Point Grenville	1	X	WA	1977	1977-05-20	47.3017	-124.278	4	O	A	X	0	0
Willoughby Rock	1	X	WA	1977	1977-05-20	47.4108	-124.355	4	O	A	X	0	0
Haystack Rock	1	X	OR	1964	1964-07-09	45° 12' 42" N	123° 59' 13" W	4	O	A	X
Hunters Island	1	X	OR	1964	1964-07-10	42° 18' 50" N	124° 25' 33" W	4	O	A	X
Pyramid Rock	1	4	OR	2014	2014-06-03	45° 29' 45" N	123° 59' 5" W	4	B	AP	K	1	2
Cat and Kittens Rock	1	4	OR	2014	2014-06-04	43° 6' 29" N	124° 26' 39" W	4	B	AP	W	1	2
Haystack Rock	1	4	OR	1993	1993-07-13	45° 53' 4" N	123° 58' 6" W	4	B	B	W	0	0
"Unnamed Colony"	1	4	OR	1979	1979-06-11	45° 29' 9" N	123° 58' 42" W	4	B	B	Y	11	90
Three Arch Rocks (Shag Rock)	1	4	OR	1979	1979-06-12	45° 27' 42" N	123° 59' 25" W	4	B	B	Y		100
Half Round Rock	1	4	WA	1974	1974-06-14	47.8154	-124.511	4	I	B	W	1	0
Cake Rock	1	4	WA	1978	1978-06-30	47.9319	-124.685	4	I	B	Y	1000	0
Jagged Island	1	4	WA	1979	1979-06-04	47.9972	-124.696	4	I	B	Y	1000	0
Kohchaa (uh)	1	4	WA	1978	1978-06-08	47.91	-124.651	4	I	B	Y	300	0
White Rock	1	4	WA	1908	1908-01-04	48.1351	-124.732	4	I	B	Y	350	0
The Needles (Southwest)	1	4	OR	1988	1988-06-08	45° 52' 55" N	123° 58' 14" W	4	N	B	W		2
Island Rock	1	4	OR	1979	1979-07-03	42° 40' 1" N	124° 28' 34" W	4	N	B	Y		350
Alexander Island	1	X	WA	1974	1974-06-14	47.7981	-124.507	4	O	B	X	0	0
Bare Island	1	X	WA	1957	1957-05-31	48.7296	-123.014	4	O	B	X	0	0
Cake Rock	1	X	WA	1967	1967-08-04	47.9319	-124.685	4	O	B	X	0	0
Cake Rock	1	X	WA	1973	1969-01-01	47.9319	-124.685	4	O	B	X	0	0
Jagged Island	1	X	WA	1967	1967-08-04	47.9972	-124.696	4	O	B	X	0	0
Jagged Island	1	X	WA	1978	1978-07-22	47.9972	-124.696	4	O	B	X	0	0
Jagged Island	1	X	WA	1979	1979-06-04	47.9972	-124.696	4	O	B	X	0	0
James Island	1	X	WA	1967	1967-08-04	47.9059	-124.647	4	O	B	X	0	0
Kohchaa (uh)	1	X	WA	1967	1967-08-04	47.91	-124.651	4	O	B	X	0	0
Pt. Grenville	1	X	WA	1900	1900-01-05	47.3036	-124.277	4	O	B	X	0	0
Quillayute Needles	1	X	WA	1969	1969-01-01	47.8827	-124.636	4	O	B	X	0	0
Silver Sides	1	X	WA	1978	1978-06-27	48.2528	-124.71	4	O	B	X	0	0
Table Rock	1	X	WA	1978	1978-06-02	47.8818	-124.636	4	O	B	X	0	0
White Rock	1	X	WA	1979	1979-06-26	48.1351	-124.732	4	O	B	X	0	0
Williamson Rocks	1	X	WA	1980	1977-01-01	48.4497	-122.707	4	O	B	X	0	0
Hunters Island	1	X	OR	1989	1989-07-26	42° 18' 50" N	124° 25' 33" W	4	O	B	X
Hall Island	1	4	WA	2009	2009-07-20	48.4349	-122.912	4	O	B		0	0
Hall Island	1	4	WA	2010	2010-06-28	48.4349	-122.912	4	O	B		0	0
Hall Island	1	4	WA	2011	2011-06-13	48.4349	-122.912	4	O	B		0	0
Hall Island	1	4	WA	2012	2012-06-27	48.4349	-122.912	4	O	B		0	0
Hall Island	1	4	WA	2013	2013-07-09	48.4349	-122.912	4	O	B		0	0
Hall Island	1	4	WA	2014	2014-05-19	48.4349	-122.912	4	O	B		0	0
Hall Island	1	4	WA	2014	2014-07-14	48.4349	-122.912	4	O	B		0	0
Hall Island	1	X	WA	1978	1978-07-15	48.4349	-122.912	4	U	B	X	10	0
Hall Island	1	X	WA	1990	1990-07-20	48.4349	-122.912	4	U	B	X	1	0
Williamson Rocks	1	X	WA	1970	1970-01-01	48.4497	-122.707	4	U	B	X	0	0
Silver Sides	1	4	WA	1978	1978-06-27	48.2528	-124.71	4	U	B	Y	200	0
"Cascade Head Complex"	1	X	OR	1933	1933-06-19	45° 3' 51" N	124° 0' 45" W	4	U	B,M	X
"Cascade Head Complex"	1	X	OR	1934	1934-06-04	45° 3' 51" N	124° 0' 45" W	4	U	B,M	X
Goat Island	1	4	OR	1979	1979-05-23	42° 3' 57" N	124° 19' 21" W	4	B	C	Y		400
Bodelteh Island, West	1	4	WA	1982	1982-05-29	48.1759	-124.764	4	I	C	W	10	0
Gull Rock	1	4	WA	1949	1949-07-08	48.651	-123.09	4	I	C	W	1	0
Protection Island	1	4	WA	1971	1971-07-25	48.1277	-122.929	4	I	C	W	0	0
Protection Island	1	4	WA	1978	1978-06-13	48.1277	-122.929	4	I	C	W	85	0
Smith and Minor Islands	1	4	WA	1916	1916-06-08	48.3209	-122.831	4	I	C	W	150	0
Smith and Minor Islands	1	4	WA	1917	1917-01-01	48.3209	-122.831	4	I	C	W	150	0
Smith and Minor Islands	1	4	WA	1973	1973-05-28	48.3209	-122.831	4	I	C	W	1	0
Viti Rocks	1	4	WA	1949	1949-06-20	48.6321	-122.621	4	I	C	W	4	0
Williamson Rocks	1	4	WA	1930	1930-06-08	48.4497	-122.707	4	I	C	W	3	0
Bodelteh Islands	1	4	WA	1908	1908-01-04	48.1757	-124.758	4	I	C	Y	750	0
Bodelteh Islands	1	4	WA	1978	1978-06-29	48.1757	-124.758	4	I	C	Y	1500	0
Smith and Minor Islands	1	4	WA	1915	1915-01-01	48.3209	-122.831	4	I	C	Y	150	0
Tatoosh Island	1	4	WA	1973	1973-07-24	48.3925	-124.737	4	I	C	Y	50	0
Tatoosh Island	1	4	WA	1978	1978-06-16	48.3925	-124.737	4	I	C	Y	100	0
"Whaleshead Cove" (East Rock)	1	4	OR	1967	1967-04-23	42° 8' 23" N	124° 21' 40" W	4	N	C	W		94
Island Rock	1	4	OR	1967	1967-04-22	42° 40' 1" N	124° 28' 34" W	4	N	C	W		26
Bodelteh Island, Middle	1	O	WA	1979	1979-06-06	48.1759	-124.761	4	O	C	W	250	0
Grenville Pillar	1	O	WA	1908	1908-01-04	47.3037	-124.281	4	O	C	W	0	0
Bare Island	1	X	WA	1935	1935-01-01	48.7296	-123.014	4	O	C	X	0	0
Bare Island	1	X	WA	1959	1959-07-17	48.7296	-123.014	4	O	C	X	0	0
Bodelteh Island, Middle	1	X	WA	1978	1978-06-27	48.1759	-124.761	4	O	C	X	0	0
Bodelteh Island, Middle	1	X	WA	1978	1978-06-29	48.1759	-124.761	4	O	C	X	0	0
Bodelteh Island, West	1	X	WA	1978	1978-06-29	48.1759	-124.764	4	O	C	X	0	0
Bodelteh Island, West	1	X	WA	1979	1979-06-06	48.1759	-124.764	4	O	C	X	0	0
Carroll Island	1	X	WA	1907	1907-06-01	48.0048	-124.724	4	O	C	X	0	0
Carroll Island	1	X	WA	1968	1968-01-01	48.0048	-124.724	4	O	C	X	0	0
Carroll Island	1	X	WA	1969	1969-01-01	48.0048	-124.724	4	O	C	X	0	0
Carroll Island	1	X	WA	1979	1979-06-27	48.0048	-124.724	4	O	C	X	0	0
Colville Island	1	X	WA	1968	1968-07-14	48.4153	-122.822	4	O	C	X	0	0
Danger Rocks	1	X	WA	1905	1905-06-24	48.6643	-123.067	4	O	C	X	0	0
Dhuoyautzachtahl	1	X	WA	1954	1954-07-25	47.8836	-124.638	4	O	C	X	0	0
Erin's Bride	1	X	WA	1976	1976-05-16	47.2993	-124.269	4	O	C	X	0	0
Kohchaa (uh)	1	X	WA	1954	1954-07-25	47.91	-124.651	4	O	C	X	0	0
Protection Island	1	X	WA	1961	1959-01-01	48.1277	-122.929	4	O	C	X	0	0
Protection Island	1	X	WA	1966	1966-07-10	48.1277	-122.929	4	O	C	X	0	0
Protection Island	1	X	WA	1967	1967-07-16	48.1277	-122.929	4	O	C	X	0	0
Protection Island	1	X	WA	1968	1968-07-21	48.1277	-122.929	4	O	C	X	0	0
Puffin Rock	1	X	WA	1976	1976-05-16	47.2999	-124.268	4	O	C	X	0	0
Seal Rock	1	X	WA	1976	1976-08-01	48.3627	-124.548	4	O	C	X	0	0
Skipjack Island	1	X	WA	1905	1905-06-22	48.7322	-123.036	4	O	C	X	0	0
Smith and Minor Islands	1	X	WA	1914	1914-09-06	48.3209	-122.831	4	O	C	X	0	0
Tatoosh Island	1	X	WA	1908	1908-01-04	48.3925	-124.737	4	O	C	X	0	0
Tatoosh Island	1	X	WA	1914	1914-08-22	48.3925	-124.737	4	O	C	X	0	0
"Three Arch Rocks Complex"	1	X	OR	1914	1914-07-03	45° 27' 52" N	123° 59' 4" W	4	O	C	X
"Whaleshead Cove" (West Rock)	1	X	OR	1967	1967-04-23	42° 8' 19" N	124° 21' 46" W	4	O	C	X
Puffin Rock	1	4	WA	1908	1908-01-04	47.2999	-124.268	4	U	C	G	2000	0
Smith and Minor Islands	1	4	WA	1914	1914-09-14	48.3209	-122.831	4	U	C	G	500	0
Carroll Island	1	4	WA	1979	1979-08-04	48.0048	-124.724	4	U	C	U	6800	0
Carroll Island	1	4	WA	1908	1908-01-04	48.0048	-124.724	4	U	C	V	5000	0
Three Arch Rocks (Shag Rock)	1	V	OR	1901	1901-06-09	45° 27' 42" N	123° 59' 25" W	4	U	C	V
Carroll Island	1	4	WA	1978	1978-06-30	48.0048	-124.724	4	U	C	W	4000	0
Carroll Island	1	4	WA	1978	1978-07-22	48.0048	-124.724	4	U	C	W	8000	0
Hand Rock	1	4	WA	1914	1914-01-01	48.03	-124.717	4	U	C	W	5000	0
Hand Rock	1	4	WA	1915	1915-01-01	48.03	-124.717	4	U	C	W	5000	0
Three Arch Rocks (Shag Rock)	1	X	OR	1903	1903-01-01	45° 27' 42" N	123° 59' 25" W	4	U	C	X
Carroll Island	1	4	WA	1907	1907-06-21	48.0048	-124.724	4	U	C	Y	1000	0
Carroll Island	1	4	WA	1967	1967-08-04	48.0048	-124.724	4	U	C	Y	100	0
Carroll Island	1	4	WA	1978	1978-06-08	48.0048	-124.724	4	U	C	Y	1500	0
Carroll Island	1	4	WA	1978	1978-06-09	48.0048	-124.724	4	U	C	Y	100	0
"Whaleshead Cove" (West Rock)	1	4	OR	1979	1979-06-01	42° 8' 19" N	124° 21' 46" W	4	U	C	Y		100
Goat Island	1	4	OR	1973	1973-07-02	42° 3' 57" N	124° 19' 21" W	4	B	M	T	80	80
Haystack Rock	1	4	OR	1951	1951-06-24	45° 12' 42" N	123° 59' 13" W	4	B	M	T	100	100
Haystack Rock	1	4	OR	1952	1952-06-08	45° 12' 42" N	123° 59' 13" W	4	B	M	T	100	100
Haystack Rock	1	4	OR	1957	1957-06-02	45° 12' 42" N	123° 59' 13" W	4	B	M	T	70	70
Haystack Rock	1	4	OR	1966	1966-05-07	45° 53' 4" N	123° 58' 6" W	4	B	M	T	30	30
Haystack Rock	1	4	OR	1967	1967-05-13	45° 53' 4" N	123° 58' 6" W	4	B	M	T	60	60
Haystack Rock	1	4	OR	1970	1970-08-01	45° 53' 4" N	123° 58' 6" W	4	B	M	T	40	40
Haystack Rock	1	4	OR	1972	1972-06-26	45° 12' 42" N	123° 59' 13" W	4	B	M	T	100	100
Haystack Rock	1	4	OR	1978	1978-04-30	45° 53' 4" N	123° 58' 6" W	4	B	M	T	400	400
"Elephant Rock"	1	4	OR	2013	2013-07-12	43° 6' 46" N	124° 26' 17" W	4	B	M	U	1	2
Conical Rock	1	4	OR	2008	2008-06-16	44° 8' 17" N	124° 7' 46" W	4	B	M	U	1	1
Haystack Rock	1	4	OR	1960	1960-07-25	45° 53' 4" N	123° 58' 6" W	4	B	M	Y	45	45
Haystack Rock	1	4	OR	1963	1963-07-01	45° 53' 4" N	123° 58' 6" W	4	B	M	Y	200	200
Destruction Island	1	4	WA	1973	1973-05-11	47.6753	-124.484	4	I	M	Y	100	0
Destruction Island	1	4	WA	1973	1973-08-11	47.6753	-124.484	4	I	M	Y	400	0
Destruction Island	1	X	WA	1963	1963-07-24	47.6753	-124.484	4	O	M	X	0	0
Destruction Island	1	X	WA	1967	1967-08-05	47.6753	-124.484	4	O	M	X	0	0
Destruction Island	1	X	WA	1969	1969-01-01	47.6753	-124.484	4	O	M	X	0	0
Destruction Island	1	X	WA	1979	1979-07-25	47.6753	-124.484	4	O	M	X	0	0
Jagged Island	1	X	WA	1907	1907-06-11	47.9972	-124.696	4	O	M	X	0	0
Jagged Island	1	X	WA	1907	1907-06-17	47.9972	-124.696	4	O	M	X	0	0
Point Grenville	1	X	WA	1979	1979-07-13	47.3017	-124.278	4	O	M	X	0	0
Point Grenville	1	X	WA	1980	1980-05-11	47.3017	-124.278	4	O	M	X	0	0
"Cape Meares Mainland Complex"	1	X	OR	1975	1975-05-01	45° 29' 16" N	123° 58' 29" W	4	O	M	X
"Three Arch Rocks Complex"	1	X	OR	1940	1940-06-27	45° 27' 52" N	123° 59' 4" W	4	O	M	X
Haystack Rock	1	X	OR	1967	1967-05-05	45° 53' 4" N	123° 58' 6" W	4	O	M	X
"Seal Rocks Complex"	1	X	OR	1938	1938-01-01	44° 29' 36" N	124° 5' 9" W	4	U	M	X
"Yaquina Head Complex"	1	X	OR	1938	1938-01-01			4	U	M	X
"Yaquina Head Complex"	1	X	OR	1940	1940-06-02			4	U	M	X
Gull Rock	1	X	OR	1900	1900-06-02	44° 45' 7" N	124° 4' 30" W	4	U	M	X
Gull Rock	1	X	OR	1901	1901-01-01	44° 45' 7" N	124° 4' 30" W	4	U	M	X
Gull Rock	1	X	OR	1933	1933-06-02	44° 45' 7" N	124° 4' 30" W	4	U	M	X
Gull Rock	1	X	OR	1938	1938-06-10	44° 45' 7" N	124° 4' 30" W	4	U	M	X
Haystack Rock	1	X	OR	1929	1929-01-01	45° 12' 42" N	123° 59' 13" W	4	U	M	X
Haystack Rock	1	X	OR	1935	1935-01-01	45° 12' 42" N	123° 59' 13" W	4	U	M	X
Island Rock	1	X	OR	1930	1930-06-15	42° 40' 1" N	124° 28' 34" W	4	U	M	X
Alexander Island	1	4	WA	1908	1908-01-04	47.7981	-124.507	4	U	M	Y	5000	0
Alexander Island	1	4	WA	1915	1915-01-04	47.7981	-124.507	4	U	M	Y	5000	0
"Yaquina Head Complex"	1	X	OR	1978	1978-01-01			4	U	U	X
Tatoosh Island	1	X	WA	1975	1975-01-01	48.3925	-124.737		O		X	0	0
Matia Island	1	X	WA	2009	2009-07-21	48.7467	-122.838		O	B	X	0	0
Matia Island	1	X	WA	2010	2010-06-29	48.7467	-122.838		O	B	X	0	0
Matia Island	1	X	WA	2011	2011-06-15	48.7467	-122.838		O	B	X	0	0
Matia Island	1	X	WA	2014	2014-05-20	48.7467	-122.838		O	B	X	0	0
Bird Rocks	1	DATE	WA	2014	2014-05-19	48.4861	-122.762		O	B		0	0
Bird Rocks	1	O	WA	1942	1942-08-16	48.4861	-122.762		O	E	W	1	0
Puffin Island	1	O	WA	1938	1938-06-21	48.7448	-122.821		O	E	W	2	0
Williamson Rocks	1	O	WA	1928	1928-06-10	48.4497	-122.707		O	E	W	4	0
Williamson Rocks	1	O	WA	1930	1930-06-08	48.4497	-122.707		O	E	W	2	0
Bare Island	1	X	WA	1903	1903-06-27	48.7296	-123.014		O	E	X	2	0
Carroll Island	1	X	WA	1907	1907-06-06	48.0048	-124.724		O	E	X	0	0
Sucia Island, complex	1	X	WA	1886	(blank)	48.762	-122.901		O	E	X	4	0
Destruction Island	1	X	WA	1963	1963-07-01	47.6753	-124.484		O	S	X	2	0
Destruction Island	1	X	WA	1963	1963-07-23	47.6753	-124.484		O	S	X	1	0
Destruction Island	1	X	WA	1976	1976-04-20	47.6753	-124.484		O	S	X	1	0
Destruction Island	1	X	WA	1976	1976-04-21	47.6753	-124.484		O	S	X	1	0
Dhuoyautzachtahl	1	X	WA	1919	1919-06-08	47.8836	-124.638		O	S	X	1	0
Flattop Island	1	X	WA	1904	1904-06-22	48.6471	-123.083		O	S	X	1	0
Flattop Island	1	X	WA	1949	1949-07-08	48.6471	-123.083		O	S	X	1	0
Quillayute Needles	1	X	WA	1954	1954-07-01	47.8827	-124.636		O	S	X	0	0
Turn Island	1	X	WA	1939	1939-07-24	48.5331	-122.971		O	S	X	1	0
Viti Rocks	1	X	WA	1927	1927-06-26	48.6321	-122.621		O	S	X	1	0
Waldron Island	1	X	WA	1895	(blank)	48.7039	-123.027		O	S	X	1	0
Waldron Island	1	X	WA	1949	1949-07-08	48.7039	-123.027		O	S	X	2	0
"Colony Rock"			OR	1997	1997-07-02	44° 40' 40" N	124° 4' 49" W	1	B	B	W	0	0
Gull Rock			OR	1994	1994-07-25	44° 45' 7" N	124° 4' 30" W	1	B	B	W	0	0
Needle Rock			OR	1989	1989-07-26	42° 26' 54" N	124° 29' 2" W	1	N	B	W	1	2
Pyramid Rock			OR	2008	2008-06-20	45° 29' 45" N	123° 59' 5" W	1	B	B, M	W	0	0
Castle Island			WA	1928	1928-06-11	48.4213	-122.822	1	B	C	W	4	2
Williamson Rocks			WA	1963	1963-01-01	48.4497	-122.707	1	I	C	W	8	0
"Heceta Head South"			OR	1991	1991-06-20	44° 8' 11" N	124° 7' 41" W	1	N	M	W		2
"Parrot Rock"			OR	1990	1990-04-12	44° 8' 7" N	124° 7' 43" W	1	N	M	W	4	6
Face Rock			OR	1979	1979-04-30	43° 6' 20" N	124° 26' 31" W	2	B	B	W		6
Bare Island			WA	1978	1978-06-05	48.7296	-123.014	2	I	B	W	4	0
Bird Rocks			WA	1937	1937-05-25	48.4861	-122.762	2	I	B	W	2	0
Colville Island			WA	1978	1978-06-20	48.4153	-122.822	2	I	B	W	25	0
Unnamed Rock			WA	1982	1982-06-08	47.9952	-124.692	2	I	B	W	110	0
Williamson Rocks			WA	1963	1963-07-17	48.4497	-122.707	2	I	B	W	1	0
"Colony Rock"			OR	1992	1992-06-24	44° 40' 40" N	124° 4' 49" W	2	N	B	W		2
"Colony Rock"			OR	1994	1994-06-22	44° 40' 40" N	124° 4' 49" W	2	N	B	W		2
"Parrot Rock"			OR	1992	1992-07-14	44° 8' 7" N	124° 7' 43" W	2	N	B	W		2
"Unnamed Colony"			OR	1995	1995-06-28	44° 40' 36" N	124° 4' 48" W	2	N	B	W		2
Conical Rock			OR	1979	1979-06-27	44° 8' 17" N	124° 7' 46" W	2	N	B	W		4
Gull Rock			OR	1992	1992-06-24	44° 45' 7" N	124° 4' 30" W	2	N	B	W		2
"Blast Rock"			OR	1991	1991-06-25	44° 8' 10" N	124° 7' 42" W	2	N	B,M	W	6	6
Bare Island			WA	1975	1975-01-01	48.7296	-123.014	2	I	C	W	4	0
Bodelteh Island, East			WA	1978	1978-06-29	48.1749	-124.757	2	I	C	W	20	0
Bodelteh Island, East			WA	1979	1979-06-05	48.1749	-124.757	2	I	C	W	7	0
Bodelteh Island, East			WA	1979	1979-06-06	48.1749	-124.757	2	I	C	W	10	0
Flattop Island			WA	1905	1905-06-24	48.6471	-123.083	2	I	C	W	2	0
Protection Island			WA	1980	1980-01-01	48.1277	-122.929	2	I	C	W	108	0
Protection Island			WA	1982	1982-01-01	48.1277	-122.929	2	I	C	W	45	0
Tatoosh Island			WA	1970	1970-06-08	48.3925	-124.737	2	I	C	W	200	0
Williamson Rocks			WA	1957	1957-01-01	48.4497	-122.707	2	I	C	W	16	0
Flattop Island			WA	1905	1905-06-20	48.6471	-123.083	2	I	C	Y	5	0
Williamson Rocks			WA	1905	1905-06-15	48.4497	-122.707	2	U	C	W	12	0
"Cox Rock Mainland"			OR	1988	1988-06-05	44° 6' 41" N	124° 7' 31" W	2	N	M	W	4	4
"Parrot Rock"			OR	1967	1967-05-06	44° 8' 7" N	124° 7' 43" W	2	N	M	W		26
Lopez Island			WA	1955	1955-06-28	48.4787	-122.893	3	I		W	1	0
Williamson Rocks			WA	1981	1977-07-24	48.4497	-122.707	3	I		Y	6	0
Haystack Rock			OR	1963	1963-05-14	45° 53' 4" N	123° 58' 6" W	3	B	A	T	300	300
Jagged Island			WA	1959	1959-07-13	47.9972	-124.696	3	I	A	W	30	0
Puffin Rock			WA	1982	1982-07-17	47.2999	-124.268	3	I	A	W	15	0
Quillayute Needles			WA	1959	1959-07-13	47.8827	-124.636	3	I	A	W	25	0
Seal Rock			WA	1978	1978-05-25	48.3627	-124.548	3	I	A	W	24	0
Seal Rock			WA	1978	1978-07-05	48.3627	-124.548	3	I	A	W	41	0
White Rock			WA	1959	1959-07-13	48.1351	-124.732	3	I	A	W	10	0
Cakesosta			WA	1982	1982-07-17	47.8837	-124.637	3	I	A	Y	6	0
"Unnamed Colony"			OR	1989	1989-06-09	45° 3' 41" N	124° 1' 2" W	3	B	AP	W	3	3
Conical Rock			OR	1988	1988-06-04	44° 8' 17" N	124° 7' 46" W	3	B	AP	W		2
Gull Rock			OR	1988	1988-06-03	42° 51' 2" N	124° 33' 27" W	3	B	AP	W	6	6
Haystack Rock			OR	1991	1991-06-24	45° 12' 42" N	123° 59' 13" W	3	B	B	T	120	120
Three Arch Rocks (Finley Rock)			OR	1979	1979-06-12	45° 27' 52" N	123° 59' 7" W	3	B	B	T		4000
"Blast Rock"			OR	1992	1992-07-14	44° 8' 10" N	124° 7' 42" W	3	B	B	W	2	2
"Blast Rock"			OR	2008	2008-06-24	44° 8' 10" N	124° 7' 42" W	3	B	B	W	0	0
"Brown Rock"			OR	1988	1988-06-06	45° 20' 44" N	123° 59' 26" W	3	B	B	W	2	2
"Brown Rock"			OR	1991	1991-07-11	45° 20' 44" N	123° 59' 26" W	3	B	B	W	4	4
"Brown Rock"			OR	2008	2008-06-20	45° 20' 44" N	123° 59' 26" W	3	B	B	W	0	0
"Colony Rock"			OR	2008	2008-06-17	44° 40' 40" N	124° 4' 49" W	3	B	B	W	0	0
"Cox Rock Mainland"			OR	2008	2008-06-24	44° 6' 41" N	124° 7' 31" W	3	B	B	W	0	0
"Heceta Head South"			OR	2008	2008-06-24	44° 8' 11" N	124° 7' 41" W	3	B	B	W	10	10
"Middle Coquille Point Rock"			OR	1979	1979-04-30	43° 6' 52" N	124° 26' 20" W	3	B	B	W		4
"North Coquille Point Rock"			OR	1988	1988-06-27	43° 6' 56" N	124° 26' 28" W	3	B	B	W	4	4
"North Crook Point Rock"			OR	1989	1989-07-26	42° 15' 24" N	124° 24' 49" W	3	B	B	W	16	16
"North Crook Point Rock"			OR	2008	2008-07-16	42° 15' 24" N	124° 24' 49" W	3	B	B	W	0	0
"Parrot Rock"			OR	2008	2008-06-24	44° 8' 7" N	124° 7' 43" W	3	B	B	W	0	0
"Sea Lion Caves Headlands"			OR	2008	2008-06-24	44° 7' 25" N	124° 7' 39" W	3	B	B	W	0	0
"Unnamed Colony"			OR	1979	1979-06-11	45° 29' 18" N	123° 58' 33" W	3	B	B	W		50
"Unnamed Colony"			OR	1979	1979-06-11	45° 29' 22" N	123° 58' 34" W	3	B	B	W		24
"Unnamed Colony"			OR	1979	1979-06-11	45° 29' 25" N	123° 58' 36" W	3	B	B	W		50
"Unnamed Colony"			OR	1979	1979-06-11	45° 29' 28" N	123° 58' 29" W	3	B	B	W		4
"Unnamed Colony"			OR	1979	1979-06-12	45° 20' 15" N	123° 59' 34" W	3	B	B	W		50
"Unnamed Colony"			OR	1979	1979-06-12	45° 3' 41" N	124° 1' 2" W	3	B	B	W		30
"Unnamed Colony"			OR	1988	1988-05-11	45° 3' 41" N	124° 1' 2" W	3	B	B	W	14	14
"Unnamed Colony"			OR	1988	1988-06-06	45° 20' 25" N	124° 0' 9" W	3	B	B	W	2	2
"Unnamed Colony"			OR	1988	1988-06-06	45° 20' 48" N	123° 58' 56" W	3	B	B	W	5	5
"Unnamed Colony"			OR	1988	1988-06-06	45° 29' 28" N	123° 58' 29" W	3	B	B	W	12	12
"Unnamed Colony"			OR	1988	1988-06-28	42° 40' 10" N	124° 28' 39" W	3	B	B	W	2	2
"Unnamed Colony"			OR	1989	1989-07-11	45° 29' 18" N	123° 58' 33" W	3	B	B	W	7	7
"Unnamed Colony"			OR	1989	1989-07-11	45° 29' 28" N	123° 58' 29" W	3	B	B	W	8	8
"Unnamed Colony"			OR	1991	1991-06-21	44° 40' 36" N	124° 4' 48" W	3	B	B	W	7	7
"Unnamed Colony"			OR	1991	1991-06-24	45° 3' 41" N	124° 1' 2" W	3	B	B	W	15	15
"Unnamed Colony"			OR	1991	1991-07-11	45° 20' 15" N	123° 59' 34" W	3	B	B	W	2	2
"Unnamed Colony"			OR	1991	1991-07-11	45° 20' 48" N	123° 58' 56" W	3	B	B	W	3	3
"Unnamed Colony"			OR	1991	1991-07-11	45° 29' 18" N	123° 58' 33" W	3	B	B	W	2	2
"Unnamed Colony"			OR	1991	1991-07-11	45° 29' 28" N	123° 58' 29" W	3	B	B	W	3	3
"Unnamed Colony"			OR	1991	1991-07-11	45° 29' 9" N	123° 58' 42" W	3	B	B	W	2	2
"Unnamed Colony"			OR	1993	1993-07-20	45° 20' 48" N	123° 58' 56" W	3	B	B	W	1	1
"Unnamed Colony"			OR	2003	2003-07-15	45° 20' 17" N	124° 0' 28" W	3	B	B	W	1	1
"Unnamed Colony"			OR	2008	2008-06-17	44° 40' 36" N	124° 4' 48" W	3	B	B	W	0	0
"Unnamed Colony"			OR	2008	2008-06-17	45° 3' 41" N	124° 1' 2" W	3	B	B	W	0	0
"Unnamed Colony"			OR	2008	2008-06-20	45° 20' 17" N	124° 0' 28" W	3	B	B	W	0	0
"Unnamed Colony"			OR	2008	2008-06-20	45° 20' 25" N	124° 0' 9" W	3	B	B	W	0	0
"Unnamed Colony"			OR	2008	2008-06-20	45° 20' 48" N	123° 58' 56" W	3	B	B	W	0	0
"Unnamed Colony"			OR	2008	2008-06-20	45° 28' 4" N	123° 58' 36" W	3	B	B	W	0	0
"Unnamed Colony"			OR	2008	2008-06-20	45° 29' 25" N	123° 58' 36" W	3	B	B	W	0	0
"Unnamed Colony"			OR	2008	2008-06-20	45° 29' 28" N	123° 58' 29" W	3	B	B	W	0	0
"Unnamed Colony"			OR	2008	2008-07-22	42° 40' 10" N	124° 28' 39" W	3	B	B	W	0	0
"Unnamed Colony"			OR	2010	2010-06-20	44° 40' 36" N	124° 4' 48" W	3	B	B	W	1	2
"Whaleshead Cove" (East Rock)			OR	1979	1979-06-01	42° 8' 23" N	124° 21' 40" W	3	B	B	W		70
"Whaleshead Cove" (East Rock)			OR	2008	2008-07-15	42° 8' 23" N	124° 21' 40" W	3	B	B	W	7	7
"Whaleshead Cove" (West Rock)			OR	2008	2008-07-15	42° 8' 19" N	124° 21' 46" W	3	B	B	W	2	2
"Whaleshead Cove" (West Rock)			OR	2009	2009-07-29	42° 8' 19" N	124° 21' 46" W	3	B	B	W	3	3
Best Rock			OR	1979	1979-05-16	42° 47' 27" N	124° 35' 45" W	3	B	B	W		10
Best Rock			OR	2008	2008-07-22	42° 47' 27" N	124° 35' 45" W	3	B	B	W	2	2
Bird Rocks (Eastern)			OR	2008	2008-06-19	45° 54' 31" N	123° 58' 15" W	3	B	B	W	0	0
Chiefs Island			OR	1988	1988-06-13	43° 20' 34" N	124° 22' 34" W	3	B	B	W	13	13
Chiefs Island			OR	2008	2008-06-24	43° 20' 34" N	124° 22' 34" W	3	B	B	W	0	0
Conical Rock			OR	2008	2008-06-24	44° 8' 17" N	124° 7' 46" W	3	B	B	W	0	0
Devils Elbow			OR	1992	1992-07-14	44° 7' 57" N	124° 7' 30" W	3	B	B	W	2	2
Devils Elbow			OR	2008	2008-06-24	44° 7' 57" N	124° 7' 30" W	3	B	B	W	0	0
Double Rock			OR	1988	1988-06-16	42° 26' 58" N	124° 29' 25" W	3	B	B	W		2
Double Rock			OR	2008	2008-07-17	42° 26' 58" N	124° 29' 25" W	3	B	B	W	0	0
Face Rock			OR	1988	1988-06-27	43° 6' 20" N	124° 26' 31" W	3	B	B	W	6	6
Goat Island			OR	2008	2008-07-15	42° 3' 57" N	124° 19' 21" W	3	B	B	W	12	12
Gull Rock			OR	1979	1979-05-15	42° 51' 2" N	124° 33' 27" W	3	B	B	W		10
Gull Rock			OR	1979	1979-06-27	44° 45' 7" N	124° 4' 30" W	3	B	B	W		4
Gull Rock			OR	1988	1988-05-20	44° 45' 7" N	124° 4' 30" W	3	B	B	W		6
Gull Rock			OR	1989	1989-07-10	44° 45' 7" N	124° 4' 30" W	3	B	B	W	5	5
Gull Rock			OR	1995	1995-06-29	44° 45' 7" N	124° 4' 30" W	3	B	B	W	1	1
Gull Rock			OR	2008	2008-06-17	44° 45' 7" N	124° 4' 30" W	3	B	B	W	0	0
Gull Rock			OR	2008	2008-07-22	42° 51' 2" N	124° 33' 27" W	3	B	B	W	0	0
Gull Rock			OR	2010	2010-07-27	44° 45' 7" N	124° 4' 30" W	3	B	B	W	1	2
Haystack Rock			OR	2008	2008-06-19	45° 53' 4" N	123° 58' 6" W	3	B	B	W	10	10
Haystack Rock			OR	2008	2008-06-20	45° 12' 42" N	123° 59' 13" W	3	B	B	W	0	0
Haystack Rock			OR	2008	2008-07-17	43° 5' 10" N	124° 26' 21" W	3	B	B	W	0	0
Heceta Head			OR	1988	1988-07-06	44° 8' 21" N	124° 7' 39" W	3	B	B	W	6	6
Heceta Head			OR	1991	1991-06-25	44° 8' 21" N	124° 7' 39" W	3	B	B	W	2	2
Heceta Head			OR	2008	2008-06-24			3	B	B	W	0	0
Hunters Island			OR	2008	2008-07-16	42° 18' 50" N	124° 25' 33" W	3	B	B	W	1	1
Island Rock			OR	1989	1989-08-31	42° 40' 1" N	124° 28' 34" W	3	B	B	W	18	18
Island Rock			OR	2008	2008-07-22	42° 40' 1" N	124° 28' 34" W	3	B	B	W	15	15
Jockey Cap			OR	1979	1979-06-10	45° 51' 16" N	123° 58' 2" W	3	B	B	W		2
Jockey Cap			OR	2008	2008-06-19	45° 51' 16" N	123° 58' 2" W	3	B	B	W	0	0
Mack Arch			OR	1979	1979-06-29	42° 13' 41" N	124° 24' 33" W	3	B	B	W		4
Mack Arch			OR	1988	1988-06-15	42° 13' 41" N	124° 24' 33" W	3	B	B	W	7	7
Mack Arch			OR	2008	2008-07-16	42° 13' 41" N	124° 24' 33" W	3	B	B	W	0	0
Needle Rock			OR	1988	1988-06-16	42° 26' 54" N	124° 29' 2" W	3	B	B	W	6	6
Needle Rock			OR	1994	1994-06-24	42° 26' 54" N	124° 29' 2" W	3	B	B	W	2	2
Needle Rock			OR	2008	2008-07-17	42° 26' 54" N	124° 29' 2" W	3	B	B	W	2	2
Otter Crest Headland			OR	1979	1979-06-27	44° 45' 46" N	124° 3' 59" W	3	B	B	W		50
Otter Crest Headland			OR	1988	1988-05-20	44° 45' 46" N	124° 3' 59" W	3	B	B	W	8	8
Otter Crest Headland			OR	1989	1989-07-10	44° 45' 46" N	124° 3' 59" W	3	B	B	W	3	3
Otter Crest Headland			OR	1990	1990-07-25	44° 45' 46" N	124° 3' 59" W	3	B	B	W	1	1
Otter Crest Headland			OR	1991	1991-06-21	44° 45' 46" N	124° 3' 59" W	3	B	B	W	5	5
Otter Crest Headland			OR	1992	1992-06-30	44° 45' 46" N	124° 3' 59" W	3	B	B	W	1	1
Otter Crest Headland			OR	1993	1993-06-23	44° 45' 46" N	124° 3' 59" W	3	B	B	W	1	1
Otter Crest Headland			OR	1994	1994-06-22	44° 45' 46" N	124° 3' 59" W	3	B	B	W	1	1
Otter Crest Headland			OR	2008	2008-06-17	44° 45' 46" N	124° 3' 59" W	3	B	B	W	0	0
Pillar Rock			OR	1989	1989-07-11	45° 29' 22" N	123° 58' 49" W	3	B	B	W	1	1
Pyramid Rock			OR	1988	1988-06-06	45° 29' 45" N	123° 59' 5" W	3	B	B	W	1	1
Redfish Rocks (East Central)			OR	1979	1979-07-03	42° 41' 56" N	124° 28' 24" W	3	B	B	W		2
Redfish Rocks (East Central)			OR	1988	1988-06-28	42° 41' 56" N	124° 28' 24" W	3	B	B	W	2	2
Redfish Rocks (East Central)			OR	2008	2008-07-22	42° 41' 56" N	124° 28' 24" W	3	B	B	W	0	0
Redfish Rocks (Northern)			OR	1988	1988-06-28	42° 42' 8" N	124° 28' 28" W	3	B	B	W	1	1
Redfish Rocks (Northern)			OR	2008	2008-07-22	42° 42' 8" N	124° 28' 28" W	3	B	B	W	0	0
Redfish Rocks (Northwestern)			OR	1988	1988-06-28	42° 42' 4" N	124° 28' 44" W	3	B	B	W	1	1
Redfish Rocks (Northwestern)			OR	2008	2008-07-22	42° 42' 4" N	124° 28' 44" W	3	B	B	W	0	0
Redfish Rocks (Southern)			OR	1988	1988-06-28	42° 41' 40" N	124° 28' 28" W	3	B	B	W	5	5
Saddle Rock			OR	1988	1988-06-15	42° 15' 1" N	124° 24' 55" W	3	B	B	W	11	11
Saddle Rock			OR	2008	2008-07-16	42° 15' 1" N	124° 24' 55" W	3	B	B	W	0	0
The Needles (Southwest)			OR	2008	2008-06-19	45° 52' 55" N	123° 58' 14" W	3	B	B	W	0	0
Three Arch Rocks (Finley Rock)			OR	1993	1993-07-20	45° 27' 52" N	123° 59' 7" W	3	B	B	W	2	2
Three Arch Rocks (Finley Rock)			OR	2008	2008-06-20	45° 27' 52" N	123° 59' 7" W	3	B	B	W	16	16
Three Arch Rocks (Middle Rock)			OR	1993	1993-07-20	45° 27' 50" N	123° 59' 17" W	3	B	B	W	1	1
Three Arch Rocks (Middle Rock)			OR	2008	2008-06-20	45° 27' 50" N	123° 59' 17" W	3	B	B	W	0	0
Three Arch Rocks (Shag Rock)			OR	2008	2008-06-20	45° 27' 42" N	123° 59' 25" W	3	B	B	W	3	3
West Conical Rock			OR	1979	1979-05-16	42° 46' 39" N	124° 36' 4" W	3	B	B	W		2
West Conical Rock			OR	1988	1988-06-28	42° 46' 39" N	124° 36' 4" W	3	B	B	W	8	8
West Conical Rock			OR	2008	2008-07-22	42° 46' 39" N	124° 36' 4" W	3	B	B	W	0	0
"North Crook Point Rock"			OR	1988	1988-06-15	42° 15' 24" N	124° 24' 49" W	3	B	B	Y		40
"Unnamed Colony"			OR	1988	1988-06-06	45° 20' 15" N	123° 59' 34" W	3	B	B	Y		20
Bird Rocks (Eastern)			OR	1979	1979-06-10	45° 54' 31" N	123° 58' 15" W	3	B	B	Y		20
Goat Island			OR	1988	1988-06-14	42° 3' 57" N	124° 19' 21" W	3	B	B	Y	120	120
Haystack Rock			OR	1988	1988-05-11	45° 12' 42" N	123° 59' 13" W	3	B	B	Y		300
Hunters Island			OR	1988	1988-06-15	42° 18' 50" N	124° 25' 33" W	3	B	B	Y		100
Table Rock			OR	1988	1988-06-27	43° 7' 5" N	124° 26' 15" W	3	B	B	Y		24
Three Arch Rocks (Middle Rock)			OR	1979	1979-06-12	45° 27' 50" N	123° 59' 17" W	3	B	B	Y		100
Three Arch Rocks (Shag Rock)			OR	1988	1988-06-06	45° 27' 42" N	123° 59' 25" W	3	B	B	Y		130
Rounded Island			WA	1978	1978-06-01	47.8304	-124.555	3	I	B	G	150	0
White Rock			WA	1978	1978-06-30	48.1351	-124.732	3	I	B	G	150	0
Bare Island			WA	1962	1962-08-11	48.7296	-123.014	3	I	B	W	14	0
Cake Rock			WA	1959	1959-07-13	47.9319	-124.685	3	I	B	W	30	0
Cake Rock			WA	1981	1981-08-13	47.9319	-124.685	3	I	B	W	70	0
Cakesosta			WA	1981	1981-05-12	47.8837	-124.637	3	I	B	W	125	0
Colville Island			WA	1962	1962-06-05	48.4153	-122.822	3	I	B	W	6	0
Colville Island			WA	1979	1979-06-14	48.4153	-122.822	3	I	B	W	5	0
Dhuoyautzachtahl			WA	1981	1981-08-12	47.8836	-124.638	3	I	B	W	25	0
Half Round Rock			WA	1978	1978-06-02	47.8154	-124.511	3	I	B	W	20	0
Protection Island			WA	1979	1979-08-07	48.1277	-122.929	3	I	B	W	40	0
Puffin Rock			WA	1979	1979-06-12	47.2999	-124.268	3	I	B	W	42	0
Puffin Rock			WA	1981	1981-08-14	47.2999	-124.268	3	I	B	W	50	0
Rounded Island			WA	1981	1981-06-16	47.8304	-124.555	3	I	B	W	20	0
Seal Rock			WA	1981	1981-08-20	48.3627	-124.548	3	I	B	W	8	0
Sisters, The			WA	1963	1963-07-17	48.6919	-122.762	3	I	B	W	2	0
Willoughby Rock			WA	1979	1979-06-12	47.4108	-124.355	3	I	B	W	28	0
Alexander Island			WA	1974	1974-06-14	47.7981	-124.507	3	I	B	Y	350	0
Alexander Island			WA	1981	1981-06-16	47.7981	-124.507	3	I	B	Y	45	0
Cake Rock			WA	1978	1978-06-08	47.9319	-124.685	3	I	B	Y	1000	0
Cake Rock			WA	1978	1978-07-22	47.9319	-124.685	3	I	B	Y	480	0
Cakesosta			WA	1978	1978-06-02	47.8837	-124.637	3	I	B	Y	70	0
Colville Island			WA	1957	1957-08-04	48.4153	-122.822	3	I	B	Y	6	0
Half Round Rock			WA	1981	1981-06-16	47.8154	-124.511	3	I	B	Y	2	0
Jagged Island			WA	1981	1981-08-13	47.9972	-124.696	3	I	B	Y	950	0
Unnamed Rock			WA	1978	1978-06-30	47.9952	-124.692	3	I	B	Y	200	0
Unnamed Rock			WA	1978	1978-06-30	48.1549	-124.733	3	I	B	Y	60	0
Willoughby Rock			WA	1981	1981-06-17	47.4108	-124.355	3	I	B	Y	120	0
"Unnamed Colony"			OR	2003	2003-07-15	45° 28' 4" N	123° 58' 36" W	3	N	B	W		2
Island Rock			OR	1988	1988-06-28	42° 40' 1" N	124° 28' 34" W	3	N	B	Y		300
Three Arch Rocks (Finley Rock)			OR	1988	1988-06-06	45° 27' 52" N	123° 59' 7" W	3	N	B	Y		2700
Three Arch Rocks (Middle Rock)			OR	1988	1988-06-06	45° 27' 50" N	123° 59' 17" W	3	N	B	Y		200
"Parrot Rock"			OR	1988	1988-07-06	44° 8' 7" N	124° 7' 43" W	3	N	B	Z		8
Dohodaaluh			WA	1908	1908-01-04	47.9514	-124.671	3	U	B	W	40	0
Ghost Rock			WA	1981	1981-06-16	47.8549	-124.569	3	U	B	W	25	0
Rounded Island			WA	1908	1908-01-04	47.8304	-124.555	3	U	B	W	500	0
Cake Rock			WA	1908	1908-01-04	47.9319	-124.685	3	U	B	Y	500	0
Carroll Island			WA	1981	1981-08-13	48.0048	-124.724	3	U	B	Y	250	0
Jagged Island			WA	1978	1978-06-30	47.9972	-124.696	3	U	B	Y	10000	0
Jagged Island			WA	1982	1982-06-08	47.9972	-124.696	3	U	B	Y	7800	0
"Elephant Rock"			OR	2008	2008-07-17	43° 6' 46" N	124° 26' 17" W	3	B	B, M	W	0	0
"Grave Point Rock"			OR	2008	2008-07-10	43° 6' 17" N	124° 26' 11" W	3	B	B, M	W	0	0
"Middle Coquille Point Rock"			OR	2008	2008-07-17	43° 6' 52" N	124° 26' 20" W	3	B	B, M	W	0	0
"North Coquille Point Rock"			OR	2008	2008-07-17	43° 6' 56" N	124° 26' 28" W	3	B	B, M	W	0	0
"Unnamed Colony"			OR	2008	2008-06-17	44° 40' 38" N	124° 4' 27" W	3	B	B, M	W	0	0
"Unnamed Colony"			OR	2008	2008-06-20	45° 29' 18" N	123° 58' 33" W	3	B	B, M	W	0	0
"Unnamed Colony"			OR	2008	2008-06-20	45° 29' 22" N	123° 58' 34" W	3	B	B, M	W	0	0
"Unnamed Colony"			OR	2008	2008-06-20	45° 29' 9" N	123° 58' 42" W	3	B	B, M	W	0	0
Pillar Rock			OR	2008	2008-06-20	45° 29' 22" N	123° 58' 49" W	3	B	B, M	W	0	0
Table Rock			OR	2008	2008-07-10	43° 7' 5" N	124° 26' 15" W	3	B	B, M	W	0	0
"Colony Rock"			OR	1989	1989-06-01	44° 40' 40" N	124° 4' 49" W	3	B	B,M	W	10	10
"Colony Rock"			OR	1991	1991-06-13	44° 40' 40" N	124° 4' 49" W	3	B	B,M	W	3	3
"Colony Rock"			OR	1993	1993-06-07	44° 40' 40" N	124° 4' 49" W	3	B	B,M	W	1	1
"Cox Rock Mainland"			OR	1991	1991-06-25	44° 6' 41" N	124° 7' 31" W	3	B	B,M	W	4	4
"Elephant Rock"			OR	1979	1979-04-30	43° 6' 46" N	124° 26' 17" W	3	B	B,M	W		24
"Parrot Rock"			OR	1991	1991-06-25	44° 8' 7" N	124° 7' 43" W	3	B	B,M	W	6	6
"Unnamed Colony"			OR	1988	1988-05-31	45° 29' 18" N	123° 58' 33" W	3	B	B,M	W	4	4
"Unnamed Colony"			OR	1990	1990-07-12	45° 29' 18" N	123° 58' 33" W	3	B	B,M	W	10	10
Haystack Rock			OR	1979	1979-06-10	45° 53' 4" N	123° 58' 6" W	3	B	B,M	Y		400
Haystack Rock			OR	1988	1988-06-08	45° 53' 4" N	123° 58' 6" W	3	B	B,M	Y		612
"Grave Point Rock"			OR	1988	1988-06-23	43° 6' 17" N	124° 26' 11" W	3	B	C	W	1	1
Haystack Rock			OR	1979	1979-07-05	43° 5' 10" N	124° 26' 21" W	3	B	C	W		4
Saddle Rock			OR	1979	1979-07-23	42° 15' 1" N	124° 24' 55" W	3	B	C	W		10
Haystack Rock			OR	1979	1979-06-26	45° 12' 42" N	123° 59' 13" W	3	B	C	Y		300
Viti Rocks			WA	1975	1975-06-13	48.6321	-122.621	3	C	C	W	0	0
Carroll Island			WA	1982	1982-06-08	48.0048	-124.724	3	I	C	G	2270	0
Dhuoyautzachtahl			WA	1979	1979-09-26	47.8836	-124.638	3	I	C	G	1100	0
Bare Island			WA	1949	1949-07-08	48.7296	-123.014	3	I	C	W	16	0
Bare Island			WA	1962	1962-06-06	48.7296	-123.014	3	I	C	W	20	0
Bare Island			WA	1963	1963-06-20	48.7296	-123.014	3	I	C	W	2	0
Bare Island			WA	1974	1974-06-10	48.7296	-123.014	3	I	C	W	3	0
Bodelteh Islands			WA	1959	1959-07-17	48.1757	-124.758	3	I	C	W	20	0
Colville Island			WA	1961	1961-07-03	48.4153	-122.822	3	I	C	W	2	0
Colville Island			WA	1967	1967-07-09	48.4153	-122.822	3	I	C	W	0	0
Colville Island			WA	1970	1970-07-12	48.4153	-122.822	3	I	C	W	0	0
Grenville Pillar			WA	1980	1980-05-11	47.3037	-124.281	3	I	C	W	3	0
Protection Island			WA	1976	1976-01-01	48.1277	-122.929	3	I	C	W	66	0
Pt. Grenville			WA	1980	1980-05-10	47.3036	-124.277	3	I	C	W	11	0
Puffin Island			WA	1957	1957-06-01	48.7448	-122.821	3	I	C	W	4	0
Puffin Island			WA	1963	1963-06-18	48.7448	-122.821	3	I	C	W	2	0
Puffin Rock			WA	1973	1973-08-24	47.2999	-124.268	3	I	C	W	98	0
Puffin Rock			WA	1978	1978-06-25	47.2999	-124.268	3	I	C	W	16	0
Puffin Rock			WA	1980	1980-05-11	47.2999	-124.268	3	I	C	W	62	0
Seal Rock			WA	1978	1978-01-01	48.3627	-124.548	3	I	C	W	25	0
Seal Rock			WA	1978	1978-05-06	48.3627	-124.548	3	I	C	W	36	0
Smith and Minor Islands			WA	1979	1979-06-25	48.3209	-122.831	3	I	C	W	44	0
Smith and Minor Islands			WA	1982	1982-06-17	48.3209	-122.831	3	I	C	W	8	0
Tatoosh Island			WA	1959	1959-07-15	48.3925	-124.737	3	I	C	W	50	0
Tatoosh Island			WA	1973	1973-06-21	48.3925	-124.737	3	I	C	W	60	0
Bodelteh Island, West			WA	1978	1978-06-27	48.1759	-124.764	3	I	C	Y	175	0
Bodelteh Island, West			WA	1979	1979-06-06	48.1759	-124.764	3	I	C	Y	130	0
Erin's Bride			WA	1978	1978-06-25	47.2993	-124.269	3	I	C	Y	16	0
Protection Island			WA	1923	1923-06-16	48.1277	-122.929	3	I	C	Y	90	0
Protection Island			WA	1973	1973-06-16	48.1277	-122.929	3	I	C	Y	65	0
Tatoosh Island			WA	1978	1978-06-18	48.3925	-124.737	3	I	C	Y	300	0
Goat Island			OR	1966	1966-03-25	42° 3' 57" N	124° 19' 21" W	3	N	C	S		150
"North Crook Point Rock"			OR	1967	1967-03-21	42° 15' 24" N	124° 24' 49" W	3	N	C	W		14
Hunters Island			OR	1967	1967-03-18	42° 18' 50" N	124° 25' 33" W	3	N	C	W		26
"North Crook Point Rock"			OR	1979	1979-07-04	42° 15' 24" N	124° 24' 49" W	3	N	C	Y		50
"Whaleshead Cove" (East Rock)			OR	1988	1988-07-14	42° 8' 23" N	124° 21' 40" W	3	N	C	Y		50
"Whaleshead Cove" (West Rock)			OR	1988	1988-08-03	42° 8' 19" N	124° 21' 46" W	3	N	C	Y		40
Hunters Island			OR	1979	1979-07-12	42° 18' 50" N	124° 25' 33" W	3	N	C	Y		150
Table Rock			OR	1979	1979-04-30	43° 7' 5" N	124° 26' 15" W	3	N	C	Y		30
Haystack Rock			OR	1967	1967-05-05	45° 12' 42" N	123° 59' 13" W	3	N	C	Z		138
Puffin Rock			WA	1978	1978-08-19	47.2999	-124.268	3	U	C	G	200	0
Protection Island			WA	1955	1955-06-10	48.1277	-122.929	3	U	C	U	140	0
Bare Island			WA	1905	1905-06-27	48.7296	-123.014	3	U	C	W	40	0
Bird Rocks			WA	1905	1905-06-16	48.4861	-122.762	3	U	C	W	6	0
Williamson Rocks			WA	1975	1975-06-15	48.4497	-122.707	3	U	C	W	1	0
Cakesosta			WA	1908	1908-01-04	47.8837	-124.637	3	U	C	Y	500	0
Carroll Island			WA	1979	1979-06-04	48.0048	-124.724	3	U	C	Y	2000	0
Dhuoyautzachtahl			WA	1908	1908-01-04	47.8836	-124.638	3	U	C	Y	300	0
Puffin Island			WA	1957	1957-06-01	48.7448	-122.821	3	U	C	Y	8	0
"Parrot Rock"			OR	1979	1979-06-27	44° 8' 7" N	124° 7' 43" W	3	U	C	Y		50
"Blast Rock"			OR	1988	1988-06-24	44° 8' 10" N	124° 7' 42" W	3	B	M	W	6	8
"Blast Rock"			OR	1990	1990-04-12	44° 8' 10" N	124° 7' 42" W	3	B	M	W	11	11
"Colony Rock"			OR	1979	1979-06-23	44° 40' 40" N	124° 4' 49" W	3	B	M	W		4
"Colony Rock"			OR	1988	1988-05-17	44° 40' 40" N	124° 4' 49" W	3	B	M	W	12	12
"Colony Rock"			OR	1990	1990-03-30	44° 40' 40" N	124° 4' 49" W	3	B	M	W	2	2
"Cox Rock Mainland"			OR	2008	2008-08-19	44° 6' 41" N	124° 7' 31" W	3	B	M	W	0	0
"Elephant Rock"			OR	1991	1991-04-18	43° 6' 46" N	124° 26' 17" W	3	B	M	W	17	17
"Middle Coquille Point Rock"			OR	1988	1988-06-23	43° 6' 52" N	124° 26' 20" W	3	B	M	W	2	2
"Middle Coquille Point Rock"			OR	1989	1989-06-27	43° 6' 52" N	124° 26' 20" W	3	B	M	W	6	6
"Parrot Rock"			OR	2008	2008-08-19	44° 8' 7" N	124° 7' 43" W	3	B	M	W	0	0
"Sea Lion Caves Headlands"			OR	1988	1988-06-05	44° 7' 25" N	124° 7' 39" W	3	B	M	W	7	7
"Sea Lion Caves Headlands"			OR	2008	2008-08-19	44° 7' 25" N	124° 7' 39" W	3	B	M	W	0	0
"Unnamed Colony"			OR	1992	1992-06-03	44° 40' 38" N	124° 4' 27" W	3	B	M	W	2	2
"Unnamed Colony"			OR	1994	1994-07-06	44° 40' 38" N	124° 4' 27" W	3	B	M	W	2	2
"Unnamed Colony"			OR	1999	1999-05-26	45° 3' 41" N	124° 1' 2" W	3	B	M	W	8	8
"Unnamed Colony"			OR	2008	2008-08-13	45° 20' 15" N	123° 59' 34" W	3	B	M	W	1	1
Chiefs Island			OR	1979	1979-04-30	43° 20' 34" N	124° 22' 34" W	3	B	M	W		4
Conical Rock			OR	1989	1989-07-19	44° 8' 17" N	124° 7' 46" W	3	B	M	W	4	4
Conical Rock			OR	2008	2008-07-01	44° 8' 17" N	124° 7' 46" W	3	B	M	W	5	5
Devils Elbow			OR	2008	2008-08-19	44° 7' 57" N	124° 7' 30" W	3	B	M	W	0	0
Face Rock			OR	2003	2003-05-12	43° 6' 20" N	124° 26' 31" W	3	B	M	W	2	2
Face Rock			OR	2008	2008-07-10	43° 6' 20" N	124° 26' 31" W	3	B	M	W	5	5
Face Rock			OR	2010	2010-05-15	43° 6' 20" N	124° 26' 31" W	3	B	M	W	4	4
Face Rock			OR	2010	2010-07-15	43° 6' 20" N	124° 26' 31" W	3	B	M	W	10	10
Gull Rock			OR	1997	1997-05-21	44° 45' 7" N	124° 4' 30" W	3	B	M	W	2	2
Haystack Rock			OR	1988	1988-07-13	43° 5' 10" N	124° 26' 21" W	3	B	M	W	6	6
Haystack Rock			OR	1989	1989-06-27	43° 5' 10" N	124° 26' 21" W	3	B	M	W	1	1
Haystack Rock			OR	1990	1990-03-28	43° 5' 10" N	124° 26' 21" W	3	B	M	W	2	2
Haystack Rock			OR	1991	1991-04-18	43° 5' 10" N	124° 26' 21" W	3	B	M	W	3	3
Haystack Rock			OR	2008	2008-06-04	45° 53' 4" N	123° 58' 6" W	3	B	M	W	38	38
Haystack Rock			OR	2008	2008-07-02	45° 53' 4" N	123° 58' 6" W	3	B	M	W	51	51
Table Rock			OR	1989	1989-06-27	43° 7' 5" N	124° 26' 15" W	3	B	M	W	7	7
Table Rock			OR	1991	1991-04-18	43° 7' 5" N	124° 26' 15" W	3	B	M	W	12	12
Table Rock			OR	1996	1996-04-06	43° 7' 5" N	124° 26' 15" W	3	B	M	W	1	1
Table Rock			OR	2008	2008-06-14	43° 7' 5" N	124° 26' 15" W	3	B	M	W	1	2
Three Arch Rocks (Finley Rock)			OR	1990	1990-03-30	45° 27' 52" N	123° 59' 7" W	3	B	M	W	10	10
Alexander Island			WA	1978	1978-06-01	47.7981	-124.507	3	I	M	I	400	0
Destruction Island			WA	1973	1973-01-01	47.6753	-124.484	3	I	M	W	550	0
Point Grenville			WA	1973	1973-07-24	47.3017	-124.278	3	I	M	W	100	0
Point Grenville			WA	1974	1974-04-26	47.3017	-124.278	3	I	M	W	80	0
Point Grenville			WA	1975	1975-07-26	47.3017	-124.278	3	I	M	W	20	0
Point Grenville			WA	1976	1976-07-11	47.3017	-124.278	3	I	M	W	64	0
Alexander Island			WA	1978	1978-06-01	47.7981	-124.507	3	I	M	Y	800	0
Destruction Island			WA	1975	1974-08-14	47.6753	-124.484	3	I	M	Y	675	0
Point Grenville			WA	1974	1974-06-26	47.3017	-124.278	3	I	M	Y	45	0
"Elephant Rock"			OR	1988	1988-06-23	43° 6' 46" N	124° 26' 17" W	3	N	M	W		34
"Unnamed Colony"			OR	1992	1992-06-03	44° 40' 36" N	124° 4' 48" W	3	N	M	W	2	2
Bird Rocks (Eastern)			OR	1988	1988-07-01	45° 54' 31" N	123° 58' 15" W	3	N	M	W		2
Willoughby Rock			WA	1908	1908-01-04	47.4108	-124.355	3	U	M	G	500	0
Alexander Island			WA	1978	1978-07-12	47.7981	-124.507	3	U	M	Y	4000	0
Jagged Island			WA	1908	1908-01-04	47.9972	-124.696	3	U	M	Y	1000	0
Jagged Island			WA	1979	1979-08-04	47.9972	-124.696	3	U	M	Y	12000	0
"Cape Meares Mainland Complex"			OR	1979	1979-05-12	45° 29' 16" N	123° 58' 29" W	4	U	M	T		70
Alexander Island			WA	2005	2005-05-24	47.7981	-124.507	5	B	B	WU	117	0
Alexander Island			WA	2005	2005-06-30	47.7981	-124.507	5	B	B	WU	706	0
Alexander Island			WA	2005	2005-08-02	47.7981	-124.507	5	B	B	WU	123	0
Alexander Island			WA	2007	2007-06-27	47.7981	-124.507	5	B	B	WU	158	0
Alexander Island			WA	2009	2009-06-22	47.7981	-124.507	5	B	B	WU	116	0
Alexander Island			WA	2010	2010-06-07	47.7981	-124.507	5	B	B	WU	0	0
Alexander Island			WA	2010	2010-07-20	47.7981	-124.507	5	B	B	WU	63	0
Alexander Island			WA	2010	2010-07-26	47.7981	-124.507	5	B	B	WU	6	0
Bare Island			WA	2007	2007-06-21	48.7296	-123.014	5	B	B	WU	0	0
Bare Island			WA	2007	2007-07-18	48.7296	-123.014	5	B	B	WU	0	0
Bare Island			WA	2008	2008-06-25	48.7296	-123.014	5	B	B	WU	0	0
Bare Island			WA	2008	2008-06-26	48.7296	-123.014	5	B	B	WU	0	0
Bodelteh Island, East			WA	2008	2008-06-12	48.1749	-124.757	5	B	B	WU	0	0
Bodelteh Island, Middle			WA	2008	2008-06-12	48.1759	-124.761	5	B	B	WU	28	0
Bodelteh Island, Middle			WA	2009	2009-07-22	48.1759	-124.761	5	B	B	WU	11	0
Bodelteh Island, Middle			WA	2010	2010-07-08	48.1759	-124.761	5	B	B	WU	4	0
Bodelteh Island, West			WA	2008	2008-06-12	48.1759	-124.764	5	B	B	WU	51	0
Bodelteh Island, West			WA	2009	2009-07-22	48.1759	-124.764	5	B	B	WU	0	0
Bodelteh Island, West			WA	2010	2010-07-08	48.1759	-124.764	5	B	B	WU	59	0
Bodelteh Islands			WA	2007	2007-06-26	48.1757	-124.758	5	B	B	WU	19	0
Bodelteh Islands			WA	2007	2007-08-09	48.1757	-124.758	5	B	B	WU	3	0
Bodelteh Islands			WA	2010	2010-05-12	48.1757	-124.758	5	B	B	WU	0	0
Bodelteh Islands			WA	2010	2010-07-28	48.1757	-124.758	5	B	B	WU	20	0
Cake Rock			WA	2007	2007-06-26	47.9319	-124.685	5	B	B	WU	17	0
Cake Rock			WA	2007	2007-08-09	47.9319	-124.685	5	B	B	WU	0	0
Cake Rock			WA	2009	2009-06-11	47.9319	-124.685	5	B	B	WU	60	0
Cake Rock			WA	2010	2010-06-18	47.9319	-124.685	5	B	B	WU	74	0
Cake Rock			WA	2010	2010-07-01	47.9319	-124.685	5	B	B	WU	50	0
Cake Rock			WA	2010	2010-07-28	47.9319	-124.685	5	B	B	WU	47	0
Cakesosta			WA	2009	2009-07-28	47.8837	-124.637	5	B	B	WU	2	0
Carroll Island			WA	2009	2009-06-11	48.0048	-124.724	5	B	B	WU	136	0
Carroll Island			WA	2010	2010-05-18	48.0048	-124.724	5	B	B	WU	115	0
Carroll Island			WA	2010	2010-07-01	48.0048	-124.724	5	B	B	WU	18	0
Carroll Island			WA	2010	2010-07-23	48.0048	-124.724	5	B	B	WU	211	0
Castle Island			WA	2007	2007-07-18	48.4213	-122.822	5	B	B	WU	0	0
Colville Island			WA	2007	2007-06-21	48.4153	-122.822	5	B	B	WU	0	0
Colville Island			WA	2007	2007-07-18	48.4153	-122.822	5	B	B	WU	0	0
Colville Island			WA	2008	2008-06-25	48.4153	-122.822	5	B	B	WU	0	0
Colville Island			WA	2008	2008-06-26	48.4153	-122.822	5	B	B	WU	0	0
Destruction Island			WA	2007	2007-06-27	47.6753	-124.484	5	B	B	WU	92	0
Destruction Island			WA	2010	2010-06-08	47.6753	-124.484	5	B	B	WU	30	0
Destruction Island			WA	2010	2010-07-27	47.6753	-124.484	5	B	B	WU	19	0
Dhuoyautzachtahl			WA	2009	2009-07-01	47.8836	-124.638	5	B	B	WU	3	0
Dhuoyautzachtahl			WA	2009	2009-07-28	47.8836	-124.638	5	B	B	WU	4	0
Flattop Island			WA	2008	2008-06-25	48.6471	-123.083	5	B	B	WU	0	0
Flattop Island			WA	2008	2008-06-26	48.6471	-123.083	5	B	B	WU	0	0
Grenville Arch			WA	2007	2007-06-27	47.2958	-124.284	5	B	B	WU	0	0
Grenville Arch			WA	2009	2009-06-03	47.2958	-124.284	5	B	B	WU	0	0
Grenville Arch			WA	2009	2009-06-18	47.2958	-124.284	5	B	B	WU	0	0
Grenville Pillar			WA	2007	2007-06-27	47.3037	-124.281	5	B	B	WU	0	0
Grenville Pillar			WA	2009	2009-06-18	47.3037	-124.281	5	B	B	WU	0	0
Half Round Rock			WA	2007	2007-06-27	47.8154	-124.511	5	B	B	WU	0	0
Half Round Rock			WA	2009	2009-06-23	47.8154	-124.511	5	B	B	WU	0	0
Half Round Rock			WA	2009	2009-07-28	47.8154	-124.511	5	B	B	WU	0	0
Jagged Island			WA	2005	2005-05-27	47.9972	-124.696	5	B	B	WU	768	0
Jagged Island			WA	2005	2005-08-04	47.9972	-124.696	5	B	B	WU	159	0
Jagged Island			WA	2007	2007-08-09	47.9972	-124.696	5	B	B	WU	1	0
Jagged Island			WA	2009	2009-06-11	47.9972	-124.696	5	B	B	WU	117	0
Jagged Island			WA	2010	2010-05-18	47.9972	-124.696	5	B	B	WU	29	0
Jagged Island			WA	2010	2010-07-01	47.9972	-124.696	5	B	B	WU	36	0
James Island			WA	2007	2007-06-26	48.5125	-122.775	5	B	B	WU	13	0
James Island			WA	2007	2007-06-27	48.5125	-122.775	5	B	B	WU	30	0
James Island			WA	2007	2007-07-10	48.5125	-122.775	5	B	B	WU	12	0
James Island			WA	2007	2007-08-09	48.5125	-122.775	5	B	B	WU	0	0
Kohchaa (uh)			WA	2009	2009-06-04	47.91	-124.651	5	B	B	WU	1	0
Kohchaa (uh)			WA	2010	2010-07-01	47.91	-124.651	5	B	B	WU	0	0
Kohchaa (uh)			WA	2010	2010-07-27	47.91	-124.651	5	B	B	WU	33	0
Ozette Island			WA	2007	2007-06-26	48.1576	-124.75	5	B	B	WU	0	0
Protection Island			WA	2007	2007-07-01	48.1277	-122.929	5	B	B	WU	14	0
Protection Island			WA	2007	2007-08-01	48.1277	-122.929	5	B	B	WU	35	0
Protection Island			WA	2007	2007-08-14	48.1277	-122.929	5	B	B	WU	4	0
Protection Island			WA	2008	2008-06-05	48.1277	-122.929	5	B	B	WU	37	0
Protection Island			WA	2008	2008-07-16	48.1277	-122.929	5	B	B	WU	23	0
Puffin Island			WA	2008	2008-06-25	48.7448	-122.821	5	B	B	WU	0	0
Puffin Island			WA	2008	2008-06-26	48.7448	-122.821	5	B	B	WU	0	0
Puffin Rock			WA	2007	2007-06-27	47.2999	-124.268	5	B	B	WU	38	0
Puffin Rock			WA	2010	2010-06-08	47.2999	-124.268	5	B	B	WU	22	0
Puffin Rock			WA	2010	2010-06-22	47.2999	-124.268	5	B	B	WU	23	0
Puffin Rock			WA	2010	2010-07-21	47.2999	-124.268	5	B	B	WU	25	0
Quillayute Needle			WA	2007	2007-06-26	47.8801	-124.635	5	B	B	WU	39	0
Quillayute Needle			WA	2007	2007-07-13	47.8801	-124.635	5	B	B	WU	63	0
Quillayute Needle			WA	2007	2007-08-09	47.8801	-124.635	5	B	B	WU	0	0
Quillayute Needles			WA	2010	2010-06-15	47.8827	-124.636	5	B	B	WU	35	0
Quillayute Needles			WA	2010	2010-07-20	47.8827	-124.636	5	B	B	WU	5	0
Rounded Island			WA	2007	2007-06-27	47.8304	-124.555	5	B	B	WU	65	0
Rounded Island			WA	2009	2009-06-02	47.8304	-124.555	5	B	B	WU	2	0
Rounded Island			WA	2009	2009-06-22	47.8304	-124.555	5	B	B	WU	45	0
Rounded Island			WA	2010	2010-07-01	47.8304	-124.555	5	B	B	WU	50	0
Rounded Island			WA	2010	2010-07-20	47.8304	-124.555	5	B	B	WU	14	0
Rounded Island			WA	2010	2010-07-27	47.8304	-124.555	5	B	B	WU	12	0
Seal Rock			WA	2008	2008-05-08	48.3627	-124.548	5	B	B	WU	0	0
Smith Island			WA	2007	2007-06-22	48.3189	-122.842	5	B	B	WU	21	0
Smith Island			WA	2007	2007-07-17	48.3189	-122.842	5	B	B	WU	11	0
Smith Island			WA	2007	2007-07-31	48.3189	-122.842	5	B	B	WU	15	0
Smith Island			WA	2008	2008-06-26	48.3189	-122.842	5	B	B	WU	25	0
Smith Island			WA	2008	2008-07-29	48.3189	-122.842	5	B	B	WU	18	0
Split Rock			WA	2009	2009-06-03	47.407	-124.363	5	B	B	WU	0	0
Split Rock			WA	2009	2009-06-18	47.407	-124.363	5	B	B	WU	0	0
Table Rock			WA	2009	2009-07-28	47.8818	-124.636	5	B	B	WU	0	0
Tatoosh Island			WA	2005	2005-06-03	48.3925	-124.737	5	B	B	WU	55	0
Tatoosh Island			WA	2005	2005-06-10	48.3925	-124.737	5	B	B	WU	146	0
Tatoosh Island			WA	2005	2005-06-16	48.3925	-124.737	5	B	B	WU	40	0
Tatoosh Island			WA	2008	2008-05-14	48.3925	-124.737	5	B	B	WU	24	0
Tatoosh Island			WA	2008	2008-07-14	48.3925	-124.737	5	B	B	WU	45	0
Tatoosh Island			WA	2009	2009-05-20	48.3925	-124.737	5	B	B	WU	1	0
Tatoosh Island			WA	2009	2009-06-10	48.3925	-124.737	5	B	B	WU	1	0
Tatoosh Island			WA	2009	2009-07-07	48.3925	-124.737	5	B	B	WU	7	0
Tatoosh Island			WA	2010	2010-05-12	48.3925	-124.737	5	B	B	WU	9	0
Tatoosh Island			WA	2010	2010-07-07	48.3925	-124.737	5	B	B	WU	36	0
Whale Rocks			WA	2007	2007-06-21	48.4474	-122.942	5	B	B	WU	0	0
White Rock			WA	2007	2007-06-26	48.6679	-123.072	5	B	B	WU	3	0
White Rock			WA	2007	2007-08-09	48.6679	-123.072	5	B	B	WU	0	0
White Rock			WA	2009	2009-07-02	48.6679	-123.072	5	B	B	WU	1	0
Williamson Rocks			WA	2008	2008-06-25	48.4497	-122.707	5	B	B	WU	0	0
Williamson Rocks			WA	2008	2008-06-26	48.4497	-122.707	5	B	B	WU	0	0
Willoughby Rock			WA	2007	2007-06-27	47.4108	-124.355	5	B	B	WU	39	0
Willoughby Rock			WA	2009	2009-06-18	47.4108	-124.355	5	B	B	WU	6	0
Willoughby Rock			WA	2010	2010-06-08	47.4108	-124.355	5	B	B	WU	3	0
Willoughby Rock			WA	2010	2010-06-22	47.4108	-124.355	5	B	B	WU	0	0
Willoughby Rock			WA	2010	2010-07-21	47.4108	-124.355	5	B	B	WU	7	0
Bird Rock			WA	1984	1984-06-05	48.5979	-123.015	5	I	B	WU	1	0
Colville Island			WA	1983	1983-07-22	48.4153	-122.822	5	I	B	WU	5	0
Colville Island			WA	1984	1984-07-10	48.4153	-122.822	5	I	B	WU	5	0
Matia Island			WA	1984	1984-06-20	48.7467	-122.838	5	I	B	WU	10	0
Mummy Rocks			WA	1989	1989-07-19	48.4493	-122.929	5	I	B	WU	1	0
Mummy Rocks			WA	1990	1990-07-20	48.4493	-122.929	5	I	B	WU	2	0
Puffin Island			WA	1982	1982-07-12	48.7448	-122.821	5	I	B	WU	1	0
Secar Rock			WA	1985	1985-06-09	48.4378	-122.907	5	I	B	WU	1	0
Sister, Little			WA	1976	1976-08-03	48.6898	-122.76	5	I	B	WU	1	0
Smith Island			WA	1983	1983-06-15	48.3189	-122.842	5	I	B	WU	1	0
Smith Island			WA	1983	1983-07-21	48.3189	-122.842	5	I	B	WU	6	0
Smith Island			WA	1984	1984-07-01	48.3189	-122.842	5	I	B	WU	10	0
Smith Island			WA	1985	1985-07-10	48.3189	-122.842	5	I	B	WU	3	0
Smith Island			WA	1986	1986-07-01	48.3189	-122.842	5	I	B	WU	6	0
Smith Island			WA	2009	2009-07-29	48.3189	-122.842	5	I	B	WU	5	0
Williamson Rocks			WA	1985	1985-06-11	48.4497	-122.707	5	I	B	WU	2	0
Bare Island			WA	1963	1963-07-17	48.7296	-123.014		I	B	W	1	0
Puffin Island			WA	1963	1963-07-17	48.7448	-122.821		I	B	W	7	0
Bird Rocks			WA	2009	2009-07-20	48.4861	-122.762		O	B		0	0
Bird Rocks			WA	2010	2010-06-28	48.4861	-122.762		O	B		0	0
Bird Rocks			WA	2010	2010-07-28	48.4861	-122.762		O	B		0	0
Bird Rocks			WA	2011	2011-06-13	48.4861	-122.762		O	B		0	0
Bird Rocks			WA	2011	2011-07-20	48.4861	-122.762		O	B		0	0
Bird Rocks			WA	2012	2012-06-26	48.4861	-122.762		O	B		0	0
Bird Rocks			WA	2012	2012-08-21	48.4861	-122.762		O	B		0	0
Bird Rocks			WA	2013	2013-07-09	48.4861	-122.762		O	B		0	0
Bird Rocks			WA	2014	2014-07-14	48.4861	-122.762		O	B		0	0
Bare Island			WA	1959	1959-07-12	48.7296	-123.014		I	C	Y	40	0
Haystack Rock			OR	2010		43° 5' 10" N	124° 26' 21" W						368
Haystack Rock			OR	2011		43° 5' 10" N	124° 26' 21" W						171
Haystack Rock			OR	2012		43° 5' 10" N	124° 26' 21" W						99
Haystack Rock			OR	2013		43° 5' 10" N	124° 26' 21" W						160
Haystack Rock			OR	2014		43° 5' 10" N	124° 26' 21" W						122
CastleRock			CA	1979		41° 45' 43" N	124° 14' 56" W						40
CastleRock			CA	1989		41° 45' 43" N	124° 14' 56" W						34
CastleRock			CA	1997		41° 45' 43" N	124° 14' 56" W						12
CastleRock			CA	1998		41° 45' 43" N	124° 14' 56" W						6
CastleRock			CA	1999		41° 45' 43" N	124° 14' 56" W						24
CastleRock			CA	2004		41° 45' 43" N	124° 14' 56" W						8

## Sheet: CATALOGMINUSCENSOR
Island	State	YEAR_	DATE_	LatDecDeg	LongDecDeg	DATA_QUALI	WHATCOUNT	SURVEY_TYP	ESTIMATETY	ACTUAL_BIR	NO_BRE
CastleRock	CA	1979		41° 45' 43" N	124° 14' 56" W						40
CastleRock	CA	1989		41° 45' 43" N	124° 14' 56" W						34
CastleRock	CA	1997		41° 45' 43" N	124° 14' 56" W						12
CastleRock	CA	1998		41° 45' 43" N	124° 14' 56" W						6
CastleRock	CA	1999		41° 45' 43" N	124° 14' 56" W						24
CastleRock	CA	2004		41° 45' 43" N	124° 14' 56" W						8
"Blast Rock"	OR	1988	1988-06-24	44° 8' 10" N	124° 7' 42" W	3	B	M	W	6	8
"Blast Rock"	OR	1991	1991-06-25	44° 8' 10" N	124° 7' 42" W	2	N	B,M	W	6	6
"Blast Rock"	OR	1992	1992-07-14	44° 8' 10" N	124° 7' 42" W	3	B	B	W	2	2
"Blast Rock"	OR	2008	2008-06-24	44° 8' 10" N	124° 7' 42" W	3	B	B	W	0	0
"Brown Rock"	OR	1988	1988-06-06	45° 20' 44" N	123° 59' 26" W	3	B	B	W	2	2
"Brown Rock"	OR	1991	1991-07-11	45° 20' 44" N	123° 59' 26" W	3	B	B	W	4	4
"Brown Rock"	OR	2008	2008-06-20	45° 20' 44" N	123° 59' 26" W	3	B	B	W	0	0
"Cape Meares Mainland Complex"	OR	1979	1979-05-12	45° 29' 16" N	123° 58' 29" W	4	U	M	T		70
"Colony Rock"	OR	1979	1979-06-23	44° 40' 40" N	124° 4' 49" W	3	B	M	W		4
"Colony Rock"	OR	1988	1988-05-17	44° 40' 40" N	124° 4' 49" W	3	B	M	W	12	12
"Colony Rock"	OR	1989	1989-06-01	44° 40' 40" N	124° 4' 49" W	3	B	B,M	W	10	10
"Colony Rock"	OR	1991	1991-06-13	44° 40' 40" N	124° 4' 49" W	3	B	B,M	W	3	3
"Colony Rock"	OR	1992	1992-06-24	44° 40' 40" N	124° 4' 49" W	2	N	B	W		2
"Colony Rock"	OR	1993	1993-06-07	44° 40' 40" N	124° 4' 49" W	3	B	B,M	W	1	1
"Colony Rock"	OR	1994	1994-06-22	44° 40' 40" N	124° 4' 49" W	2	N	B	W		2
"Colony Rock"	OR	1997	1997-07-02	44° 40' 40" N	124° 4' 49" W	1	B	B	W	0	0
"Colony Rock"	OR	2008	2008-06-17	44° 40' 40" N	124° 4' 49" W	3	B	B	W	0	0
"Cox Rock Mainland"	OR	1988	1988-06-05	44° 6' 41" N	124° 7' 31" W	2	N	M	W	4	4
"Cox Rock Mainland"	OR	1991	1991-06-25	44° 6' 41" N	124° 7' 31" W	3	B	B,M	W	4	4
"Cox Rock Mainland"	OR	2008	2008-06-24	44° 6' 41" N	124° 7' 31" W	3	B	B	W	0	0
"Cox Rock Mainland"	OR	2008	2008-08-19	44° 6' 41" N	124° 7' 31" W	3	B	M	W	0	0
"Elephant Rock"	OR	1988	1988-06-23	43° 6' 46" N	124° 26' 17" W	3	N	M	W		34
"Elephant Rock"	OR	2008	2008-07-17	43° 6' 46" N	124° 26' 17" W	3	B	B, M	W	0	0
"Grave Point Rock"	OR	1988	1988-06-23	43° 6' 17" N	124° 26' 11" W	3	B	C	W	1	1
"Grave Point Rock"	OR	2008	2008-07-10	43° 6' 17" N	124° 26' 11" W	3	B	B, M	W	0	0
"Heceta Head South"	OR	1991	1991-06-20	44° 8' 11" N	124° 7' 41" W	1	N	M	W		2
"Heceta Head South"	OR	2008	2008-06-24	44° 8' 11" N	124° 7' 41" W	3	B	B	W	10	10
"Middle Coquille Point Rock"	OR	1988	1988-06-23	43° 6' 52" N	124° 26' 20" W	3	B	M	W	2	2
"Middle Coquille Point Rock"	OR	1989	1989-06-27	43° 6' 52" N	124° 26' 20" W	3	B	M	W	6	6
"Middle Coquille Point Rock"	OR	2008	2008-07-17	43° 6' 52" N	124° 26' 20" W	3	B	B, M	W	0	0
"North Coquille Point Rock"	OR	1988	1988-06-27	43° 6' 56" N	124° 26' 28" W	3	B	B	W	4	4
"North Coquille Point Rock"	OR	2008	2008-07-17	43° 6' 56" N	124° 26' 28" W	3	B	B, M	W	0	0
"North Crook Point Rock"	OR	1979	1979-07-04	42° 15' 24" N	124° 24' 49" W	3	N	C	Y		50
"North Crook Point Rock"	OR	1988	1988-06-15	42° 15' 24" N	124° 24' 49" W	3	B	B	Y		40
"North Crook Point Rock"	OR	1989	1989-07-26	42° 15' 24" N	124° 24' 49" W	3	B	B	W	16	16
"North Crook Point Rock"	OR	2008	2008-07-16	42° 15' 24" N	124° 24' 49" W	3	B	B	W	0	0
"Parrot Rock"	OR	1979	1979-06-27	44° 8' 7" N	124° 7' 43" W	3	U	C	Y		50
"Parrot Rock"	OR	1988	1988-07-06	44° 8' 7" N	124° 7' 43" W	3	N	B	Z		8
"Parrot Rock"	OR	1991	1991-06-25	44° 8' 7" N	124° 7' 43" W	3	B	B,M	W	6	6
"Parrot Rock"	OR	1992	1992-07-14	44° 8' 7" N	124° 7' 43" W	2	N	B	W		2
"Parrot Rock"	OR	2008	2008-06-24	44° 8' 7" N	124° 7' 43" W	3	B	B	W	0	0
"Parrot Rock"	OR	2008	2008-08-19	44° 8' 7" N	124° 7' 43" W	3	B	M	W	0	0
"Sea Lion Caves Headlands"	OR	1988	1988-06-05	44° 7' 25" N	124° 7' 39" W	3	B	M	W	7	7
"Sea Lion Caves Headlands"	OR	2008	2008-06-24	44° 7' 25" N	124° 7' 39" W	3	B	B	W	0	0
"Sea Lion Caves Headlands"	OR	2008	2008-08-19	44° 7' 25" N	124° 7' 39" W	3	B	M	W	0	0
"Unnamed Colony"	OR	1979	1979-06-11	45° 29' 18" N	123° 58' 33" W	3	B	B	W		50
"Unnamed Colony"	OR	1979	1979-06-11	45° 29' 22" N	123° 58' 34" W	3	B	B	W		24
"Unnamed Colony"	OR	1979	1979-06-11	45° 29' 25" N	123° 58' 36" W	3	B	B	W		50
"Unnamed Colony"	OR	1979	1979-06-11	45° 29' 28" N	123° 58' 29" W	3	B	B	W		4
"Unnamed Colony"	OR	1979	1979-06-12	45° 20' 15" N	123° 59' 34" W	3	B	B	W		50
"Unnamed Colony"	OR	1979	1979-06-12	45° 3' 41" N	124° 1' 2" W	3	B	B	W		30
"Unnamed Colony"	OR	1988	1988-06-06	45° 20' 25" N	124° 0' 9" W	3	B	B	W	2	2
"Unnamed Colony"	OR	1988	1988-06-06	45° 20' 48" N	123° 58' 56" W	3	B	B	W	5	5
"Unnamed Colony"	OR	1988	1988-06-06	45° 29' 28" N	123° 58' 29" W	3	B	B	W	12	12
"Unnamed Colony"	OR	1988	1988-06-28	42° 40' 10" N	124° 28' 39" W	3	B	B	W	2	2
"Unnamed Colony"	OR	1988	1988-06-06	45° 20' 15" N	123° 59' 34" W	3	B	B	Y		20
"Unnamed Colony"	OR	1988	1988-05-31	45° 29' 18" N	123° 58' 33" W	3	B	B,M	W	4	4
"Unnamed Colony"	OR	1989	1989-06-09	45° 3' 41" N	124° 1' 2" W	3	B	AP	W	3	3
"Unnamed Colony"	OR	1989	1989-07-11	45° 29' 18" N	123° 58' 33" W	3	B	B	W	7	7
"Unnamed Colony"	OR	1989	1989-07-11	45° 29' 28" N	123° 58' 29" W	3	B	B	W	8	8
"Unnamed Colony"	OR	1990	1990-07-12	45° 29' 18" N	123° 58' 33" W	3	B	B,M	W	10	10
"Unnamed Colony"	OR	1991	1991-06-21	44° 40' 36" N	124° 4' 48" W	3	B	B	W	7	7
"Unnamed Colony"	OR	1991	1991-06-24	45° 3' 41" N	124° 1' 2" W	3	B	B	W	15	15
"Unnamed Colony"	OR	1991	1991-07-11	45° 20' 15" N	123° 59' 34" W	3	B	B	W	2	2
"Unnamed Colony"	OR	1991	1991-07-11	45° 20' 48" N	123° 58' 56" W	3	B	B	W	3	3
"Unnamed Colony"	OR	1991	1991-07-11	45° 29' 18" N	123° 58' 33" W	3	B	B	W	2	2
"Unnamed Colony"	OR	1991	1991-07-11	45° 29' 28" N	123° 58' 29" W	3	B	B	W	3	3
"Unnamed Colony"	OR	1991	1991-07-11	45° 29' 9" N	123° 58' 42" W	3	B	B	W	2	2
"Unnamed Colony"	OR	1992	1992-06-03	44° 40' 38" N	124° 4' 27" W	3	B	M	W	2	2
"Unnamed Colony"	OR	1992	1992-06-03	44° 40' 36" N	124° 4' 48" W	3	N	M	W	2	2
"Unnamed Colony"	OR	1993	1993-07-20	45° 20' 48" N	123° 58' 56" W	3	B	B	W	1	1
"Unnamed Colony"	OR	1994	1994-07-06	44° 40' 38" N	124° 4' 27" W	3	B	M	W	2	2
"Unnamed Colony"	OR	1995	1995-06-28	44° 40' 36" N	124° 4' 48" W	2	N	B	W		2
"Unnamed Colony"	OR	1999	1999-05-26	45° 3' 41" N	124° 1' 2" W	3	B	M	W	8	8
"Unnamed Colony"	OR	2003	2003-07-15	45° 20' 17" N	124° 0' 28" W	3	B	B	W	1	1
"Unnamed Colony"	OR	2003	2003-07-15	45° 28' 4" N	123° 58' 36" W	3	N	B	W		2
"Unnamed Colony"	OR	2008	2008-06-17	44° 40' 36" N	124° 4' 48" W	3	B	B	W	0	0
"Unnamed Colony"	OR	2008	2008-06-17	45° 3' 41" N	124° 1' 2" W	3	B	B	W	0	0
"Unnamed Colony"	OR	2008	2008-06-20	45° 20' 17" N	124° 0' 28" W	3	B	B	W	0	0
"Unnamed Colony"	OR	2008	2008-06-20	45° 20' 25" N	124° 0' 9" W	3	B	B	W	0	0
"Unnamed Colony"	OR	2008	2008-06-20	45° 20' 48" N	123° 58' 56" W	3	B	B	W	0	0
"Unnamed Colony"	OR	2008	2008-06-20	45° 28' 4" N	123° 58' 36" W	3	B	B	W	0	0
"Unnamed Colony"	OR	2008	2008-06-20	45° 29' 25" N	123° 58' 36" W	3	B	B	W	0	0
"Unnamed Colony"	OR	2008	2008-06-20	45° 29' 28" N	123° 58' 29" W	3	B	B	W	0	0
"Unnamed Colony"	OR	2008	2008-07-22	42° 40' 10" N	124° 28' 39" W	3	B	B	W	0	0
"Unnamed Colony"	OR	2008	2008-06-17	44° 40' 38" N	124° 4' 27" W	3	B	B, M	W	0	0
"Unnamed Colony"	OR	2008	2008-06-20	45° 29' 18" N	123° 58' 33" W	3	B	B, M	W	0	0
"Unnamed Colony"	OR	2008	2008-06-20	45° 29' 22" N	123° 58' 34" W	3	B	B, M	W	0	0
"Unnamed Colony"	OR	2008	2008-06-20	45° 29' 9" N	123° 58' 42" W	3	B	B, M	W	0	0
"Unnamed Colony"	OR	2008	2008-08-13	45° 20' 15" N	123° 59' 34" W	3	B	M	W	1	1
"Unnamed Colony"	OR	2010	2010-06-20	44° 40' 36" N	124° 4' 48" W	3	B	B	W	1	2
"Whaleshead Cove" (East Rock)	OR	1979	1979-06-01	42° 8' 23" N	124° 21' 40" W	3	B	B	W		70
"Whaleshead Cove" (East Rock)	OR	1988	1988-07-14	42° 8' 23" N	124° 21' 40" W	3	N	C	Y		50
"Whaleshead Cove" (East Rock)	OR	2008	2008-07-15	42° 8' 23" N	124° 21' 40" W	3	B	B	W	7	7
"Whaleshead Cove" (West Rock)	OR	1988	1988-08-03	42° 8' 19" N	124° 21' 46" W	3	N	C	Y		40
"Whaleshead Cove" (West Rock)	OR	2008	2008-07-15	42° 8' 19" N	124° 21' 46" W	3	B	B	W	2	2
"Whaleshead Cove" (West Rock)	OR	2009	2009-07-29	42° 8' 19" N	124° 21' 46" W	3	B	B	W	3	3
Best Rock	OR	1979	1979-05-16	42° 47' 27" N	124° 35' 45" W	3	B	B	W		10
Best Rock	OR	2008	2008-07-22	42° 47' 27" N	124° 35' 45" W	3	B	B	W	2	2
Bird Rocks (Eastern)	OR	1979	1979-06-10	45° 54' 31" N	123° 58' 15" W	3	B	B	Y		20
Bird Rocks (Eastern)	OR	1988	1988-07-01	45° 54' 31" N	123° 58' 15" W	3	N	M	W		2
Bird Rocks (Eastern)	OR	2008	2008-06-19	45° 54' 31" N	123° 58' 15" W	3	B	B	W	0	0
Chiefs Island	OR	1988	1988-06-13	43° 20' 34" N	124° 22' 34" W	3	B	B	W	13	13
Chiefs Island	OR	2008	2008-06-24	43° 20' 34" N	124° 22' 34" W	3	B	B	W	0	0
Conical Rock	OR	1979	1979-06-27	44° 8' 17" N	124° 7' 46" W	2	N	B	W		4
Conical Rock	OR	1988	1988-06-04	44° 8' 17" N	124° 7' 46" W	3	B	AP	W		2
Conical Rock	OR	1989	1989-07-19	44° 8' 17" N	124° 7' 46" W	3	B	M	W	4	4
Conical Rock	OR	2008	2008-06-24	44° 8' 17" N	124° 7' 46" W	3	B	B	W	0	0
Conical Rock	OR	2008	2008-07-01	44° 8' 17" N	124° 7' 46" W	3	B	M	W	5	5
Devils Elbow	OR	1992	1992-07-14	44° 7' 57" N	124° 7' 30" W	3	B	B	W	2	2
Devils Elbow	OR	2008	2008-06-24	44° 7' 57" N	124° 7' 30" W	3	B	B	W	0	0
Devils Elbow	OR	2008	2008-08-19	44° 7' 57" N	124° 7' 30" W	3	B	M	W	0	0
Double Rock	OR	1988	1988-06-16	42° 26' 58" N	124° 29' 25" W	3	B	B	W		2
Double Rock	OR	2008	2008-07-17	42° 26' 58" N	124° 29' 25" W	3	B	B	W	0	0
Face Rock	OR	1988	1988-06-27	43° 6' 20" N	124° 26' 31" W	3	B	B	W	6	6
Face Rock	OR	2008	2008-07-10	43° 6' 20" N	124° 26' 31" W	3	B	M	W	5	5
Face Rock	OR	2010	2010-05-15	43° 6' 20" N	124° 26' 31" W	3	B	M	W	4	4
Face Rock	OR	2010	2010-07-15	43° 6' 20" N	124° 26' 31" W	3	B	M	W	10	10
Goat Island	OR	1988	1988-06-14	42° 3' 57" N	124° 19' 21" W	3	B	B	Y	120	120
Goat Island	OR	2008	2008-07-15	42° 3' 57" N	124° 19' 21" W	3	B	B	W	12	12
Gull Rock	OR	1979	1979-06-27	44° 45' 7" N	124° 4' 30" W	3	B	B	W		4
Gull Rock	OR	1988	1988-06-03	42° 51' 2" N	124° 33' 27" W	3	B	AP	W	6	6
Gull Rock	OR	1989	1989-07-10	44° 45' 7" N	124° 4' 30" W	3	B	B	W	5	5
Gull Rock	OR	1992	1992-06-24	44° 45' 7" N	124° 4' 30" W	2	N	B	W		2
Gull Rock	OR	1994	1994-07-25	44° 45' 7" N	124° 4' 30" W	1	B	B	W	0	0
Gull Rock	OR	1995	1995-06-29	44° 45' 7" N	124° 4' 30" W	3	B	B	W	1	1
Gull Rock	OR	2008	2008-06-17	44° 45' 7" N	124° 4' 30" W	3	B	B	W	0	0
Gull Rock	OR	2008	2008-07-22	42° 51' 2" N	124° 33' 27" W	3	B	B	W	0	0
Gull Rock	OR	2010	2010-07-27	44° 45' 7" N	124° 4' 30" W	3	B	B	W	1	2
Haystack Rock	OR	1979	1979-06-10	45° 53' 4" N	123° 58' 6" W	3	B	B,M	Y		400
Haystack Rock	OR	1988	1988-06-08	45° 53' 4" N	123° 58' 6" W	3	B	B,M	Y		612
Haystack Rock	OR	1989	1989-06-27	43° 5' 10" N	124° 26' 21" W	3	B	M	W	1	1
Haystack Rock	OR	1991	1991-06-24	45° 12' 42" N	123° 59' 13" W	3	B	B	T	120	120
Haystack Rock	OR	2008	2008-07-02	45° 53' 4" N	123° 58' 6" W	3	B	M	W	51	51
Haystack Rock	OR	2010		43° 5' 10" N	124° 26' 21" W						368
Haystack Rock	OR	2011		43° 5' 10" N	124° 26' 21" W						171
Haystack Rock	OR	2012		43° 5' 10" N	124° 26' 21" W						99
Haystack Rock	OR	2013		43° 5' 10" N	124° 26' 21" W						160
Haystack Rock	OR	2014		43° 5' 10" N	124° 26' 21" W						122
Heceta Head	OR	1988	1988-07-06	44° 8' 21" N	124° 7' 39" W	3	B	B	W	6	6
Heceta Head	OR	1991	1991-06-25	44° 8' 21" N	124° 7' 39" W	3	B	B	W	2	2
Heceta Head	OR	2008	2008-06-24			3	B	B	W	0	0
Hunters Island	OR	1979	1979-07-12	42° 18' 50" N	124° 25' 33" W	3	N	C	Y		150
Hunters Island	OR	1988	1988-06-15	42° 18' 50" N	124° 25' 33" W	3	B	B	Y		100
Hunters Island	OR	2008	2008-07-16	42° 18' 50" N	124° 25' 33" W	3	B	B	W	1	1
Island Rock	OR	1988	1988-06-28	42° 40' 1" N	124° 28' 34" W	3	N	B	Y		300
Island Rock	OR	1989	1989-08-31	42° 40' 1" N	124° 28' 34" W	3	B	B	W	18	18
Island Rock	OR	2008	2008-07-22	42° 40' 1" N	124° 28' 34" W	3	B	B	W	15	15
Jockey Cap	OR	1979	1979-06-10	45° 51' 16" N	123° 58' 2" W	3	B	B	W		2
Jockey Cap	OR	2008	2008-06-19	45° 51' 16" N	123° 58' 2" W	3	B	B	W	0	0
Mack Arch	OR	1979	1979-06-29	42° 13' 41" N	124° 24' 33" W	3	B	B	W		4
Mack Arch	OR	1988	1988-06-15	42° 13' 41" N	124° 24' 33" W	3	B	B	W	7	7
Mack Arch	OR	2008	2008-07-16	42° 13' 41" N	124° 24' 33" W	3	B	B	W	0	0
Needle Rock	OR	1988	1988-06-16	42° 26' 54" N	124° 29' 2" W	3	B	B	W	6	6
Needle Rock	OR	1989	1989-07-26	42° 26' 54" N	124° 29' 2" W	1	N	B	W	1	2
Needle Rock	OR	1994	1994-06-24	42° 26' 54" N	124° 29' 2" W	3	B	B	W	2	2
Needle Rock	OR	2008	2008-07-17	42° 26' 54" N	124° 29' 2" W	3	B	B	W	2	2
Otter Crest Headland	OR	1979	1979-06-27	44° 45' 46" N	124° 3' 59" W	3	B	B	W		50
Otter Crest Headland	OR	1989	1989-07-10	44° 45' 46" N	124° 3' 59" W	3	B	B	W	3	3
Otter Crest Headland	OR	1990	1990-07-25	44° 45' 46" N	124° 3' 59" W	3	B	B	W	1	1
Otter Crest Headland	OR	1991	1991-06-21	44° 45' 46" N	124° 3' 59" W	3	B	B	W	5	5
Otter Crest Headland	OR	1992	1992-06-30	44° 45' 46" N	124° 3' 59" W	3	B	B	W	1	1
Otter Crest Headland	OR	1993	1993-06-23	44° 45' 46" N	124° 3' 59" W	3	B	B	W	1	1
Otter Crest Headland	OR	1994	1994-06-22	44° 45' 46" N	124° 3' 59" W	3	B	B	W	1	1
Otter Crest Headland	OR	2008	2008-06-17	44° 45' 46" N	124° 3' 59" W	3	B	B	W	0	0
Pillar Rock	OR	1989	1989-07-11	45° 29' 22" N	123° 58' 49" W	3	B	B	W	1	1
Pillar Rock	OR	2008	2008-06-20	45° 29' 22" N	123° 58' 49" W	3	B	B, M	W	0	0
Pyramid Rock	OR	1988	1988-06-06	45° 29' 45" N	123° 59' 5" W	3	B	B	W	1	1
Pyramid Rock	OR	2008	2008-06-20	45° 29' 45" N	123° 59' 5" W	1	B	B, M	W	0	0
Redfish Rocks (East Central)	OR	1979	1979-07-03	42° 41' 56" N	124° 28' 24" W	3	B	B	W		2
Redfish Rocks (East Central)	OR	1988	1988-06-28	42° 41' 56" N	124° 28' 24" W	3	B	B	W	2	2
Redfish Rocks (East Central)	OR	2008	2008-07-22	42° 41' 56" N	124° 28' 24" W	3	B	B	W	0	0
Redfish Rocks (Northern)	OR	1988	1988-06-28	42° 42' 8" N	124° 28' 28" W	3	B	B	W	1	1
Redfish Rocks (Northern)	OR	2008	2008-07-22	42° 42' 8" N	124° 28' 28" W	3	B	B	W	0	0
Redfish Rocks (Northwestern)	OR	1988	1988-06-28	42° 42' 4" N	124° 28' 44" W	3	B	B	W	1	1
Redfish Rocks (Northwestern)	OR	2008	2008-07-22	42° 42' 4" N	124° 28' 44" W	3	B	B	W	0	0
Redfish Rocks (Southern)	OR	1988	1988-06-28	42° 41' 40" N	124° 28' 28" W	3	B	B	W	5	5
Saddle Rock	OR	1979	1979-07-23	42° 15' 1" N	124° 24' 55" W	3	B	C	W		10
Saddle Rock	OR	1988	1988-06-15	42° 15' 1" N	124° 24' 55" W	3	B	B	W	11	11
Saddle Rock	OR	2008	2008-07-16	42° 15' 1" N	124° 24' 55" W	3	B	B	W	0	0
Table Rock	OR	1988	1988-06-27	43° 7' 5" N	124° 26' 15" W	3	B	B	Y		24
Table Rock	OR	1989	1989-06-27	43° 7' 5" N	124° 26' 15" W	3	B	M	W	7	7
Table Rock	OR	2008	2008-07-10	43° 7' 5" N	124° 26' 15" W	3	B	B, M	W	0	0
Table Rock	OR	2008	2008-06-14	43° 7' 5" N	124° 26' 15" W	3	B	M	W	1	2
The Needles (Southwest)	OR	2008	2008-06-19	45° 52' 55" N	123° 58' 14" W	3	B	B	W	0	0
Three Arch Rocks (Finley Rock)	OR	1979	1979-06-12	45° 27' 52" N	123° 59' 7" W	3	B	B	T		4000
Three Arch Rocks (Finley Rock)	OR	1988	1988-06-06	45° 27' 52" N	123° 59' 7" W	3	N	B	Y		2700
Three Arch Rocks (Finley Rock)	OR	1993	1993-07-20	45° 27' 52" N	123° 59' 7" W	3	B	B	W	2	2
Three Arch Rocks (Finley Rock)	OR	2008	2008-06-20	45° 27' 52" N	123° 59' 7" W	3	B	B	W	16	16
Three Arch Rocks (Middle Rock)	OR	1979	1979-06-12	45° 27' 50" N	123° 59' 17" W	3	B	B	Y		100
Three Arch Rocks (Middle Rock)	OR	1988	1988-06-06	45° 27' 50" N	123° 59' 17" W	3	N	B	Y		200
Three Arch Rocks (Middle Rock)	OR	1993	1993-07-20	45° 27' 50" N	123° 59' 17" W	3	B	B	W	1	1
Three Arch Rocks (Middle Rock)	OR	2008	2008-06-20	45° 27' 50" N	123° 59' 17" W	3	B	B	W	0	0
Three Arch Rocks (Shag Rock)	OR	1988	1988-06-06	45° 27' 42" N	123° 59' 25" W	3	B	B	Y		130
Three Arch Rocks (Shag Rock)	OR	2008	2008-06-20	45° 27' 42" N	123° 59' 25" W	3	B	B	W	3	3
West Conical Rock	OR	1988	1988-06-28	42° 46' 39" N	124° 36' 4" W	3	B	B	W	8	8
West Conical Rock	OR	2008	2008-07-22	42° 46' 39" N	124° 36' 4" W	3	B	B	W	0	0
Alexander Island	WA	1974	1974-06-14	47.7981	-124.507	3	I	B	Y	350	0
Alexander Island	WA	1978	1978-06-01	47.7981	-124.507	3	I	M	I	400	0
Alexander Island	WA	1978	1978-06-01	47.7981	-124.507	3	I	M	Y	800	0
Alexander Island	WA	1978	1978-07-12	47.7981	-124.507	3	U	M	Y	4000	0
Alexander Island	WA	1981	1981-06-16	47.7981	-124.507	3	I	B	Y	45	0
Alexander Island	WA	2005	2005-06-30	47.7981	-124.507	5	B	B	WU	706	0
Alexander Island	WA	2005	2005-08-02	47.7981	-124.507	5	B	B	WU	123	0
Alexander Island	WA	2007	2007-06-27	47.7981	-124.507	5	B	B	WU	158	0
Alexander Island	WA	2009	2009-06-22	47.7981	-124.507	5	B	B	WU	116	0
Alexander Island	WA	2010	2010-06-07	47.7981	-124.507	5	B	B	WU	0	0
Alexander Island	WA	2010	2010-07-20	47.7981	-124.507	5	B	B	WU	63	0
Alexander Island	WA	2010	2010-07-26	47.7981	-124.507	5	B	B	WU	6	0
Bare Island	WA	1905	1905-06-27	48.7296	-123.014	3	U	C	W	40	0
Bare Island	WA	1949	1949-07-08	48.7296	-123.014	3	I	C	W	16	0
Bare Island	WA	1959	1959-07-12	48.7296	-123.014		I	C	Y	40	0
Bare Island	WA	1962	1962-08-11	48.7296	-123.014	3	I	B	W	14	0
Bare Island	WA	1962	1962-06-06	48.7296	-123.014	3	I	C	W	20	0
Bare Island	WA	1963	1963-06-20	48.7296	-123.014	3	I	C	W	2	0
Bare Island	WA	1963	1963-07-17	48.7296	-123.014		I	B	W	1	0
Bare Island	WA	1974	1974-06-10	48.7296	-123.014	3	I	C	W	3	0
Bare Island	WA	1975	1975-01-01	48.7296	-123.014	2	I	C	W	4	0
Bare Island	WA	1978	1978-06-05	48.7296	-123.014	2	I	B	W	4	0
Bare Island	WA	2007	2007-06-21	48.7296	-123.014	5	B	B	WU	0	0
Bare Island	WA	2007	2007-07-18	48.7296	-123.014	5	B	B	WU	0	0
Bare Island	WA	2008	2008-06-25	48.7296	-123.014	5	B	B	WU	0	0
Bare Island	WA	2008	2008-06-26	48.7296	-123.014	5	B	B	WU	0	0
Bird Rock	WA	1984	1984-06-05	48.5979	-123.015	5	I	B	WU	1	0
Bird Rocks	WA	1905	1905-06-16	48.4861	-122.762	3	U	C	W	6	0
Bird Rocks	WA	2009	2009-07-20	48.4861	-122.762		O	B		0	0
Bird Rocks	WA	2010	2010-06-28	48.4861	-122.762		O	B		0	0
Bird Rocks	WA	2010	2010-07-28	48.4861	-122.762		O	B		0	0
Bird Rocks	WA	2011	2011-06-13	48.4861	-122.762		O	B		0	0
Bird Rocks	WA	2011	2011-07-20	48.4861	-122.762		O	B		0	0
Bird Rocks	WA	2012	2012-06-26	48.4861	-122.762		O	B		0	0
Bird Rocks	WA	2012	2012-08-21	48.4861	-122.762		O	B		0	0
Bird Rocks	WA	2013	2013-07-09	48.4861	-122.762		O	B		0	0
Bird Rocks	WA	2014	2014-07-14	48.4861	-122.762		O	B		0	0
Bodelteh Island, East	WA	1978	1978-06-29	48.1749	-124.757	2	I	C	W	20	0
Bodelteh Island, East	WA	1979	1979-06-05	48.1749	-124.757	2	I	C	W	7	0
Bodelteh Island, East	WA	1979	1979-06-06	48.1749	-124.757	2	I	C	W	10	0
Bodelteh Island, East	WA	2008	2008-06-12	48.1749	-124.757	5	B	B	WU	0	0
Bodelteh Island, Middle	WA	2008	2008-06-12	48.1759	-124.761	5	B	B	WU	28	0
Bodelteh Island, Middle	WA	2009	2009-07-22	48.1759	-124.761	5	B	B	WU	11	0
Bodelteh Island, Middle	WA	2010	2010-07-08	48.1759	-124.761	5	B	B	WU	4	0
Bodelteh Island, West	WA	1978	1978-06-27	48.1759	-124.764	3	I	C	Y	175	0
Bodelteh Island, West	WA	1979	1979-06-06	48.1759	-124.764	3	I	C	Y	130	0
Bodelteh Island, West	WA	2008	2008-06-12	48.1759	-124.764	5	B	B	WU	51	0
Bodelteh Island, West	WA	2009	2009-07-22	48.1759	-124.764	5	B	B	WU	0	0
Bodelteh Island, West	WA	2010	2010-07-08	48.1759	-124.764	5	B	B	WU	59	0
Bodelteh Islands	WA	1959	1959-07-17	48.1757	-124.758	3	I	C	W	20	0
Bodelteh Islands	WA	2007	2007-06-26	48.1757	-124.758	5	B	B	WU	19	0
Bodelteh Islands	WA	2007	2007-08-09	48.1757	-124.758	5	B	B	WU	3	0
Bodelteh Islands	WA	2010	2010-07-28	48.1757	-124.758	5	B	B	WU	20	0
Cake Rock	WA	1908	1908-01-04	47.9319	-124.685	3	U	B	Y	500	0
Cake Rock	WA	1959	1959-07-13	47.9319	-124.685	3	I	B	W	30	0
Cake Rock	WA	1978	1978-06-08	47.9319	-124.685	3	I	B	Y	1000	0
Cake Rock	WA	1978	1978-07-22	47.9319	-124.685	3	I	B	Y	480	0
Cake Rock	WA	1981	1981-08-13	47.9319	-124.685	3	I	B	W	70	0
Cake Rock	WA	2007	2007-06-26	47.9319	-124.685	5	B	B	WU	17	0
Cake Rock	WA	2007	2007-08-09	47.9319	-124.685	5	B	B	WU	0	0
Cake Rock	WA	2009	2009-06-11	47.9319	-124.685	5	B	B	WU	60	0
Cake Rock	WA	2010	2010-06-18	47.9319	-124.685	5	B	B	WU	74	0
Cake Rock	WA	2010	2010-07-01	47.9319	-124.685	5	B	B	WU	50	0
Cake Rock	WA	2010	2010-07-28	47.9319	-124.685	5	B	B	WU	47	0
Cakesosta	WA	1908	1908-01-04	47.8837	-124.637	3	U	C	Y	500	0
Cakesosta	WA	1978	1978-06-02	47.8837	-124.637	3	I	B	Y	70	0
Cakesosta	WA	1982	1982-07-17	47.8837	-124.637	3	I	A	Y	6	0
Cakesosta	WA	2009	2009-07-28	47.8837	-124.637	5	B	B	WU	2	0
Carroll Island	WA	1979	1979-06-04	48.0048	-124.724	3	U	C	Y	2000	0
Carroll Island	WA	1981	1981-08-13	48.0048	-124.724	3	U	B	Y	250	0
Carroll Island	WA	1982	1982-06-08	48.0048	-124.724	3	I	C	G	2270	0
Carroll Island	WA	2009	2009-06-11	48.0048	-124.724	5	B	B	WU	136	0
Carroll Island	WA	2010	2010-07-01	48.0048	-124.724	5	B	B	WU	18	0
Carroll Island	WA	2010	2010-07-23	48.0048	-124.724	5	B	B	WU	211	0
Castle Island	WA	1928	1928-06-11	48.4213	-122.822	1	B	C	W	4	2
Castle Island	WA	2007	2007-07-18	48.4213	-122.822	5	B	B	WU	0	0
Colville Island	WA	1957	1957-08-04	48.4153	-122.822	3	I	B	Y	6	0
Colville Island	WA	1961	1961-07-03	48.4153	-122.822	3	I	C	W	2	0
Colville Island	WA	1962	1962-06-05	48.4153	-122.822	3	I	B	W	6	0
Colville Island	WA	1967	1967-07-09	48.4153	-122.822	3	I	C	W	0	0
Colville Island	WA	1970	1970-07-12	48.4153	-122.822	3	I	C	W	0	0
Colville Island	WA	1978	1978-06-20	48.4153	-122.822	2	I	B	W	25	0
Colville Island	WA	1979	1979-06-14	48.4153	-122.822	3	I	B	W	5	0
Colville Island	WA	1983	1983-07-22	48.4153	-122.822	5	I	B	WU	5	0
Colville Island	WA	1984	1984-07-10	48.4153	-122.822	5	I	B	WU	5	0
Colville Island	WA	2007	2007-06-21	48.4153	-122.822	5	B	B	WU	0	0
Colville Island	WA	2007	2007-07-18	48.4153	-122.822	5	B	B	WU	0	0
Colville Island	WA	2008	2008-06-25	48.4153	-122.822	5	B	B	WU	0	0
Colville Island	WA	2008	2008-06-26	48.4153	-122.822	5	B	B	WU	0	0
Destruction Island	WA	1973	1973-01-01	47.6753	-124.484	3	I	M	W	550	0
Destruction Island	WA	1975	1974-08-14	47.6753	-124.484	3	I	M	Y	675	0
Destruction Island	WA	2007	2007-06-27	47.6753	-124.484	5	B	B	WU	92	0
Destruction Island	WA	2010	2010-06-08	47.6753	-124.484	5	B	B	WU	30	0
Destruction Island	WA	2010	2010-07-27	47.6753	-124.484	5	B	B	WU	19	0
Dhuoyautzachtahl	WA	1908	1908-01-04	47.8836	-124.638	3	U	C	Y	300	0
Dhuoyautzachtahl	WA	1979	1979-09-26	47.8836	-124.638	3	I	C	G	1100	0
Dhuoyautzachtahl	WA	1981	1981-08-12	47.8836	-124.638	3	I	B	W	25	0
Dhuoyautzachtahl	WA	2009	2009-07-01	47.8836	-124.638	5	B	B	WU	3	0
Dhuoyautzachtahl	WA	2009	2009-07-28	47.8836	-124.638	5	B	B	WU	4	0
Dohodaaluh	WA	1908	1908-01-04	47.9514	-124.671	3	U	B	W	40	0
Erin's Bride	WA	1978	1978-06-25	47.2993	-124.269	3	I	C	Y	16	0
Flattop Island	WA	1905	1905-06-24	48.6471	-123.083	2	I	C	W	2	0
Flattop Island	WA	1905	1905-06-20	48.6471	-123.083	2	I	C	Y	5	0
Flattop Island	WA	2008	2008-06-25	48.6471	-123.083	5	B	B	WU	0	0
Flattop Island	WA	2008	2008-06-26	48.6471	-123.083	5	B	B	WU	0	0
Ghost Rock	WA	1981	1981-06-16	47.8549	-124.569	3	U	B	W	25	0
Grenville Arch	WA	2007	2007-06-27	47.2958	-124.284	5	B	B	WU	0	0
Grenville Arch	WA	2009	2009-06-03	47.2958	-124.284	5	B	B	WU	0	0
Grenville Arch	WA	2009	2009-06-18	47.2958	-124.284	5	B	B	WU	0	0
Grenville Pillar	WA	1980	1980-05-11	47.3037	-124.281	3	I	C	W	3	0
Grenville Pillar	WA	2007	2007-06-27	47.3037	-124.281	5	B	B	WU	0	0
Grenville Pillar	WA	2009	2009-06-18	47.3037	-124.281	5	B	B	WU	0	0
Half Round Rock	WA	1978	1978-06-02	47.8154	-124.511	3	I	B	W	20	0
Half Round Rock	WA	1981	1981-06-16	47.8154	-124.511	3	I	B	Y	2	0
Half Round Rock	WA	2007	2007-06-27	47.8154	-124.511	5	B	B	WU	0	0
Half Round Rock	WA	2009	2009-06-23	47.8154	-124.511	5	B	B	WU	0	0
Half Round Rock	WA	2009	2009-07-28	47.8154	-124.511	5	B	B	WU	0	0
Jagged Island	WA	1908	1908-01-04	47.9972	-124.696	3	U	M	Y	1000	0
Jagged Island	WA	1959	1959-07-13	47.9972	-124.696	3	I	A	W	30	0
Jagged Island	WA	1978	1978-06-30	47.9972	-124.696	3	U	B	Y	10000	0
Jagged Island	WA	1979	1979-08-04	47.9972	-124.696	3	U	M	Y	12000	0
Jagged Island	WA	1981	1981-08-13	47.9972	-124.696	3	I	B	Y	950	0
Jagged Island	WA	1982	1982-06-08	47.9972	-124.696	3	U	B	Y	7800	0
Jagged Island	WA	2005	2005-05-27	47.9972	-124.696	5	B	B	WU	768	0
Jagged Island	WA	2005	2005-08-04	47.9972	-124.696	5	B	B	WU	159	0
Jagged Island	WA	2007	2007-08-09	47.9972	-124.696	5	B	B	WU	1	0
Jagged Island	WA	2009	2009-06-11	47.9972	-124.696	5	B	B	WU	117	0
Jagged Island	WA	2010	2010-07-01	47.9972	-124.696	5	B	B	WU	36	0
James Island	WA	2007	2007-06-26	48.5125	-122.775	5	B	B	WU	13	0
James Island	WA	2007	2007-06-27	48.5125	-122.775	5	B	B	WU	30	0
James Island	WA	2007	2007-07-10	48.5125	-122.775	5	B	B	WU	12	0
James Island	WA	2007	2007-08-09	48.5125	-122.775	5	B	B	WU	0	0
Kohchaa (uh)	WA	2009	2009-06-04	47.91	-124.651	5	B	B	WU	1	0
Kohchaa (uh)	WA	2010	2010-07-01	47.91	-124.651	5	B	B	WU	0	0
Kohchaa (uh)	WA	2010	2010-07-27	47.91	-124.651	5	B	B	WU	33	0
Lopez Island	WA	1955	1955-06-28	48.4787	-122.893	3	I		W	1	0
Matia Island	WA	1984	1984-06-20	48.7467	-122.838	5	I	B	WU	10	0
Mummy Rocks	WA	1989	1989-07-19	48.4493	-122.929	5	I	B	WU	1	0
Mummy Rocks	WA	1990	1990-07-20	48.4493	-122.929	5	I	B	WU	2	0
Ozette Island	WA	2007	2007-06-26	48.1576	-124.75	5	B	B	WU	0	0
Point Grenville	WA	1973	1973-07-24	47.3017	-124.278	3	I	M	W	100	0
Point Grenville	WA	1974	1974-04-26	47.3017	-124.278	3	I	M	W	80	0
Point Grenville	WA	1974	1974-06-26	47.3017	-124.278	3	I	M	Y	45	0
Point Grenville	WA	1975	1975-07-26	47.3017	-124.278	3	I	M	W	20	0
Point Grenville	WA	1976	1976-07-11	47.3017	-124.278	3	I	M	W	64	0
Protection Island	WA	1923	1923-06-16	48.1277	-122.929	3	I	C	Y	90	0
Protection Island	WA	1955	1955-06-10	48.1277	-122.929	3	U	C	U	140	0
Protection Island	WA	1973	1973-06-16	48.1277	-122.929	3	I	C	Y	65	0
Protection Island	WA	1976	1976-01-01	48.1277	-122.929	3	I	C	W	66	0
Protection Island	WA	1979	1979-08-07	48.1277	-122.929	3	I	B	W	40	0
Protection Island	WA	1980	1980-01-01	48.1277	-122.929	2	I	C	W	108	0
Protection Island	WA	1982	1982-01-01	48.1277	-122.929	2	I	C	W	45	0
Protection Island	WA	2007	2007-07-01	48.1277	-122.929	5	B	B	WU	14	0
Protection Island	WA	2007	2007-08-01	48.1277	-122.929	5	B	B	WU	35	0
Protection Island	WA	2007	2007-08-14	48.1277	-122.929	5	B	B	WU	4	0
Protection Island	WA	2008	2008-06-05	48.1277	-122.929	5	B	B	WU	37	0
Protection Island	WA	2008	2008-07-16	48.1277	-122.929	5	B	B	WU	23	0
Puffin Island	WA	1957	1957-06-01	48.7448	-122.821	3	I	C	W	4	0
Puffin Island	WA	1957	1957-06-01	48.7448	-122.821	3	U	C	Y	8	0
Puffin Island	WA	1963	1963-06-18	48.7448	-122.821	3	I	C	W	2	0
Puffin Island	WA	1963	1963-07-17	48.7448	-122.821		I	B	W	7	0
Puffin Island	WA	1982	1982-07-12	48.7448	-122.821	5	I	B	WU	1	0
Puffin Island	WA	2008	2008-06-25	48.7448	-122.821	5	B	B	WU	0	0
Puffin Island	WA	2008	2008-06-26	48.7448	-122.821	5	B	B	WU	0	0
Puffin Rock	WA	1973	1973-08-24	47.2999	-124.268	3	I	C	W	98	0
Puffin Rock	WA	1978	1978-06-25	47.2999	-124.268	3	I	C	W	16	0
Puffin Rock	WA	1978	1978-08-19	47.2999	-124.268	3	U	C	G	200	0
Puffin Rock	WA	1979	1979-06-12	47.2999	-124.268	3	I	B	W	42	0
Puffin Rock	WA	1981	1981-08-14	47.2999	-124.268	3	I	B	W	50	0
Puffin Rock	WA	1982	1982-07-17	47.2999	-124.268	3	I	A	W	15	0
Puffin Rock	WA	2007	2007-06-27	47.2999	-124.268	5	B	B	WU	38	0
Puffin Rock	WA	2010	2010-06-08	47.2999	-124.268	5	B	B	WU	22	0
Puffin Rock	WA	2010	2010-06-22	47.2999	-124.268	5	B	B	WU	23	0
Puffin Rock	WA	2010	2010-07-21	47.2999	-124.268	5	B	B	WU	25	0
Quillayute Needle	WA	2007	2007-06-26	47.8801	-124.635	5	B	B	WU	39	0
Quillayute Needle	WA	2007	2007-07-13	47.8801	-124.635	5	B	B	WU	63	0
Quillayute Needle	WA	2007	2007-08-09	47.8801	-124.635	5	B	B	WU	0	0
Quillayute Needles	WA	1959	1959-07-13	47.8827	-124.636	3	I	A	W	25	0
Quillayute Needles	WA	2010	2010-06-15	47.8827	-124.636	5	B	B	WU	35	0
Quillayute Needles	WA	2010	2010-07-20	47.8827	-124.636	5	B	B	WU	5	0
Rounded Island	WA	1908	1908-01-04	47.8304	-124.555	3	U	B	W	500	0
Rounded Island	WA	1978	1978-06-01	47.8304	-124.555	3	I	B	G	150	0
Rounded Island	WA	1981	1981-06-16	47.8304	-124.555	3	I	B	W	20	0
Rounded Island	WA	2007	2007-06-27	47.8304	-124.555	5	B	B	WU	65	0
Rounded Island	WA	2009	2009-06-02	47.8304	-124.555	5	B	B	WU	2	0
Rounded Island	WA	2009	2009-06-22	47.8304	-124.555	5	B	B	WU	45	0
Rounded Island	WA	2010	2010-07-01	47.8304	-124.555	5	B	B	WU	50	0
Rounded Island	WA	2010	2010-07-20	47.8304	-124.555	5	B	B	WU	14	0
Rounded Island	WA	2010	2010-07-27	47.8304	-124.555	5	B	B	WU	12	0
Seal Rock	WA	1978	1978-07-05	48.3627	-124.548	3	I	A	W	41	0
Seal Rock	WA	1978	1978-01-01	48.3627	-124.548	3	I	C	W	25	0
Seal Rock	WA	1981	1981-08-20	48.3627	-124.548	3	I	B	W	8	0
Secar Rock	WA	1985	1985-06-09	48.4378	-122.907	5	I	B	WU	1	0
Sister, Little	WA	1976	1976-08-03	48.6898	-122.76	5	I	B	WU	1	0
Sisters, The	WA	1963	1963-07-17	48.6919	-122.762	3	I	B	W	2	0
Smith and Minor Islands	WA	1979	1979-06-25	48.3209	-122.831	3	I	C	W	44	0
Smith and Minor Islands	WA	1982	1982-06-17	48.3209	-122.831	3	I	C	W	8	0
Smith Island	WA	1983	1983-06-15	48.3189	-122.842	5	I	B	WU	1	0
Smith Island	WA	1983	1983-07-21	48.3189	-122.842	5	I	B	WU	6	0
Smith Island	WA	1984	1984-07-01	48.3189	-122.842	5	I	B	WU	10	0
Smith Island	WA	1985	1985-07-10	48.3189	-122.842	5	I	B	WU	3	0
Smith Island	WA	1986	1986-07-01	48.3189	-122.842	5	I	B	WU	6	0
Smith Island	WA	2007	2007-06-22	48.3189	-122.842	5	B	B	WU	21	0
Smith Island	WA	2007	2007-07-17	48.3189	-122.842	5	B	B	WU	11	0
Smith Island	WA	2007	2007-07-31	48.3189	-122.842	5	B	B	WU	15	0
Smith Island	WA	2008	2008-06-26	48.3189	-122.842	5	B	B	WU	25	0
Smith Island	WA	2008	2008-07-29	48.3189	-122.842	5	B	B	WU	18	0
Smith Island	WA	2009	2009-07-29	48.3189	-122.842	5	I	B	WU	5	0
Split Rock	WA	2009	2009-06-03	47.407	-124.363	5	B	B	WU	0	0
Split Rock	WA	2009	2009-06-18	47.407	-124.363	5	B	B	WU	0	0
Table Rock	WA	2009	2009-07-28	47.8818	-124.636	5	B	B	WU	0	0
Tatoosh Island	WA	1959	1959-07-15	48.3925	-124.737	3	I	C	W	50	0
Tatoosh Island	WA	1970	1970-06-08	48.3925	-124.737	2	I	C	W	200	0
Tatoosh Island	WA	1973	1973-06-21	48.3925	-124.737	3	I	C	W	60	0
Tatoosh Island	WA	1978	1978-06-18	48.3925	-124.737	3	I	C	Y	300	0
Tatoosh Island	WA	2005	2005-06-03	48.3925	-124.737	5	B	B	WU	55	0
Tatoosh Island	WA	2005	2005-06-10	48.3925	-124.737	5	B	B	WU	146	0
Tatoosh Island	WA	2005	2005-06-16	48.3925	-124.737	5	B	B	WU	40	0
Tatoosh Island	WA	2008	2008-07-14	48.3925	-124.737	5	B	B	WU	45	0
Tatoosh Island	WA	2009	2009-06-10	48.3925	-124.737	5	B	B	WU	1	0
Tatoosh Island	WA	2009	2009-07-07	48.3925	-124.737	5	B	B	WU	7	0
Tatoosh Island	WA	2010	2010-07-07	48.3925	-124.737	5	B	B	WU	36	0
Unnamed Rock	WA	1978	1978-06-30	47.9952	-124.692	3	I	B	Y	200	0
Unnamed Rock	WA	1978	1978-06-30	48.1549	-124.733	3	I	B	Y	60	0
Unnamed Rock	WA	1982	1982-06-08	47.9952	-124.692	2	I	B	W	110	0
Viti Rocks	WA	1975	1975-06-13	48.6321	-122.621	3	C	C	W	0	0
Whale Rocks	WA	2007	2007-06-21	48.4474	-122.942	5	B	B	WU	0	0
White Rock	WA	1959	1959-07-13	48.1351	-124.732	3	I	A	W	10	0
White Rock	WA	1978	1978-06-30	48.1351	-124.732	3	I	B	G	150	0
White Rock	WA	2007	2007-06-26	48.6679	-123.072	5	B	B	WU	3	0
White Rock	WA	2007	2007-08-09	48.6679	-123.072	5	B	B	WU	0	0
White Rock	WA	2009	2009-07-02	48.6679	-123.072	5	B	B	WU	1	0
Williamson Rocks	WA	1905	1905-06-15	48.4497	-122.707	2	U	C	W	12	0
Williamson Rocks	WA	1957	1957-01-01	48.4497	-122.707	2	I	C	W	16	0
Williamson Rocks	WA	1963	1963-01-01	48.4497	-122.707	1	I	C	W	8	0
Williamson Rocks	WA	1963	1963-07-17	48.4497	-122.707	2	I	B	W	1	0
Williamson Rocks	WA	1975	1975-06-15	48.4497	-122.707	3	U	C	W	1	0
Williamson Rocks	WA	1981	1977-07-24	48.4497	-122.707	3	I		Y	6	0
Williamson Rocks	WA	1985	1985-06-11	48.4497	-122.707	5	I	B	WU	2	0
Williamson Rocks	WA	2008	2008-06-25	48.4497	-122.707	5	B	B	WU	0	0
Williamson Rocks	WA	2008	2008-06-26	48.4497	-122.707	5	B	B	WU	0	0
Willoughby Rock	WA	1908	1908-01-04	47.4108	-124.355	3	U	M	G	500	0
Willoughby Rock	WA	1979	1979-06-12	47.4108	-124.355	3	I	B	W	28	0
Willoughby Rock	WA	1981	1981-06-17	47.4108	-124.355	3	I	B	Y	120	0
Willoughby Rock	WA	2007	2007-06-27	47.4108	-124.355	5	B	B	WU	39	0
Willoughby Rock	WA	2009	2009-06-18	47.4108	-124.355	5	B	B	WU	6	0
Willoughby Rock	WA	2010	2010-06-08	47.4108	-124.355	5	B	B	WU	3	0
Willoughby Rock	WA	2010	2010-06-22	47.4108	-124.355	5	B	B	WU	0	0
Willoughby Rock	WA	2010	2010-07-21	47.4108	-124.355	5	B	B	WU	7	0

## Sheet: Farallon
year	Breeding TUPU estimate
1972	80
1973	89
1974	89
1975	103
1976	103
1977	118
1978	118
1979	133
1980	124
1981	115
1982	148
1983	15
1984	74
1985	148
1986	118
1988	103
1989	103
1991	59
1992	59
1993	106
1994	145
1995
1996	121
1997	156
1998	32
1999	88
2000	78
2001	96
2002	130
2004	166
2005	82
2006	108
2007	59
2008	106
2009	216	Note - need raw data from them. Apparent change in methods here. I don't think this jump is biological and must be addressed.
2010	234
2011	246
2012	244
2013	286
2014	288
2015	326

[truncated: 2 more sheets: WA Water encounter, Sheet1]
